# Supplementary material for: A resource for integrated genomic analysis of the human liver
Source: Sci Rep. 2022 Sep 7;12:15151. doi: 10.1038/s41598-022-18506-z (PMC9452507; doi:10.1038/s41598-022-18506-z)
Supplement: Supplementary file 1 — Supplementary Information 1. [file 41598_2022_18506_MOESM1_ESM.xlsx]

## Sheet: Data
Ensembl	Symbol	CHR	TSS	PharmGKB	DrugResponse	Phase I	Phase II	Transporters	Drug Targets (DrugBank)	UNC_TPM	UNC_eGene_p	UNC_eGene_q	UNC_Matrix_eQTL	UNC_Matrix_eQTL_SNP	UNC_ACMEeqtl	UNC_ACMEeqtl_SNP	UNC_sQTLseekeR	GTEx_V8	GTEx_V8_TPM	GTEx_V8_eGene_p	GTEx_V8_eGene_q	GTEx_V8_Matrix_eQTL	GTEx_V8_ACMEeqtl	GTEx_V8_sQTLseekeR	Innocenti_2011	Schröder_2013	Greenawalt_2011	Schadt_2008	Etheridge_meta_2020
ENSG00000164308.12	ERAP2	5	96211643	0	0	0	0	0	0	1.8029	3.31e-53	9.63e-49	1.98e-62	rs2910788	1.67e-55	rs2762	1e-08	1	1.2768	6.2e-65	3.21e-61	5.59e-72	4.29e-68	1e-08	4.51e-30	3.84e-53	8.97e-96	1.73e-169	1e-307
ENSG00000166435.11	XRRA1	11	74660245	0	0	0	0	0	0	1.3965	2.1e-50	3.06e-46	1.12e-56	rs7105085	6.78e-60	rs7105085	1e-08	1	0.8067	4.85e-55	6.27e-52	7.83e-62	1.26e-58	1e-08	5.84e-15	9.08e-07	3.47e-62	1.16e-179	1e-307
ENSG00000203875.6	SNHG5	6	86388451	0	0	0	0	0	0	3.2077	7.65e-50	7.42e-46	3.93e-64	rs1059307	1.16e-49	rs1059307	1e-08	1	3.1401	5.62e-60	1.3e-56	1.9e-44	7.1e-35	1e-08	9.37e-48	1	0.0002	0.0002	2.43e-24
ENSG00000221947.3	XKR9	8	71581600	0	0	0	0	0	0	1.0707	1.69e-48	1.23e-44	2.9e-59	8:71619842	6.68e-43	rs145178328	1e-08	1	-0.0251	1.6e-54	1.84e-51	1.67e-40	9.56e-36	1e-08	NA	1	1.96e-93	2.97e-170	1e-307
ENSG00000256274.1	TAS2R64P	12	11231770	0	0	0	0	0	0	0.5401	8.63e-48	5.02e-44	3.5e-61	rs7971282	8.7e-58	rs2708319	NA	1	-3.1839	NA	NA	NA	NA	NA	NA	NA	NA	NA	NA
ENSG00000233927.4	RPS28	19	8386384	0	0	0	0	0	0	4.0071	1.2e-47	5.84e-44	3.9e-54	rs2972572	1.15e-49	rs2972572	1e-08	1	5.7246	7.58e-12	7.88e-11	3.68e-13	9.14e-14	0.0007	1	1	1	1.96e-06	1.35e-07
ENSG00000134243.7	SORT1	1	109940573	1	0	0	0	0	0	1.8636	1.5e-47	6.25e-44	1.8e-56	rs7528419	1.28e-55	rs12740374	1.35e-06	1	0.8571	5.29e-48	3.22e-45	3.09e-54	1.6e-55	0.1598	1.59e-48	8.83e-54	1.87e-92	1.66e-217	1e-307
ENSG00000198890.6	PRMT6	1	107599267	0	0	0	0	0	0	1.9865	7.19e-46	2.62e-42	1.45e-58	rs1730864	2.37e-57	rs1730864	NA	1	1.5461	2.49e-72	2.58e-68	1.26e-79	1.6e-71	NA	1.4e-38	6.03e-36	6.26e-90	2.02e-214	1e-307
ENSG00000226752.3	PSMD5-AS1	9	123587106	0	0	0	0	0	0	1.2037	5.28e-45	1.71e-41	3.76e-52	rs1060817	4.76e-47	rs10818476	1e-08	1	1.5769	1.78e-52	1.67e-49	1.42e-38	3.48e-31	2.44e-06	NA	NA	NA	NA	NA
ENSG00000262539.1	RP11-259G18.3	17	44337972	0	0	0	0	0	0	-1.1163	6.18e-45	1.8e-41	2.56e-55	rs199457	2.76e-55	rs1378358	NA	1	-7.4154	1.8e-45	7.17e-43	1.17e-56	5.61e-52	NA	NA	NA	NA	NA	NA
ENSG00000099974.7	DDTL	22	24309089	0	0	0	0	0	0	1.5482	2.64e-43	6.99e-40	4.38e-55	rs4822466	1.26e-45	rs141411932	1e-08	1	2.9756	2.5e-51	2.15e-48	8.85e-57	3.19e-42	NA	NA	NA	NA	NA	NA
ENSG00000255374.1	TAS2R43	12	11244912	0	0	0	0	0	0	0.3962	3.16e-43	7.67e-40	1.23e-54	rs73053088	1.06e-46	12:11198260	NA	1	-3.481	NA	NA	NA	NA	NA	1	0.0001	7.96e-09	7.31e-05	1.77e-09
ENSG00000153904.14	DDAH1	1	86043933	0	0	0	0	0	0	3.354	1.75e-41	3.92e-38	8.03e-54	rs233108	1.11e-44	rs233099	0.0002	1	3.6134	1.89e-34	1.84e-32	2.68e-40	7.95e-41	0.0769	1.17e-15	4.19e-45	1.06e-37	3.58e-100	1.03e-305
ENSG00000189266.7	PNRC2	1	24285599	0	1	0	0	0	0	0.9057	2.25e-41	4.69e-38	1.99e-48	rs6424144	3.9e-45	rs6424145	2.3e-07	1	2.9569	0.1429	0.1584	0.0036	0.0007	0.0944	1	0.0004	0.0006	1	0.0023
ENSG00000142856.12	ITGB3BP	1	63994857	0	0	0	0	0	0	0.2815	3.71e-41	7.19e-38	8.1e-49	rs17391717	3.56e-35	rs6664140	0.0223	1	-0.0388	1.9e-45	7.27e-43	5.83e-51	1.59e-45	0.0148	4.15e-42	3.09e-29	2.06e-106	1.96e-154	1e-307
ENSG00000221955.6	SLC12A8	3	124931708	0	0	0	0	0	0	1.2954	5.27e-41	9.59e-38	6.04e-50	rs9870956	8.09e-39	rs9833476	4.5e-07	1	1.1133	1.32e-40	2.67e-38	4.74e-47	2.16e-40	0.0381	8.07e-15	1.69e-27	0.0002	6.32e-86	3.84e-139
ENSG00000253301.1	RP11-513O17.2	8	58055248	0	0	0	0	0	0	-1.2641	1.04e-40	1.79e-37	2.9e-62	rs2014516	1.17e-32	rs2873638	1e-08	1	-5.5732	1.85e-32	1.51e-30	5e-42	9.98e-39	0.0009	NA	NA	NA	NA	NA
ENSG00000196735.7	HLA-DQA1	6	32595956	1	0	0	0	0	0	1.0151	2.49e-40	4.03e-37	8.65e-53	rs1063355	1.08e-22	rs115867015	1e-08	1	0.6455	9.21e-08	5.74e-07	5.24e-12	6.35e-09	1e-08	1.21e-10	2.85e-13	5.16e-25	0.0016	8.28e-24
ENSG00000197020.6	ZNF100	19	21950430	0	0	0	0	0	0	0.7898	9.52e-40	1.46e-36	3.07e-53	rs7252798	1.21e-29	rs7252798	0.1174	1	-0.3362	1.07e-22	3.38e-21	1.07e-27	1.12e-24	0.0051	2.44e-07	1	1	0.0009	0.0001
ENSG00000013573.12	DDX11	12	31226782	0	0	0	0	0	0	0.5034	3.33e-39	4.84e-36	1.55e-52	rs6487968	1.92e-45	rs7971579	1e-08	1	1.6769	6.26e-60	1.3e-56	1.85e-68	5.61e-57	2.46e-05	1.72e-12	1	1.75e-90	1.3e-153	1e-307
ENSG00000142794.14	NBPF3	1	21766621	0	0	0	0	0	0	-0.5232	3.68e-39	5.09e-36	1.6e-47	rs10916990	1.33e-40	rs10916990	1e-08	1	-0.7861	8.73e-31	6.06e-29	4.01e-36	2.87e-29	0.0001	0.0002	1	0.0006	0.0004	0.0002
ENSG00000144115.12	THNSL2	2	88469835	0	0	0	0	0	0	2.0521	4.63e-39	6.12e-36	9.94e-54	rs10198979	4.05e-38	rs10865489	0.0002	1	3.0677	7.25e-41	1.56e-38	1.53e-46	3.13e-42	0.0011	6.76e-38	6.64e-47	7.14e-75	8.91e-165	1e-307
ENSG00000179344.12	HLA-DQB1	6	32636160	1	0	0	0	0	0	1.5945	6.78e-39	8.57e-36	3.94e-49	rs1063347	5.23e-31	rs1049225	1e-08	1	1.4141	1.73e-27	9.53e-26	2.44e-34	2.14e-15	1e-08	7.39e-24	2.28e-31	5.49e-14	0.0005	1.07e-37
ENSG00000204792.2	AC104135.3	2	75145275	0	0	0	0	0	0	-1.0792	7.85e-39	9.52e-36	3.45e-47	rs12366	8.18e-38	rs12366	1e-08	1	-1.8015	2e-60	6.9e-57	1.06e-71	7.15e-63	0.177	NA	NA	NA	NA	NA
ENSG00000162877.8	PM20D1	1	205819260	0	0	0	0	0	0	-0.9862	1.64e-38	1.91e-35	1.88e-46	rs1772143	7.5e-40	rs823080	1e-08	1	-2.8122	2.79e-10	2.39e-09	5.77e-14	5.04e-10	0.0294	1	1	5.43e-15	1.8e-62	2.67e-82
ENSG00000099977.9	DDT	22	24322660	0	0	0	0	0	0	3.8366	2.32e-38	2.6e-35	4.7e-46	rs12484324	3.24e-35	rs1006771	0.105	1	4.8018	4.15e-45	1.48e-42	2.13e-48	1.07e-48	0.4607	2.26e-37	6.38e-42	1.9e-76	2.32e-190	1e-307
ENSG00000204525.10	HLA-C	6	31239882	1	0	0	0	0	0	4.8777	1.26e-37	1.36e-34	1.85e-56	rs116229259	7.28e-62	rs115445355	1e-08	1	5.9051	2.96e-27	1.58e-25	1.98e-34	8.26e-22	1e-08	1.06e-06	1.81e-24	4.72e-08	1	9.64e-19
ENSG00000273295.1	AP000350.5	22	24249255	0	0	0	0	0	0	0.4968	2.85e-37	2.96e-34	1.05e-48	rs12483950	2.36e-29	rs5760120	NA	1	-1.0422	1.47e-39	2.81e-37	5.86e-44	1.07e-30	NA	NA	NA	NA	NA	NA
ENSG00000117226.7	GBP3	1	89488577	0	0	0	0	0	0	2.1074	1.41e-36	1.42e-33	4.31e-46	rs12144445	2.13e-28	rs10922542	1e-08	1	1.4826	9.45e-32	7.3e-30	1.14e-36	5.4e-32	1e-08	2.68e-32	7.35e-30	9.13e-63	4.42e-176	1e-307
ENSG00000206685.1	RNU6-1189P	X	46946905	0	0	0	0	0	0	2.0633	4.23e-36	4.1e-33	5.52e-42	X:46948929	3.69e-43	rs185797449	NA	1	-0.4977	1.44e-36	1.71e-34	6.27e-41	1.99e-21	NA	NA	NA	NA	NA	NA
ENSG00000272787.1	KB-226F1.2	22	24311400	0	0	0	0	0	0	0.906	4.51e-36	4.23e-33	1.03e-46	MERGED_DEL_2_105343	2.21e-39	rs141411932	NA	1	1.9894	2.2e-45	8.12e-43	2.32e-50	2.8e-31	NA	NA	NA	NA	NA	NA
ENSG00000260065.1	CTA-445C9.15	22	26921002	0	0	0	0	0	0	2.222	4.95e-35	4.5e-32	2.85e-42	rs4275	1.53e-33	rs4275	NA	0	NA	NA	NA	NA	NA	NA	NA	NA	NA	NA	NA
ENSG00000054983.12	GALC	14	88460009	0	0	0	0	0	0	1.8988	6.88e-35	6.07e-32	1.23e-41	rs111931900	1.97e-39	rs141985790	1.8e-07	1	1.193	1.71e-32	1.41e-30	4.78e-38	6.29e-25	0.1068	1.58e-10	2e-29	1.33e-56	1.69e-66	2.4e-224
ENSG00000196126.6	HLA-DRB1	6	32557625	1	0	0	0	0	0	3.3175	1.75e-34	1.5e-31	2.44e-47	rs9270764	1.57e-30	rs9270858	1e-08	1	3.7971	2.02e-05	8.57e-05	3.14e-09	2.85e-08	NA	6.78e-08	1.79e-22	8.18e-22	0.0003	4.18e-31
ENSG00000095485.12	CWF19L1	10	102027437	0	0	0	0	0	0	1.5838	1.61e-32	1.34e-29	1.32e-39	rs11597086	3.02e-28	rs17668255	0.0007	1	1.3666	1.24e-18	2.67e-17	8.04e-23	3.66e-18	0.0236	6.75e-09	3.34e-13	2.03e-56	4.72e-108	3.54e-271
ENSG00000120675.4	DNAJC15	13	43597339	1	0	0	0	0	0	2.6951	1.72e-32	1.39e-29	4.88e-44	rs17553284	5.17e-50	rs17553284	1e-08	1	1.4515	4.6e-47	2.65e-44	2.22e-54	8.02e-44	0.0101	1.5e-31	3.52e-34	2.74e-45	3.72e-141	1e-307
ENSG00000165985.8	C1QL3	10	16564004	0	0	0	0	0	0	0.2778	2.79e-32	2.19e-29	2.94e-41	rs1055337	3.18e-39	rs1055337	0.1332	1	-1.2392	2.97e-31	2.15e-29	1.84e-36	7.13e-31	NA	1	1	0.0006	7.09e-08	1.27e-07
ENSG00000258289.3	CHURC1	14	65381079	0	0	0	0	0	0	2.7645	4.07e-32	3.11e-29	2.64e-39	rs8984	8.54e-32	rs10132858	1e-08	1	2.1069	8.95e-33	7.65e-31	2.78e-38	1.47e-32	1e-08	1	1.25e-85	3.27e-53	1.27e-102	1e-307
ENSG00000155957.12	TMBIM4	12	66563852	0	0	0	0	0	0	3.1456	5.2e-32	3.88e-29	5.91e-39	rs11176063	1.49e-33	rs7979775	1e-08	1	2.9425	1.78e-23	6.08e-22	1.75e-28	1.67e-29	1e-08	1	1	1.99e-80	9.5e-181	1e-307
ENSG00000214401.4	KANSL1-AS1	17	44270942	0	0	0	0	0	0	1.0003	8.55e-32	6.22e-29	9.48e-39	rs199439	3.2e-41	rs199456	0.0181	1	1.184	1.12e-49	8.31e-47	2.62e-56	2.11e-52	0.0576	NA	NA	NA	NA	NA
ENSG00000142632.12	ARHGEF19	1	16539104	0	0	0	0	0	0	-0.5148	1.03e-31	7.3e-29	1.25e-37	rs221035	7.17e-34	1:16533830	0.0016	1	0.206	5.22e-35	5.4e-33	3.21e-41	1.21e-34	0.0008	2.97e-26	9.3e-26	9.83e-44	1.57e-08	3.46e-106
ENSG00000198502.5	HLA-DRB5	6	32498064	1	0	0	0	0	0	2.7618	1.32e-31	9.12e-29	2.35e-42	rs9271525	3.19e-44	rs9271069	NA	1	2.2186	2.3e-37	2.97e-35	1.45e-45	3.12e-28	NA	4.78e-17	1.43e-41	4.8e-44	6.78e-06	1.63e-98
ENSG00000183604.10	RP11-347C12.2	16	30346695	0	0	0	0	0	0	0.6237	1.56e-31	1.06e-28	3.86e-41	rs11644392	1.43e-32	rs4471699	1e-08	1	-1.4552	0.4788	0.3129	0.001	0.0006	1e-08	NA	NA	NA	NA	NA
ENSG00000212719.6	C17orf51	17	21454943	0	0	0	0	0	0	0.6414	3.67e-31	2.43e-28	6.09e-38	rs7503913	4.38e-33	rs7504028	0.0803	1	0.6925	4.76e-38	6.94e-36	2.98e-44	1.93e-39	0.0823	4.72e-16	1	3.12e-46	1.23e-139	8.48e-278
ENSG00000240602.3	RP11-64D22.2	3	151488216	0	0	0	0	0	0	0.332	5.16e-31	3.34e-28	9.75e-37	rs1961961	5.97e-26	rs28607773	0.0094	1	0.3129	1.35e-12	1.55e-11	9.76e-17	5.88e-17	0.0409	NA	NA	NA	NA	NA
ENSG00000184515.6	BEX5	X	101411029	0	0	0	0	0	0	0.6844	5.77e-31	3.65e-28	1.28e-40	rs2105853	1.12e-17	rs10855492	0.0005	1	0.1836	2.12e-38	3.27e-36	6.41e-44	5.61e-26	0.3041	2.8e-30	1.55e-33	2.37e-68	1	5.19e-231
ENSG00000231345.3	RP11-564C4.6	10	52415727	0	0	0	0	0	0	-1.3406	8.05e-31	4.98e-28	2.96e-38	rs4935734	4.69e-31	rs4935734	0.0047	1	-1.7047	2.06e-39	3.81e-37	1.51e-32	2.16e-25	1e-07	NA	NA	NA	NA	NA
ENSG00000111788.9	RP11-22B23.1	12	9429831	0	0	0	0	0	0	0.363	8.27e-31	5.02e-28	6.92e-41	rs2113899	1.77e-28	rs1549426	1e-08	1	1.2348	4.31e-49	2.97e-46	3.72e-55	2.27e-45	NA	NA	NA	NA	NA	NA
ENSG00000065268.6	WDR18	19	983174	1	0	0	0	0	0	1.9298	1.5e-30	8.93e-28	1.08e-37	rs2240149	3.02e-32	rs2240149	5e-07	1	3.1304	3.32e-21	9e-20	1.98e-25	1.18e-26	0.0024	1.37e-14	2.71e-18	1	3.71e-30	7.99e-69
ENSG00000236682.1	AC068282.3	2	128146706	0	0	0	0	0	0	-1.135	1.68e-30	9.8e-28	1.7e-38	rs4662724	2.43e-32	rs2276683	1e-08	1	-1.7017	4.67e-48	3.02e-45	4.24e-54	9.6e-46	NA	NA	NA	NA	NA	NA
ENSG00000131697.13	NPHP4	1	6052422	1	0	0	0	0	0	-0.1021	3.7e-30	2.11e-27	2.73e-36	rs1295101	5.02e-31	rs1295101	3.16e-06	1	0.4302	8.43e-37	1.03e-34	7.95e-42	1.08e-43	0.0183	1.03e-19	4.86e-25	1.2e-57	1.37e-128	1e-307
ENSG00000187824.4	TMEM220	17	10633633	0	0	0	0	0	0	3.0497	5.77e-30	3.23e-27	1.17e-35	rs450562	3.96e-29	rs202309	1.03e-05	1	3.2386	1.38e-32	1.15e-30	7.75e-38	2.54e-30	0.0002	6.68e-12	NA	NA	NA	2.87e-293
ENSG00000124587.9	PEX6	6	42946958	0	0	0	0	0	0	2.0059	8.07e-30	4.43e-27	1.32e-33	rs9986447	3.17e-23	rs9471982	1e-08	1	3.1149	3.47e-25	1.46e-23	4.24e-29	2.03e-26	0.0181	1.55e-34	8.68e-49	5.55e-28	1.87e-190	1e-307
ENSG00000235833.1	AC159540.14	2	98141439	0	0	0	0	0	0	-1.6447	8.59e-30	4.63e-27	4.51e-37	rs10191071	1.65e-12	rs10191071	NA	1	-7.4154	NA	NA	NA	NA	NA	NA	NA	NA	NA	NA
ENSG00000180155.14	LYNX1	8	143859640	0	0	0	0	0	0	1.7148	1.02e-29	5.38e-27	6.26e-37	rs55818528	5.83e-32	rs10105811	0.0037	1	2.7887	1.84e-20	4.73e-19	3.15e-25	1.78e-21	0.0839	9.59e-05	1	1	4.36e-10	7.45e-10
ENSG00000164307.8	ERAP1	5	96143803	0	0	0	0	0	0	2.9802	1.42e-29	7.39e-27	2.51e-40	rs26497	1.41e-32	rs28119	1e-08	1	1.8276	7.07e-16	1.15e-14	5.29e-18	7.79e-18	1e-08	4.11e-05	1.38e-07	3.74e-71	9.27e-127	1e-307
ENSG00000204876.4	AC021218.2	7	155755326	0	0	0	0	0	0	-0.0208	1.82e-29	9.28e-27	1.9e-36	rs11767234	9.72e-20	rs11767234	0.0341	1	-0.2491	2.45e-46	1.27e-43	9.38e-53	1.34e-27	NA	NA	NA	NA	NA	NA
ENSG00000223534.1	HLA-DQB1-AS1	6	32628132	0	0	0	0	0	0	-0.6796	2.48e-29	1.24e-26	1.49e-41	rs9273394	2.13e-13	rs9273394	NA	1	-0.2153	6.01e-17	1.1e-15	2.12e-22	2e-16	NA	NA	NA	NA	NA	NA
ENSG00000105695.10	MAG	19	35783028	0	0	0	0	0	0	-1.5573	2.89e-29	1.42e-26	5.87e-39	rs10411704	0.0003	rs62109578	3.66e-05	1	-2.6798	3.86e-14	5.23e-13	4.02e-18	1.78e-09	0.0492	1.41e-15	8.38e-30	1	0.0003	1.77e-37
ENSG00000181333.11	HEPHL1	11	93754527	0	0	0	0	0	0	-1.1614	5.1e-29	2.45e-26	1.11e-37	rs1138800	3.75e-20	rs1138800	1.9e-07	1	-3.6645	NA	NA	NA	NA	NA	NA	NA	0.0004	0.0012	0.0003
ENSG00000230836.1	AC104135.4	2	75167385	0	0	0	0	0	0	-1.0216	5.13e-29	2.45e-26	5.24e-35	rs12366	9.11e-30	rs12366	0.0051	1	-7.4154	NA	NA	NA	NA	NA	NA	NA	NA	NA	NA
ENSG00000003147.13	ICA1	7	8302209	0	0	0	0	0	0	1.2739	6.24e-29	2.9e-26	2.3e-38	rs2348906	7.31e-42	rs10250445	4e-08	1	1.3093	6.4e-56	9.46e-53	1.72e-63	3.3e-49	1.06e-05	3.48e-26	3.02e-10	7.32e-72	4.09e-127	1e-307
ENSG00000158445.7	KCNB1	20	48099184	0	1	0	0	0	1	1.2367	6.28e-29	2.9e-26	5.41e-34	rs477135	4.47e-22	rs562954	0.0021	1	-0.2167	2.26e-19	5.11e-18	9.19e-24	1.07e-16	1.73e-06	5.09e-23	2.33e-17	1.46e-19	8.41e-74	5.11e-170
ENSG00000183255.7	PTTG1IP	21	46293752	0	0	0	0	0	0	4.0612	7.16e-29	3.26e-26	3.82e-35	rs235314	8.32e-21	rs235314	1e-08	1	4.1929	1.1e-23	3.92e-22	3.64e-26	1.2e-16	0.0202	3.16e-08	3.29e-17	1.21e-37	1.14e-105	3.82e-226
ENSG00000048540.10	LMO3	12	16763528	1	0	0	0	0	0	-0.1309	9.17e-29	4.11e-26	2.91e-36	rs1024839	2.97e-25	rs1024839	0.0047	1	-2.4512	6.92e-05	0.0003	3.13e-08	3.46e-05	0.034	1	1	1	0.0003	0.0021
ENSG00000115944.10	COX7A2L	2	42652228	0	0	0	0	0	0	2.3969	1.06e-28	4.67e-26	4.12e-36	rs7571604	8.93e-27	rs10194796	0.0068	1	2.7058	2.26e-21	6.21e-20	3.63e-24	1.35e-21	7.01e-06	4.81e-05	2.5e-35	2.9e-94	1.97e-185	1e-307
ENSG00000100376.7	FAM118A	22	45704849	0	0	0	0	0	0	1.1884	1.37e-28	5.95e-26	1.73e-36	rs2205660	7.46e-48	rs104664	1e-08	1	1.6326	4.28e-31	3.03e-29	4.91e-36	3.59e-53	1e-08	3e-21	1.51e-26	2.52e-79	3.31e-109	1e-307
ENSG00000154914.12	USP43	17	9548015	0	0	0	0	0	0	1.2549	1.54e-28	6.59e-26	2.51e-34	rs56192742	1.25e-25	rs8066941	6.2e-07	1	1.2829	1.03e-26	5.19e-25	1.17e-31	9.87e-23	0.0402	1.83e-15	NA	3.62e-47	9.13e-78	5.8e-192
ENSG00000240344.4	PPIL3	2	201754026	0	0	0	0	0	0	1.9395	1.7e-28	7.19e-26	4.45e-41	rs7559150	4.3e-34	rs7559150	1e-08	1	2.2892	1.97e-27	1.08e-25	4.5e-33	1.01e-30	0.0026	6.09e-20	5.39e-58	5.26e-62	4.77e-120	1e-307
ENSG00000198468.3	FLVCR1-AS1	1	213031430	0	0	0	0	0	0	-0.7056	2.23e-28	9.29e-26	2.33e-34	rs1874418	4.08e-30	rs10746438	1e-08	1	-0.7375	1.35e-33	1.23e-31	2.96e-39	2.57e-28	1e-08	NA	NA	NA	NA	NA
ENSG00000134222.12	PSRC1	1	109825808	1	0	0	0	0	0	0.1454	3.32e-28	1.36e-25	7.93e-34	rs7528419	1.38e-18	rs7528419	0.002	1	0.5819	2.29e-32	1.83e-30	1.05e-37	2.62e-28	5.12e-06	1.07e-29	2.01e-29	5.09e-70	9.98e-196	1e-307
ENSG00000247157.2	RP11-434C1.1	12	11700964	0	0	0	0	0	0	-0.3	3.91e-28	1.58e-25	2.54e-33	rs34648613	1.65e-25	rs2416549	0.0034	1	0.1699	2.43e-32	1.93e-30	9.74e-35	5.5e-29	0.0012	NA	NA	NA	NA	NA
ENSG00000146147.10	MLIP	6	53794780	0	0	0	0	0	0	1.499	3.99e-28	1.59e-25	2.35e-40	rs9296736	2.34e-25	rs9296736	1e-08	1	1.1012	5.66e-41	1.25e-38	2.08e-46	5.3e-29	0.1233	NA	NA	NA	NA	NA
ENSG00000213987.4	RP11-399E6.2	1	41730534	0	0	0	0	0	0	-0.7232	4.66e-28	1.83e-25	1.39e-35	rs2300655	2.7e-43	1:41679556	NA	1	-7.4154	NA	NA	NA	NA	NA	NA	NA	NA	NA	NA
ENSG00000149084.7	HSD17B12	11	43577986	0	0	0	0	0	0	3.8324	5.61e-28	2.18e-25	1.47e-35	rs35251247	1.19e-26	rs1061810	1e-08	1	2.2496	5.22e-15	7.8e-14	3.86e-19	3.75e-13	0.0002	2.57e-07	7.06e-30	1	1.91e-06	3.6e-21
ENSG00000264070.1	DND1P1	17	43663237	0	0	0	0	0	0	-1.1802	5.79e-28	2.22e-25	9.83e-35	rs118012504	6.33e-33	rs117090147	NA	1	-2.4846	1.49e-37	2.03e-35	9.52e-44	1.99e-51	NA	NA	NA	NA	NA	NA
ENSG00000225282.1	AP000350.6	22	24269087	0	0	0	0	0	0	0.3636	8.83e-28	3.34e-25	1.55e-36	rs2739335	3.32e-21	rs5751776	1e-08	1	-1.7127	1.76e-36	2.07e-34	7.87e-42	1.31e-25	NA	NA	NA	NA	NA	NA
ENSG00000255798.1	RP11-817J15.3	11	102552041	0	0	0	0	0	0	1.1318	8.96e-28	3.34e-25	2.93e-36	rs10895331	6.61e-47	rs11607177	0.0439	0	NA	NA	NA	NA	NA	NA	NA	NA	NA	NA	NA
ENSG00000251129.1	RP11-734I18.1	4	31999019	0	0	0	0	0	0	-1.0373	1.04e-27	3.84e-25	3.76e-35	rs10016376	1.05e-15	rs7675353	0.0023	1	-7.4154	3.92e-35	4.14e-33	1.81e-47	5.88e-28	NA	NA	NA	NA	NA	NA
ENSG00000226278.1	PSPHP1	7	55832490	0	0	0	0	0	0	0.8666	1.17e-27	4.26e-25	4.59e-40	rs10247038	1.08e-42	rs6593279	0.0007	1	-7.4154	1.93e-37	2.53e-35	5.51e-48	4.43e-61	NA	NA	NA	NA	NA	NA
ENSG00000166796.7	LDHC	11	18433854	0	0	0	0	0	0	-1.572	1.2e-27	4.31e-25	2.04e-34	rs11605386	3.86e-51	rs74915858	6.8e-07	1	-2.1506	3.29e-30	2.24e-28	8.64e-35	5.29e-27	1e-08	3.01e-25	1	3.88e-55	1.21e-55	1.33e-182
ENSG00000168653.6	NDUFS5	1	39491990	0	0	0	0	0	0	4.6558	1.63e-27	5.77e-25	2.71e-34	rs11205591	3.17e-23	rs6682588	0.0473	1	5.1268	1.52e-22	4.67e-21	5.31e-27	1.93e-18	1e-08	1.12e-09	4.44e-18	1.23e-13	2.75e-89	1.25e-159
ENSG00000133433.6	GSTT2B	22	24303373	1	0	0	0	0	0	-0.1051	2.14e-27	7.51e-25	1.37e-36	rs7289655	1.19e-22	rs7289655	5e-08	1	1.7208	1.09e-38	1.76e-36	2.71e-42	6.68e-34	0.0003	NA	NA	NA	NA	NA
ENSG00000263503.1	RP11-707O23.5	17	43679706	0	0	0	0	0	0	-0.9002	2.67e-27	9.24e-25	4.1e-35	17:44013966	5.08e-39	rs114239485	NA	1	-7.4154	1.27e-42	3.46e-40	2.38e-55	5.74e-23	NA	NA	NA	NA	NA	NA
ENSG00000187624.7	C17orf97	17	260118	0	0	0	0	0	0	-0.8655	4.89e-27	1.67e-24	1.7e-33	rs7503725	6.14e-39	rs7503725	0.0132	1	-0.3892	3.33e-42	8.52e-40	1.26e-47	3.71e-48	0.0059	2.09e-19	NA	NA	NA	1e-307
ENSG00000167397.10	VKORC1	16	31107301	1	1	0	0	0	1	3.86	6.11e-27	2.07e-24	1.85e-35	rs56813533	2.48e-28	rs9796794	0.1741	1	5.498	4.64e-44	1.46e-41	7.73e-51	1.67e-42	0.2978	1.43e-19	9.05e-44	5.17e-42	1.78e-141	1e-307
ENSG00000235358.1	RP11-399E6.1	1	41708045	0	0	0	0	0	0	-0.5722	7.04e-27	2.35e-24	1.12e-31	rs35395205	5.5e-48	rs16911	1e-08	1	-3.1026	1.93e-17	3.68e-16	3.97e-22	5.06e-19	NA	NA	NA	NA	NA	NA
ENSG00000129055.8	ANAPC13	3	134205558	0	0	0	0	0	0	3.2249	7.74e-27	2.56e-24	8.66e-32	rs1863912	7.36e-25	rs4974478	1.29e-05	1	3.2321	9.55e-32	7.32e-30	1.22e-36	3.4e-33	0.0046	1.8e-14	8.78e-28	3.24e-49	2.57e-58	7.74e-197
ENSG00000214087.4	ARL16	17	79650954	0	0	0	0	0	0	1.7937	8.87e-27	2.9e-24	1.46e-32	rs7503637	2.44e-25	rs7502109	0.0083	1	3.334	7.79e-44	2.37e-41	5.45e-49	3.45e-32	5.97e-06	3.55e-27	1.98e-28	NA	NA	1.11e-84
ENSG00000258343.1	RP11-536G4.2	12	96252617	0	0	0	0	0	0	-2.063	1.81e-26	5.86e-24	2.72e-35	rs7297403	2.98e-29	rs7970544	2e-07	1	-7.4154	8.63e-37	1.04e-34	4.65e-48	2.46e-32	NA	NA	NA	NA	NA	NA
ENSG00000254859.1	RP11-661A12.5	8	144631899	0	0	0	0	0	0	0.9479	1.86e-26	5.94e-24	2.4e-37	rs6558370	3.18e-26	rs6558370	3e-08	1	1.6802	2.01e-39	3.78e-37	2.88e-34	5.08e-26	NA	NA	NA	NA	NA	NA
ENSG00000084072.12	PPIE	1	40157854	0	0	0	0	0	0	1.2204	2.13e-26	6.73e-24	5.46e-33	rs12074147	5.84e-24	1:40205127	1e-08	1	1.782	4.5e-42	1.11e-39	1.14e-47	1.45e-31	0.0004	1	1.16e-13	0.0005	0.0004	0.0002
ENSG00000254184.3	TYW1B	7	72298777	0	0	0	0	0	0	0.9765	2.84e-26	8.88e-24	2e-39	7:72237512	2.05e-65	rs73135170	1e-08	0	NA	NA	NA	NA	NA	NA	NA	NA	NA	NA	NA
ENSG00000146909.3	NOM1	7	156742417	0	0	0	0	0	0	1.6293	3.4e-26	1.05e-23	4.27e-33	rs6943879	1.11e-23	rs3087905	2.9e-07	1	1.3935	0.0077	0.0179	5.42e-05	0.0002	3.07e-06	1.03e-05	2.47e-12	5.55e-11	1.01e-12	8.2e-08
ENSG00000234155.1	RP11-30P6.6	6	86099904	0	0	0	0	0	0	1.3386	3.46e-26	1.06e-23	1.63e-33	rs532366	1.74e-25	rs645265	0.0771	1	1.215	9.23e-35	9.46e-33	5.73e-41	1.43e-33	NA	NA	NA	NA	NA	NA
ENSG00000186468.8	RPS23	5	81574396	0	0	0	0	0	0	3.9816	1.01e-25	3.08e-23	5.51e-36	rs226196	6.03e-14	5:81579071	1e-08	1	3.9559	1.94e-08	1.33e-07	4.53e-12	5.84e-09	1e-08	1	7.5e-43	1.71e-22	2.72e-74	2.22e-176
ENSG00000204644.5	ZFP57	6	29648887	1	0	0	0	0	0	-2.7178	1.16e-25	3.47e-23	2.17e-40	rs387642	5.99e-24	rs375984	0.0011	1	-4.0367	1.41e-34	1.41e-32	2.16e-46	1.12e-16	0.0002	1	1	1.9e-51	5.02e-25	4.32e-55
ENSG00000110074.6	FOXRED1	11	126139040	0	0	0	0	0	0	2.4694	1.45e-25	4.29e-23	2.86e-33	rs682991	2.29e-25	rs574198	0.0447	1	3.2452	1.71e-35	1.87e-33	4.74e-41	1.02e-32	1.05e-06	3.9e-07	1.37e-33	1.23e-55	5.17e-112	1e-307
ENSG00000270863.1	RP11-434C1.3	12	11665657	0	0	0	0	0	0	-0.3725	1.66e-25	4.88e-23	3.52e-32	rs1047712	3.64e-26	rs1047709	NA	1	-3.2602	NA	NA	NA	NA	NA	NA	NA	NA	NA	NA
ENSG00000254614.1	AP003068.23	11	64949157	0	0	0	0	0	0	0.4936	2.67e-25	7.71e-23	2.96e-33	rs3825072	2.4e-28	rs17881590	1.72e-06	1	0.6566	5.08e-37	6.33e-35	1.6e-43	7.77e-33	0.0461	NA	NA	NA	NA	NA
ENSG00000225733.1	FGD5-AS1	3	14989931	0	0	0	0	0	0	3.1582	2.68e-25	7.71e-23	2.54e-30	rs6442490	9.93e-24	rs1142981	0.0126	1	3.0687	3.71e-14	5.05e-13	2.82e-18	1.52e-14	1.79e-06	NA	NA	NA	NA	NA
ENSG00000131187.5	F12	5	176836577	1	1	0	0	0	1	4.5906	2.83e-25	8.07e-23	4.17e-36	rs2731672	1.65e-31	rs1801020	0.1248	1	5.9297	1.51e-31	1.13e-29	8.61e-37	2.93e-33	0.0142	2.42e-11	2.36e-19	2.37e-15	3.5e-92	1.51e-171
ENSG00000270346.1	RP1-90J20.12	6	3020388	0	0	0	0	0	0	1.2004	3e-25	8.48e-23	7.32e-34	rs57826671	8.08e-20	rs13193229	NA	0	NA	NA	NA	NA	NA	NA	NA	NA	NA	NA	NA
ENSG00000163682.11	RPL9	4	39460568	0	0	0	0	0	0	4.5941	5.84e-25	1.63e-22	8.63e-31	rs2687958	2.29e-15	rs2687969	1e-08	1	6.026	3.65e-25	1.53e-23	1.68e-30	4.34e-28	8.32e-06	1	6.26e-05	7.24e-09	6.7e-08	8.59e-16
ENSG00000164346.5	NSA2	5	74064756	0	0	0	0	0	0	3.9128	6.01e-25	1.67e-22	1.5e-34	rs6873912	9.2e-28	rs138498756	0.003	1	3.249	5.18e-35	5.4e-33	2.8e-40	3.59e-36	0.0023	NA	NA	NA	NA	NA
ENSG00000105677.7	TMEM147	19	36036497	0	0	0	0	0	0	3.0495	8.69e-25	2.39e-22	6.13e-31	rs7599	7.44e-24	rs7599	0.0449	1	3.5186	3.25e-42	8.52e-40	2.98e-47	2.9e-27	0.0018	4.72e-26	1.44e-29	9.43e-42	1.17e-152	1e-307
ENSG00000102309.8	PIN4	X	71401203	1	0	0	0	0	0	1.504	9.73e-25	2.65e-22	2.13e-31	rs6525591	2.69e-29	rs6525591	4e-08	1	1.7632	4.97e-22	1.44e-20	3.09e-25	3.52e-20	0.0007	1.05e-06	3.88e-12	1.34e-26	1	9.13e-44
ENSG00000271361.1	HTATSF1P2	6	3024006	0	0	0	0	0	0	1.4556	1.12e-24	3.02e-22	3.49e-33	rs13193229	1.33e-21	rs13193229	NA	0	NA	NA	NA	NA	NA	NA	NA	NA	NA	NA	NA
ENSG00000218537.1	AP000350.4	22	24241117	0	0	0	0	0	0	0.2046	1.63e-24	4.35e-22	7.2e-33	rs2739335	1.72e-23	rs5760120	0.0003	1	0.6044	5.23e-40	1.04e-37	1.1e-45	6.39e-30	NA	2.36e-15	NA	NA	NA	NA
ENSG00000243831.1	RP1-81D8.4	6	161097555	0	0	0	0	0	0	1.8976	1.66e-24	4.39e-22	6.14e-33	rs783174	4.5e-24	rs1084658	0.0145	1	0.3461	5.9e-15	8.74e-14	6.18e-19	6.99e-15	NA	NA	NA	NA	NA	NA
ENSG00000256657.1	RP11-144O23.20	12	11349908	0	0	0	0	0	0	0.6536	1.78e-24	4.68e-22	7.14e-30	rs1047712	4.69e-27	rs1047709	NA	1	-7.4154	NA	NA	NA	NA	NA	NA	NA	NA	NA	NA
ENSG00000259108.2	CTD-3098H1.2	19	48368598	0	0	0	0	0	0	2.3898	2.69e-24	7e-22	1.69e-33	rs2547237	4.17e-23	rs62129966	2e-08	1	2.9289	5.89e-46	2.77e-43	2.84e-52	2.13e-22	0.0097	NA	NA	NA	NA	NA
ENSG00000143028.7	SYPL2	1	110009180	0	0	0	0	0	0	0.9184	3.42e-24	8.8e-22	5.63e-32	rs2359653	1.01e-26	rs2359653	0.0622	1	1.8198	7.85e-32	6.11e-30	1.58e-37	7.35e-33	0.0434	NA	1.49e-07	4.38e-52	4.38e-87	2.43e-202
ENSG00000180185.7	FAHD1	16	1877196	0	0	0	0	0	0	3.0208	5.26e-24	1.34e-21	1.46e-33	rs58359138	3.55e-36	rs72762862	0.0071	1	3.0167	9.39e-41	1.98e-38	6.21e-46	5.79e-44	0.0003	1.03e-11	1.73e-37	6.33e-43	4.73e-126	4.59e-308
ENSG00000214944.5	ARHGEF28	5	72921983	0	0	0	0	0	0	1.5489	6.4e-24	1.62e-21	3.69e-30	rs2544645	1.24e-14	5:72890867	1.1e-07	1	1.0609	9.83e-23	3.12e-21	2.34e-27	2.96e-26	0.0142	NA	NA	NA	NA	NA
ENSG00000104313.13	EYA1	8	72274467	0	0	0	0	0	0	-2.5211	8.17e-24	2.05e-21	1.31e-28	rs13255886	1.36e-22	rs35954749	0.0002	1	-4.324	NA	NA	NA	NA	NA	1	1	0.0002	1.32e-05	0.0005
ENSG00000198130.10	HIBCH	2	191184771	0	0	0	0	0	0	3.0498	1.3e-23	3.23e-21	1.82e-31	rs291466	7.07e-28	rs291430	0.0001	1	3.1177	1.08e-30	7.47e-29	1.01e-35	9.29e-31	2e-08	1.11e-16	3.06e-43	1.84e-50	7.74e-91	1e-307
ENSG00000253147.1	RP11-369E15.4	8	20810638	0	0	0	0	0	0	0.2738	1.33e-23	3.27e-21	3.64e-35	rs7833773	5.92e-20	rs12541300	0.0259	1	-0.5142	3.86e-29	2.38e-27	3.79e-34	1.86e-23	0.0843	NA	NA	NA	NA	NA
ENSG00000141698.12	NT5C3B	17	39992523	0	0	0	0	0	0	2.2621	1.49e-23	3.65e-21	2.49e-30	rs4334345	1.02e-16	rs9908955	1e-08	1	3.0509	1.46e-32	1.21e-30	2.91e-38	1.49e-38	2e-08	NA	NA	NA	NA	NA
ENSG00000254521.2	SIGLEC12	19	52005043	1	0	0	0	0	0	-0.4687	1.55e-23	3.77e-21	1.28e-29	rs3810110	8.63e-26	rs4801871	1.08e-06	1	-1.9226	4.35e-12	4.68e-11	6.04e-16	6.47e-09	0.0002	1.7e-15	2.83e-06	1.71e-07	1.44e-64	2.12e-79
ENSG00000130150.7	MOSPD2	X	14891563	0	0	0	0	0	0	1.614	1.84e-23	4.42e-21	1.36e-32	rs2269763	2.04e-26	rs2269763	0.0005	1	0.9113	3.29e-34	3.18e-32	1.19e-30	1.36e-30	7.7e-07	9.8e-15	1.92e-30	7.88e-31	1	1.14e-96
ENSG00000185973.6	TMLHE	X	154899605	0	0	0	0	0	0	1.4055	2.65e-23	6.33e-21	3.6e-27	rs1084453	4.62e-22	rs1084453	1e-08	1	0.8323	3.5e-07	2e-06	2.8e-10	1.04e-09	8.8e-07	3.28e-05	3.31e-25	1.31e-21	1	1.24e-56
ENSG00000103855.13	CD276	15	73976307	0	0	0	0	0	0	1.7189	2.77e-23	6.55e-21	1.66e-29	rs8038465	3.91e-21	rs8038465	0.0021	1	2.4839	1.82e-23	6.2e-22	3.96e-28	2.03e-13	0.0136	2.31e-10	1	3.19e-08	1.79e-18	8.86e-34
ENSG00000014164.6	ZC3H3	8	144623623	0	0	0	0	0	0	1.3898	2.88e-23	6.76e-21	5.21e-34	rs2242092	1.76e-19	rs2242092	0.0023	1	3.0493	6.66e-36	7.41e-34	4.54e-33	8.23e-17	8.7e-07	5.25e-17	3.47e-24	1	1.38e-09	5.44e-45
ENSG00000164713.5	BRI3	7	97881691	0	0	0	0	0	0	3.3072	4.92e-23	1.15e-20	1.37e-30	rs10953259	7.27e-25	7:98007541	1e-08	1	3.2969	4.91e-26	2.27e-24	3.85e-31	2.79e-28	0.0009	3.78e-08	1.47e-23	2.16e-31	1.03e-40	6.61e-114
ENSG00000257176.1	RP11-996F15.2	12	29470781	0	0	0	0	0	0	-0.1188	7.17e-23	1.66e-20	6.31e-29	rs966541	3.86e-23	rs966541	0.0104	1	-0.561	2.69e-27	1.45e-25	4.07e-32	7.7e-26	0.3065	NA	NA	NA	NA	NA
ENSG00000157823.12	AP3S2	15	90437574	0	0	0	0	0	0	2.2541	7.33e-23	1.68e-20	1.72e-29	rs2165069	1.49e-28	rs2165069	1e-08	1	2.3301	7.97e-26	3.58e-24	1.13e-30	4.1e-30	0.0009	3.04e-11	5e-19	1.3e-33	5.07e-70	2.02e-146
ENSG00000175611.7	LINC00476	9	98637982	0	0	0	0	0	0	0.2555	8.2e-23	1.86e-20	3.43e-28	rs10759883	1.23e-23	rs591486	1e-08	1	-0.5039	5.56e-20	1.36e-18	7.62e-24	8.47e-21	1e-08	NA	NA	NA	NA	NA
ENSG00000184674.8	GSTT1	22	24384680	1	1	0	1	0	0	2.9122	1.26e-22	2.84e-20	5.18e-30	rs7289655	1.91e-28	rs4822458	NA	0	NA	NA	NA	NA	NA	NA	3.25e-17	9.85e-17	1.89e-42	4.58e-111	8.96e-219
ENSG00000268117.1	VN1R84P	19	21902837	0	0	0	0	0	0	-0.9233	1.41e-22	3.15e-20	5.09e-31	rs12972593	3.59e-21	rs7252798	NA	1	-7.4154	NA	NA	NA	NA	NA	NA	NA	NA	NA	NA
ENSG00000173200.8	PARP15	3	122296449	0	0	0	0	0	0	0.3764	1.84e-22	4.08e-20	1.83e-27	rs17209173	1.39e-15	rs56298514	1.98e-06	1	0.3142	0.0357	0.0611	2.44e-05	1.65e-05	0.0137	1	0.0002	2.1e-07	0.0002	1.03e-06
ENSG00000139192.7	TAPBPL	12	6560885	0	0	0	0	0	0	1.8013	2.13e-22	4.7e-20	2.71e-27	rs2534716	5.04e-27	rs2534711	1e-08	1	2.3475	3.19e-15	4.87e-14	3.22e-19	6.34e-22	1e-08	5.01e-15	2.43e-30	1.61e-48	2.16e-123	1e-307
ENSG00000172954.9	LCLAT1	2	30670092	0	0	0	0	0	0	1.5454	2.18e-22	4.76e-20	1.6e-29	rs11892635	4.27e-26	rs11892635	2.21e-06	1	0.5096	1.05e-17	2.09e-16	6.01e-22	8.74e-24	0.214	4.12e-09	2.07e-22	4.02e-47	7.96e-109	4.11e-263
ENSG00000161016.11	RPL8	8	146017972	0	0	0	0	0	0	5.4168	2.19e-22	4.76e-20	1.8e-31	rs2958514	3.27e-13	rs2955232	0.0124	1	6.0122	6.44e-11	6.07e-10	1.84e-14	5.14e-10	0.0048	1	2.97e-17	5.58e-30	1.94e-73	5.33e-144
ENSG00000257800.1	FNBP1P1	2	74347807	0	0	0	0	0	0	-0.7044	2.62e-22	5.65e-20	1.69e-27	rs1667619	8.77e-21	rs1667619	0.0041	1	-2.1344	3.22e-14	4.42e-13	4.58e-18	9.26e-14	NA	NA	NA	NA	NA	NA
ENSG00000172322.9	CLEC12A	12	10124014	0	0	0	0	0	0	1.0039	3.61e-22	7.73e-20	3.78e-28	rs7313235	1.23e-20	rs147402817	1e-08	1	-0.2522	4.79e-25	1.97e-23	1.16e-29	4.19e-23	0.0014	1	3.25e-20	3.71e-05	5.58e-105	4.7e-162
ENSG00000143126.7	CELSR2	1	109792641	1	0	0	0	0	0	-0.8368	4.75e-22	1.01e-19	2.15e-30	rs12740374	6.29e-24	rs12740374	1e-08	1	-0.1223	3.54e-29	2.21e-27	9.43e-34	3.41e-22	0.0196	8.38e-15	2.1e-32	1.29e-41	3.13e-116	1e-307
ENSG00000078549.10	ADCYAP1R1	7	31092076	0	0	0	0	0	0	-1.6045	5.23e-22	1.1e-19	6.47e-27	rs10228428	2.54e-15	rs12701049	0.0218	1	-2.1004	6.23e-31	4.35e-29	3.31e-32	3.33e-22	0.0003	1	1	6.83e-05	5.14e-05	0.0001
ENSG00000229043.2	AC091729.9	7	1200121	0	0	0	0	0	0	0.4823	7.26e-22	1.52e-19	3.28e-33	rs6978842	9.54e-30	rs2960831	0.0008	1	1.3532	1.21e-39	2.35e-37	1.8e-46	4.58e-31	1e-08	NA	NA	NA	NA	NA
ENSG00000130202.5	PVRL2	19	45349432	0	0	0	0	0	0	3.2192	7.98e-22	1.66e-19	7.61e-30	rs440277	8.54e-21	rs440277	0.0374	1	3.6949	2.03e-28	1.2e-26	8.78e-34	3.66e-29	0.023	6.91e-17	5.06e-10	0.0005	4.23e-38	1.06e-68
ENSG00000230438.5	RP11-420G6.4	6	2881641	0	0	0	0	0	0	-0.3566	8.15e-22	1.68e-19	1.7e-27	rs318429	2.91e-15	rs318429	0.0047	1	-0.5612	1.08e-22	3.39e-21	1.41e-15	2.24e-11	0.0385	NA	NA	NA	NA	NA
ENSG00000184999.7	SLC22A10	11	62905339	0	1	0	0	0	0	2.5635	8.91e-22	1.83e-19	1.31e-30	rs12293171	3.01e-18	rs1193905	1.3e-07	1	2.2393	3.98e-24	1.48e-22	5.64e-22	1.06e-18	2.89e-05	1.04e-12	3.58e-26	2.2e-34	9.17e-108	1.08e-262
ENSG00000002726.15	AOC1	7	150521715	1	1	0	0	0	0	-0.3542	9.76e-22	1.98e-19	2.21e-29	rs10452848	2.31e-11	rs4725367	1e-08	1	0.1393	1.64e-34	1.62e-32	4.05e-40	1.33e-26	1e-08	NA	NA	NA	NA	NA
ENSG00000116157.5	GPX7	1	53068044	1	1	0	0	0	0	0.7445	9.79e-22	1.98e-19	2.56e-29	rs28609180	7.72e-20	rs6588431	0.2546	1	0.3498	2.25e-33	1.99e-31	3.3e-38	9.84e-28	0.1634	1.33e-22	1.73e-27	1	1.13e-18	1.44e-51
ENSG00000095932.5	C19orf77	19	3480540	0	0	0	0	0	0	1.0202	1.01e-21	2.03e-19	7.5e-27	19:3474213	4.63e-20	19:3474213	0.0002	1	0.7535	1.24e-37	1.74e-35	1.59e-42	4.51e-31	0.0006	NA	NA	NA	NA	NA
ENSG00000256238.1	RP11-473N11.2	12	16555340	0	0	0	0	0	0	0.8186	1.32e-21	2.63e-19	1.53e-29	rs1024839	1.1e-22	rs1024839	NA	1	-3.1276	NA	NA	NA	NA	NA	NA	NA	NA	NA	NA
ENSG00000244239.1	AC007009.1	7	8301912	0	0	0	0	0	0	-0.7107	1.51e-21	2.99e-19	4.95e-27	rs1008038	6.38e-24	rs10250445	0.0153	1	-0.6273	4.26e-37	5.38e-35	2.18e-43	1.56e-24	NA	NA	NA	NA	NA	NA
ENSG00000204147.5	ASAH2B	10	52499078	0	0	0	0	0	0	0.6521	1.62e-21	3.18e-19	4.51e-26	rs10740013	1.49e-26	rs7079172	5e-08	1	0.7375	6.35e-20	1.54e-18	8.02e-25	2.51e-23	0.0661	NA	1.04e-25	NA	NA	NA
ENSG00000121716.14	PILRB	7	99949799	0	0	0	0	0	0	2.4673	1.68e-21	3.29e-19	4.27e-27	rs113979344	9.22e-28	rs75636500	1e-08	1	4.3579	8.23e-30	5.35e-28	2.21e-35	5.24e-24	1e-08	2.03e-08	1.21e-34	6.93e-57	5.56e-95	3.47e-289
ENSG00000151948.7	GLT1D1	12	129337972	1	0	0	0	0	0	2.4605	2.02e-21	3.92e-19	2.93e-28	12:129389626	1.5e-22	12:129389626	0.0003	1	2.8059	7.67e-30	5.02e-28	1.96e-34	1.78e-27	0.0853	7.12e-08	1.11e-11	2.58e-46	5.39e-88	2.09e-204
ENSG00000122121.6	XPNPEP2	X	128872950	0	0	0	0	0	0	1.2699	2.46e-21	4.74e-19	1.95e-27	X:128849809	9.45e-10	X:128849809	1e-08	1	1.5779	1.59e-28	9.43e-27	3.12e-32	5.74e-09	0.0038	5.17e-15	1.79e-28	7.78e-05	1	2.02e-45
ENSG00000006282.15	SPATA20	17	48623667	0	0	0	0	0	0	2.0429	2.98e-21	5.7e-19	9.89e-34	rs9890200	2.85e-25	rs9890200	1.19e-06	1	3.2218	1.07e-24	4.22e-23	6.4e-29	3.64e-25	5e-08	8.06e-16	1.23e-29	3.28e-11	2.4e-59	7.83e-134
ENSG00000218510.3	LINC00339	1	22351681	0	0	0	0	0	0	1.3528	3.11e-21	5.91e-19	1.22e-25	rs10917120	4.35e-26	rs10917120	0.0069	1	2.0307	4.4e-26	2.06e-24	4.73e-31	1.65e-26	1e-08	NA	NA	NA	NA	NA
ENSG00000166750.5	SLFN5	17	33570055	0	0	0	0	0	0	1.5683	3.86e-21	7.3e-19	9.44e-29	17:33561165	4.59e-19	rs11653010	0.0087	1	0.2089	3.25e-22	9.59e-21	4.72e-21	2.18e-07	0.0298	3.52e-10	6.22e-08	1	0.001	0.0005
ENSG00000172296.8	SPTLC3	20	12989627	0	0	0	0	0	0	2.0275	3.92e-21	7.36e-19	7.91e-28	rs686548	2.95e-23	rs686548	0.0003	1	1.2883	2.56e-17	4.84e-16	2.71e-21	3.86e-19	0.0545	1.83e-09	9.25e-25	1.63e-13	6.56e-87	NA
ENSG00000249201.2	CTD-3080P12.3	5	1178720	0	0	0	0	0	0	0.7555	4.29e-21	8.01e-19	1.33e-26	rs13180948	1.84e-13	rs13180948	1e-08	1	2.9654	1.95e-21	5.42e-20	1.03e-26	1.76e-18	0.0934	NA	NA	NA	NA	NA
ENSG00000124588.15	NQO2	6	2994165	1	1	0	1	0	0	2.8936	4.4e-21	8.15e-19	2.07e-28	rs138616686	6.18e-20	rs138616686	1e-08	1	2.3101	3.94e-22	1.15e-20	8.97e-27	2.38e-21	1.87e-06	2.94e-21	2.88e-25	7.37e-19	6.67e-101	4.35e-227
ENSG00000113812.9	ACTR8	3	53916212	0	0	0	0	0	0	1.8232	7.71e-21	1.42e-18	2.11e-26	rs709324	2.08e-22	rs2276840	5.96e-06	1	1.315	6.04e-14	7.98e-13	7.42e-18	1.03e-15	0.0201	1	1.81e-07	1	0.0013	4.93e-07
ENSG00000095261.9	PSMD5	9	123605262	0	0	0	0	0	0	2.7049	1.25e-20	2.28e-18	3.9e-26	rs2416800	7.22e-25	rs13299616	0.0196	1	2.2893	2.14e-23	7.2e-22	4.34e-18	7.53e-17	0.0106	1	2.74e-22	1.47e-23	1.31e-21	1.77e-70
ENSG00000256450.1	RP11-424M22.1	12	16666379	0	0	0	0	0	0	0.4072	1.33e-20	2.42e-18	2.26e-28	rs7313177	3.11e-20	rs7313177	NA	1	-7.4154	NA	NA	NA	NA	NA	NA	NA	NA	NA	NA
ENSG00000198794.7	SCAMP5	15	75249806	0	0	0	0	0	0	-0.4259	1.37e-20	2.48e-18	3.57e-28	rs12592477	2.78e-19	rs58645417	1.2e-05	1	-0.3492	7.11e-29	4.33e-27	3.25e-34	4.75e-40	0.0007	8.32e-15	1.12e-18	1.42e-63	3.12e-93	5.63e-277
ENSG00000121350.11	PYROXD1	12	21590549	0	0	0	0	0	0	1.9942	1.56e-20	2.8e-18	5.84e-28	rs61926296	6.03e-22	rs11046056	2.26e-05	1	1.2982	1.05e-28	6.32e-27	1.76e-30	1.58e-23	2.2e-07	3.72e-20	NA	3.72e-31	7.61e-54	3.04e-129
ENSG00000099984.6	GSTT2	22	24322339	1	1	0	0	0	0	-0.5366	1.74e-20	3.1e-18	3.46e-26	MERGED_DEL_2_105343	1.53e-23	rs141411932	1e-08	1	-2.4002	1.1e-24	4.32e-23	2.99e-29	1.43e-24	0.3522	2.43e-37	9.16e-22	2.18e-59	6.49e-132	1e-307
ENSG00000165806.15	CASP7	10	115438942	1	0	0	0	0	0	2.5359	2.2e-20	3.91e-18	2.23e-27	rs7918733	4.12e-21	rs7918733	0.0003	1	2.3111	3.79e-20	9.44e-19	5.26e-24	6.65e-17	0.0561	8.77e-17	2.48e-12	7.99e-37	3.93e-55	5.87e-150
ENSG00000125734.9	GPR108	19	6737614	0	0	0	0	0	0	2.6468	2.74e-20	4.84e-18	2.89e-24	rs344633	3.72e-20	rs340141	0.0154	1	3.2782	3.24e-27	1.7e-25	2.8e-32	3.41e-26	0.0077	1	1	1	1.9e-32	1.58e-33
ENSG00000116785.9	CFHR3	1	196743925	0	0	0	0	0	0	5.0784	3.14e-20	5.5e-18	7.56e-29	rs12144939	7.97e-22	rs529541	1e-08	1	4.6968	2.89e-28	1.7e-26	5.05e-33	2.64e-24	0.0979	3.11e-05	2.84e-22	2.11e-75	2.4e-88	5.72e-256
ENSG00000188529.10	SRSF10	1	24307417	0	0	0	0	0	0	-1.7762	3.34e-20	5.82e-18	8.76e-27	1:24290087	2e-26	rs114443041	1e-08	1	2.5078	0.361	0.27	0.0003	0.0001	0.0014	NA	NA	NA	NA	NA
ENSG00000160447.6	PKN3	9	131464802	0	0	0	0	0	0	0.0764	3.49e-20	6.05e-18	7.09e-29	rs13283282	6.4e-29	rs13289095	0.0002	1	0.6584	4.69e-50	3.73e-47	1.16e-56	5.44e-69	0.048	1.52e-15	1.53e-19	1	8.64e-50	3.59e-100
ENSG00000086619.9	ERO1LB	1	236445319	0	0	0	0	0	0	2.9997	3.74e-20	6.44e-18	5.92e-27	rs2477585	3.38e-16	rs2463185	0.0001	1	2.2235	7.89e-10	6.38e-09	1.05e-12	6.74e-12	0.0497	4.08e-07	3.33e-14	3.36e-16	4.27e-14	1.17e-14
ENSG00000270696.1	RP11-342K6.1	2	75887588	0	0	0	0	0	0	1.8368	4.01e-20	6.87e-18	1.33e-25	rs111252424	9.7e-23	rs111252424	NA	1	1.5478	4.7e-15	7.04e-14	2.24e-19	4.1e-17	NA	NA	NA	NA	NA	NA
ENSG00000188573.7	FBLL1	5	167956121	0	0	0	0	0	0	-1.6337	4.06e-20	6.91e-18	1.65e-25	rs11134518	1.36e-20	rs79990311	NA	1	-1.2535	5.2e-30	3.47e-28	6.53e-35	4.69e-20	NA	NA	NA	NA	NA	NA
ENSG00000204632.7	HLA-G	6	29794744	1	0	0	0	0	0	-0.6281	4.25e-20	7.19e-18	9.35e-31	rs115987006	7.29e-42	rs116726743	5.32e-05	1	-0.2203	4.37e-06	2.1e-05	6.12e-10	5.66e-06	7.46e-06	9.25e-05	4.17e-15	2.78e-08	1	6.11e-11
ENSG00000162620.11	LRRIQ3	1	74663871	0	0	0	0	0	0	-1.8335	4.39e-20	7.39e-18	5.03e-25	rs11210434	7.66e-24	rs11210395	0.0008	1	-2.4959	1.74e-13	2.21e-12	4.26e-14	1.75e-10	0.0064	3.29e-12	1.46e-07	3.18e-07	0.0003	2.03e-22
ENSG00000202285.1	RNU6-117P	6	107186929	0	0	0	0	0	0	0.4295	4.61e-20	7.71e-18	3.67e-24	rs3117420	9.39e-20	rs3117420	NA	1	-1.5304	NA	NA	NA	NA	NA	NA	NA	NA	NA	NA
ENSG00000243064.4	ABCC13	21	15608527	1	1	0	0	0	0	-3.6932	4.7e-20	7.82e-18	1.27e-28	rs2822520	4.15e-30	rs2822520	0.0001	1	-4.8773	NA	NA	NA	NA	NA	1	1	3.15e-05	9.04e-05	3.45e-08
ENSG00000256564.1	RP11-424M22.3	12	16720345	0	0	0	0	0	0	0.1747	5.68e-20	9.39e-18	2.53e-26	rs1024839	3.34e-19	rs1024839	0.0013	1	-7.4154	NA	NA	NA	NA	NA	NA	NA	NA	NA	NA
ENSG00000212440.1	SNORA75	12	9439418	0	0	0	0	0	0	-0.0583	5.92e-20	9.73e-18	1.53e-26	rs1549428	7.38e-17	rs6487747	NA	1	-7.4154	NA	NA	NA	NA	NA	NA	NA	1	1.17e-09	6.56e-08
ENSG00000153802.7	TMPRSS11D	4	68749750	0	0	0	0	0	0	-1.0868	6.81e-20	1.11e-17	4.31e-26	4:68556488	9.46e-34	4:68500796	0.0202	1	-4.1905	NA	NA	NA	NA	NA	1	1	1	0.002	NA
ENSG00000071894.10	CPSF1	8	145634753	0	0	0	0	0	0	2.231	7.25e-20	1.18e-17	2.12e-26	rs4313195	2.27e-22	rs4313195	2.8e-07	1	3.3696	3.53e-56	6.08e-53	7.75e-53	2.14e-48	0.0052	1.68e-10	2.44e-23	0.0008	2.02e-53	1.87e-107
ENSG00000170775.2	GPR37	7	124405681	0	0	0	0	0	0	2.307	7.71e-20	1.25e-17	1.01e-25	rs34172682	1.05e-22	rs34172682	0.072	1	1.8837	1.19e-10	1.08e-09	2.59e-14	3.52e-11	NA	1.26e-07	9.5e-18	1.42e-21	1.44e-73	1.03e-144
ENSG00000173376.9	NDNF	4	121994176	0	0	0	0	0	0	-0.2664	9.62e-20	1.55e-17	1.08e-24	rs11940078	1.17e-05	rs75657467	2e-07	1	-2.6585	0.0005	0.0017	2.03e-07	1.61e-05	1.1e-06	NA	NA	NA	NA	NA
ENSG00000244414.2	CFHR1	1	196788887	0	0	0	0	0	0	5.8694	1.21e-19	1.94e-17	1.34e-37	rs7542235	2.44e-33	rs16840522	1e-08	1	5.4527	7.91e-45	2.73e-42	1.59e-50	4.74e-43	1e-08	4.17e-10	1.64e-29	4.67e-51	6.27e-121	1e-307
ENSG00000075234.12	TTC38	22	46663858	0	0	0	0	0	0	4.1533	1.22e-19	1.94e-17	5.64e-35	22:46687859	2.75e-35	rs73886792	1e-08	1	4.9362	5.38e-29	3.3e-27	1.38e-34	5.79e-40	1e-08	0.0001	NA	NA	NA	1.04e-93
ENSG00000130988.8	RGN	X	46937775	0	0	0	0	0	0	3.859	1.32e-19	2.09e-17	2.17e-24	rs6611330	4.61e-20	rs6611330	1e-08	1	4.3449	0.0001	0.0005	1.96e-07	4.12e-10	0.0084	2e-14	6.96e-22	1	1	4.33e-45
ENSG00000197927.8	C2orf27A	2	132479948	0	0	0	0	0	0	-0.9106	1.36e-19	2.15e-17	5.02e-25	rs62178480	4.86e-21	rs62178480	0.0063	1	-1.542	2.9e-24	1.1e-22	1.07e-28	7.43e-26	0.2272	NA	NA	NA	NA	NA
ENSG00000177406.4	RP11-218M22.1	12	740057	0	0	0	0	0	0	1.2499	1.57e-19	2.45e-17	2.78e-24	rs2535397	2.35e-25	rs55800929	1.2e-07	1	1.5963	2.9e-07	1.68e-06	7.22e-11	9.93e-10	0.0297	3.57e-13	NA	NA	NA	NA
ENSG00000254031.1	RP11-326E22.1	8	72067692	0	0	0	0	0	0	-1.8277	1.95e-19	3.03e-17	2.33e-25	rs35954749	4.8e-20	rs7842851	0.0309	1	-7.4154	NA	NA	NA	NA	NA	NA	NA	NA	NA	NA
ENSG00000112139.10	MDGA1	6	37667082	0	0	0	0	0	0	-2.2145	2.36e-19	3.64e-17	3.85e-24	rs9349050	1.06e-16	rs9349050	1.63e-06	1	-1.4952	2.03e-33	1.81e-31	1.38e-38	3.4e-30	0.0008	1	0.0002	2.17e-17	5.08e-83	2.63e-122
ENSG00000130702.9	LAMA5	20	60942368	0	0	0	0	0	0	1.2682	2.37e-19	3.64e-17	1.97e-25	rs6061230	6.66e-19	rs1406973	1e-08	1	2.6076	5.86e-13	6.97e-12	4.66e-17	1.97e-16	0.078	3.04e-08	6.24e-11	1	9.04e-09	1.1e-18
ENSG00000263753.2	LINC00667	18	5238598	0	0	0	0	0	0	2.1261	2.38e-19	3.65e-17	2.48e-29	rs66482644	2.01e-31	rs11877479	1e-08	1	2.2786	2.11e-21	5.86e-20	1.33e-25	6.73e-21	9.8e-07	NA	NA	NA	NA	NA
ENSG00000255790.1	RP11-711K1.7	12	11639612	0	0	0	0	0	0	-0.8452	2.61e-19	3.97e-17	6.41e-26	rs34648613	1.83e-23	rs1047712	0.0035	1	-7.4154	NA	NA	NA	NA	NA	NA	NA	NA	NA	NA
ENSG00000110693.11	SOX6	11	16761138	1	0	0	0	0	0	0.8444	2.64e-19	4e-17	1.67e-26	rs2030291	3.88e-19	rs2030291	4.3e-07	1	0.4894	6.82e-22	1.96e-20	2.77e-26	5.8e-22	0.1066	1	4.11e-10	8.64e-06	2.92e-18	7.94e-32
ENSG00000128699.9	ORMDL1	2	190649097	0	0	0	0	0	0	2.7817	2.76e-19	4.17e-17	5.49e-24	rs10207346	1.77e-21	rs10207346	2e-08	1	2.8165	1.64e-20	4.26e-19	1.76e-24	3.68e-15	1e-08	3.64e-07	3.93e-07	6.88e-93	1.6e-148	1e-307
ENSG00000250376.1	CTD-2005D20.1	4	69650336	0	0	0	0	0	0	-1.5864	2.9e-19	4.36e-17	2.74e-25	rs114111638	2.23e-13	rs116766394	0.0241	1	-2.0181	3.37e-21	9.12e-20	5.13e-26	4.23e-30	NA	NA	NA	NA	NA	NA
ENSG00000180481.6	GLIPR1L2	12	75784850	0	0	0	0	0	0	-1.7578	2.93e-19	4.37e-17	2.94e-27	rs11180484	6.76e-10	rs7978856	0.0374	1	-1.518	1.75e-29	1.11e-27	1.41e-34	4.43e-19	1e-08	6.84e-19	1.63e-05	1	7.06e-22	1.23e-28
ENSG00000059573.4	ALDH18A1	10	97416463	0	0	0	0	0	0	3.1954	3.37e-19	5.01e-17	7.48e-26	rs11188480	1.15e-19	rs11188516	0.0637	1	2.6397	3.53e-21	9.5e-20	4.37e-26	1.63e-22	0.0612	4.52e-11	NA	1.36e-19	5.17e-43	5.2e-82
ENSG00000260075.1	NSFP1	17	44450221	0	0	0	0	0	0	-0.7512	4.01e-19	5.92e-17	3.23e-23	rs117366359	1.23e-24	17:44095724	NA	1	-3.4578	2.97e-27	1.58e-25	9.97e-34	1.26e-36	NA	NA	NA	NA	NA	NA
ENSG00000259721.1	RP11-758N13.1	15	33011208	0	0	0	0	0	0	-2.0779	4.2e-19	6.17e-17	2.28e-23	rs73376930	1.25e-23	rs73376930	0.0208	1	-1.502	7.47e-27	3.83e-25	2.12e-31	3.52e-27	0.0178	NA	NA	NA	NA	NA
ENSG00000196912.8	ANKRD36B	2	98206428	0	0	0	0	0	0	0.0753	4.23e-19	6.19e-17	4.46e-23	rs4399766	9.94e-06	rs184022879	1e-08	1	-1.9317	1.16e-11	1.19e-10	2.5e-15	1.04e-15	0.0428	1	0.0001	NA	NA	0.0014
ENSG00000189223.9	AC016683.6	2	113969099	0	0	0	0	0	0	0.0297	4.4e-19	6.41e-17	5.17e-26	rs7576384	1.4e-15	rs7576384	5e-08	1	0.6412	1.91e-25	8.19e-24	7.2e-31	2.87e-25	2.27e-05	NA	NA	NA	NA	NA
ENSG00000196247.7	ZNF107	7	64126511	0	0	0	0	0	0	0.6537	4.45e-19	6.45e-17	1.93e-27	rs13230353	1.82e-10	rs1104867	0.0067	1	-0.3698	1.91e-17	3.64e-16	2.61e-21	4.96e-20	0.0024	1.81e-07	1	0.0002	0.0005	1.65e-09
ENSG00000249664.1	CTD-2227C6.2	5	82308928	0	0	0	0	0	0	-1.628	4.63e-19	6.67e-17	1.52e-23	rs7722924	2.64e-17	rs7722924	NA	1	-7.4154	NA	NA	NA	NA	NA	NA	NA	NA	NA	NA
ENSG00000267586.2	LINC00907	18	39739247	0	0	0	0	0	0	0.4081	4.88e-19	7e-17	1.15e-25	rs954725	3.1e-23	rs1987345	1e-08	1	-1.03	4.54e-18	9.32e-17	3.36e-22	5.53e-19	8.64e-05	NA	NA	NA	NA	NA
ENSG00000262500.1	RP11-259G18.2	17	44320972	0	0	0	0	0	0	-2.5943	5.64e-19	8.05e-17	2.91e-24	rs1378358	4.05e-26	rs538628	NA	1	-7.4154	1.11e-27	6.21e-26	1.01e-37	3.39e-21	NA	NA	NA	NA	NA	NA
ENSG00000245958.2	RP11-33B1.1	4	120375946	0	0	0	0	0	0	1.274	5.82e-19	8.27e-17	4.62e-27	rs10026748	2.36e-17	rs28374462	1e-08	1	1.2109	2.46e-16	4.17e-15	8.48e-21	2.14e-16	1e-08	NA	NA	NA	NA	NA
ENSG00000120253.9	NUP43	6	150070578	0	0	0	0	0	0	1.9766	5.95e-19	8.41e-17	5.75e-25	rs12203703	1.96e-22	rs12523793	0.0261	1	1.9254	0.8051	0.4122	0.0022	0.0012	0.1059	5.8e-06	1	0.0006	0.0003	6.76e-05
ENSG00000160963.9	COL26A1	7	101006101	1	0	0	0	0	0	-0.5191	7.23e-19	1.02e-16	2e-24	rs17453425	6.34e-14	7:101014880	1e-08	1	1.1111	2.46e-16	4.17e-15	4.56e-16	3.47e-10	0.017	NA	NA	NA	NA	NA
ENSG00000156886.11	ITGAD	16	31404633	0	0	0	0	0	0	-0.6691	7.82e-19	1.09e-16	4.4e-25	rs8050500	7.13e-13	rs8050500	1e-08	1	-0.9046	3.12e-13	3.84e-12	1.24e-16	3.68e-11	0.0274	3.86e-10	1.46e-20	5.17e-07	4.64e-92	1.92e-155
ENSG00000214425.2	LRRC37A4P	17	43627701	0	0	0	0	0	0	-1.6348	9.25e-19	1.29e-16	2.21e-25	17:43834671	2.56e-10	rs186284283	NA	1	-2.0079	1.6e-34	1.59e-32	1.64e-40	2.88e-21	0.3613	1.9e-06	1	NA	NA	0.0002
ENSG00000224358.1	RP11-466F5.8	1	165738418	0	0	0	0	0	0	-0.5276	9.69e-19	1.34e-16	1.75e-24	rs7555523	8.59e-24	rs7555523	0.0318	1	-2.648	0.0094	0.0209	4.51e-06	7.29e-06	NA	NA	NA	NA	NA	NA
ENSG00000260776.1	RP11-114H24.2	15	78219188	0	0	0	0	0	0	-2.2085	9.81e-19	1.35e-16	1.06e-24	rs11856914	4e-23	rs28402973	0.0001	1	-2.7707	3.74e-35	3.99e-33	1.22e-41	8.18e-39	0.0007	NA	NA	NA	NA	NA
ENSG00000157734.9	SNX22	15	64443916	0	0	0	0	0	0	1.3622	9.87e-19	1.36e-16	8.68e-28	rs2253557	8.24e-31	rs2253557	1e-08	1	1.3261	0.8688	0.43	0.0022	0.0007	0.0006	1	1	1	2.86e-09	9.07e-09
ENSG00000169851.11	PCDH7	4	30722037	0	0	0	0	0	0	-0.4068	1.03e-18	1.41e-16	6.35e-26	rs12331332	0.0063	rs1463842	4.9e-07	1	-2.3569	1.24e-08	8.77e-08	3e-12	5.69e-05	0.0963	6.76e-06	8.14e-08	1.5e-05	1.53e-26	6.47e-43
ENSG00000256400.1	RP11-673D15.7	12	11249873	0	0	0	0	0	0	0.0165	1.32e-18	1.79e-16	7.93e-25	rs7971282	3.26e-18	rs2708324	NA	1	-7.4154	NA	NA	NA	NA	NA	NA	NA	NA	NA	NA
ENSG00000225489.2	RP11-390F4.3	9	6716548	0	0	0	0	0	0	1.5748	1.48e-18	2e-16	2.77e-24	9:6711076	7.96e-21	9:6711076	1e-08	1	2.0644	4.33e-28	2.52e-26	2.13e-33	6.94e-29	1e-08	NA	NA	NA	NA	NA
ENSG00000197580.7	BCO2	11	112046190	0	0	0	0	0	0	2.9066	1.91e-18	2.57e-16	2.53e-23	rs11214134	1.97e-19	rs11214135	0.0001	1	2.9859	1.11e-23	3.92e-22	1.51e-28	9e-19	1e-08	6.93e-09	1	1.29e-41	3.1e-107	1.73e-212
ENSG00000225138.3	CTD-2228K2.7	5	473351	0	0	0	0	0	0	-0.5792	1.96e-18	2.63e-16	6.01e-24	rs77681658	3.52e-20	rs77681658	2.2e-07	1	1.8677	1.92e-25	8.21e-24	7.94e-31	3.99e-14	1e-08	NA	NA	NA	NA	NA
ENSG00000267452.1	RP11-1018N14.5	17	49512788	0	0	0	0	0	0	-1.1914	2.12e-18	2.83e-16	2.6e-24	rs7218271	1.29e-12	rs7218271	0.0339	1	-1.9516	3.9e-12	4.21e-11	5.47e-16	7.04e-10	0.0001	NA	NA	NA	NA	NA
ENSG00000214174.4	AMZ2P1	17	62971694	0	0	0	0	0	0	-0.1149	2.16e-18	2.87e-16	1.26e-25	rs62073275	1.24e-18	17:62984014	0.0264	1	0.6139	2.37e-29	1.49e-27	2.95e-34	1.07e-33	0.0041	NA	NA	NA	NA	NA
ENSG00000230328.2	RP11-35N6.6	9	104121214	0	0	0	0	0	0	1.1916	2.32e-18	3.07e-16	1.48e-24	rs73656646	1.04e-18	rs11793951	4.29e-05	1	0.9485	2.77e-13	3.45e-12	1.61e-17	9.53e-16	NA	NA	NA	NA	NA	NA
ENSG00000169629.7	RGPD8	2	113192065	0	0	0	0	0	0	0.1409	2.35e-18	3.1e-16	7.1e-24	rs6728112	3.78e-18	rs6728112	1e-08	1	-0.4797	5.5e-24	2.01e-22	8.39e-29	6.59e-13	0.0764	NA	NA	1.77e-10	4.36e-22	NA
ENSG00000012124.10	CD22	19	35810164	1	1	0	0	0	1	-0.4761	2.36e-18	3.1e-16	6.42e-24	rs10411704	0.0005	rs62109578	0.004	1	-0.6518	1.62e-22	4.94e-21	5.03e-27	5.47e-11	0.0157	2.83e-05	1	1	3.87e-17	2.04e-22
ENSG00000055208.13	TAB2	6	149639063	0	0	0	0	0	0	2.8424	2.56e-18	3.35e-16	6.45e-25	rs4243488	1.03e-15	rs4243488	0.0004	1	2.5904	6.44e-13	7.6e-12	5.84e-17	1.87e-16	0.0506	NA	NA	NA	NA	NA
ENSG00000143036.12	SLC44A3	1	95285898	0	0	0	0	0	0	0.4505	2.88e-18	3.75e-16	2.27e-24	rs12048841	6.55e-23	rs12048841	1.11e-05	1	0.46	3.11e-19	6.99e-18	6.55e-24	1.63e-23	0.0217	3.89e-15	8.54e-21	4.26e-52	2.39e-112	9.16e-306
ENSG00000081051.3	AFP	4	74296855	0	0	0	0	0	0	-0.7267	3e-18	3.88e-16	1.65e-23	rs3775485	9.33e-10	rs6810745	4.23e-06	1	0.2522	7.97e-15	1.16e-13	3.14e-17	1.2e-13	2.51e-05	1	2.92e-10	2.6e-29	1.46e-128	1.59e-250
ENSG00000170165.5	CR848007.2	9	44069881	0	0	0	0	0	0	-0.6834	3.43e-18	4.42e-16	1.69e-15	rs10752556	4.05e-13	rs4978256	NA	1	-7.4154	8.43e-42	1.98e-39	2.7e-53	5.73e-43	NA	NA	NA	NA	NA	NA
ENSG00000018610.9	CXorf56	X	118699397	0	0	0	0	0	0	1.5415	4.13e-18	5.3e-16	9.23e-25	rs4518774	6.41e-24	rs5910604	0.0019	1	1.443	4.91e-23	1.59e-21	2.11e-26	4.22e-23	0.005	1.19e-07	1	1.03e-41	1	2.87e-59
ENSG00000134278.10	SPIRE1	18	12658041	0	0	0	0	0	0	1.6707	4.46e-18	5.69e-16	6.14e-23	rs12955161	8.22e-21	rs12961966	1e-08	1	0.7626	8.68e-34	8.16e-32	2.76e-36	5.83e-31	0.0069	1.91e-20	1.4e-28	3.97e-41	3.31e-66	2.01e-212
ENSG00000198246.7	SLC29A3	10	73079015	1	0	0	0	0	0	1.2667	4.88e-18	6.21e-16	9.81e-24	rs61851307	3.79e-25	rs17546424	0.0063	1	1.6741	3.48e-08	2.28e-07	3.59e-12	1.69e-13	0.0098	1.99e-07	2.3e-08	2.93e-05	1.9e-07	1.84e-20
ENSG00000167799.5	NUDT8	11	67397401	0	0	0	0	0	0	1.9714	4.93e-18	6.24e-16	7.05e-23	rs11227866	1.74e-14	rs11227866	0.0321	1	3.3142	6.27e-27	3.25e-25	5.45e-32	1.69e-18	0.0013	5.45e-15	6.45e-24	4.74e-21	7.02e-88	2.95e-188
ENSG00000237541.3	HLA-DQA2	6	32709119	1	0	0	0	0	0	-0.3496	6.23e-18	7.85e-16	3.16e-26	6:32604008	5.56e-19	rs79957603	7.17e-05	1	-0.5828	2.01e-30	1.38e-28	1.87e-37	3.18e-33	NA	3.32e-05	1	6.21e-06	0.0007	4e-06
ENSG00000093000.14	NUP50	22	45559722	1	0	0	0	0	0	2.7907	6.93e-18	8.7e-16	1.98e-24	rs132852	4.41e-20	rs132884	3e-08	1	2.1238	8.7e-08	5.44e-07	1.09e-11	9.05e-10	1.9e-07	1.39e-09	5.43e-18	7.6e-54	1.49e-28	8.64e-127
ENSG00000164587.7	RPS14	5	149829319	0	0	0	0	0	0	4.9575	7.08e-18	8.84e-16	1.97e-23	rs13183077	1.26e-08	rs13171800	1e-08	1	5.1675	0.0105	0.0231	4.27e-06	3.59e-05	1e-08	1	1	1	0.0001	0.0002
ENSG00000253199.1	RP11-421P23.1	8	20831389	0	0	0	0	0	0	-0.1773	7.62e-18	9.45e-16	1.94e-27	rs7833773	1.87e-12	rs12541300	0.0077	1	-0.1189	2.49e-31	1.83e-29	1.04e-36	1.05e-16	1e-08	NA	NA	NA	NA	NA
ENSG00000124920.9	MYRF	11	61520121	0	0	0	0	0	0	1.1057	7.63e-18	9.45e-16	3.69e-24	rs198462	1.26e-16	rs198462	0.0011	1	2.3581	2.32e-39	4.14e-37	7.35e-34	1.15e-16	0.0583	NA	NA	NA	NA	NA
ENSG00000236700.1	LINC01010	6	134758854	0	0	0	0	0	0	0.8161	7.85e-18	9.68e-16	3.7e-24	rs4896063	4.02e-12	rs13218563	8.75e-05	1	-1.1583	3.89e-20	9.62e-19	2.59e-24	5.07e-10	0.0538	NA	NA	NA	NA	NA
ENSG00000151006.7	PRSS53	16	31100284	1	1	0	0	0	0	1.139	7.98e-18	9.8e-16	2.03e-22	rs749671	3.52e-16	rs2359612	0.0574	1	2.757	1.4e-29	9.03e-28	3.15e-34	3.28e-14	0.0022	NA	NA	NA	NA	NA
ENSG00000143502.10	SUSD4	1	223537544	0	0	0	0	0	0	0.5799	8.27e-18	1.01e-15	1.2e-25	rs61838199	7.25e-13	rs17517952	2e-08	1	-0.0661	1.12e-14	1.61e-13	9.77e-19	9.01e-09	0.0154	1.18e-13	2.04e-09	5.54e-05	5.22e-37	1.59e-59
ENSG00000111215.7	PRR4	12	11324212	1	0	0	0	0	0	0.9108	8.4e-18	1.02e-15	6.65e-23	rs7976950	1.92e-18	rs3911234	1e-08	1	0.6383	1.76e-07	1.05e-06	2.19e-10	4.11e-10	1e-08	7.21e-11	3.01e-08	7.98e-06	2.73e-40	9.29e-59
ENSG00000054219.9	LY75	2	160761260	1	0	0	0	0	0	0.4794	8.53e-18	1.03e-15	5.94e-25	rs925411	0.0024	rs191190288	1e-08	1	-1.1889	1.56e-20	4.05e-19	3.78e-19	3.55e-16	0.0017	2.99e-07	1	4.94e-17	7.25e-44	5.21e-75
ENSG00000170089.11	RP11-423H2.1	5	177236408	0	0	0	0	0	0	0.3679	9.39e-18	1.13e-15	2.7e-25	rs145311689	8.99e-25	rs62399486	0.0196	1	0.948	3.5e-20	8.74e-19	1.48e-24	4.82e-25	0.1078	NA	NA	NA	NA	NA
ENSG00000223496.1	EXOSC6	16	70285833	0	0	0	0	0	0	2.4271	1.1e-17	1.32e-15	1.88e-24	16:70391173	9.28e-15	rs7189474	NA	1	1.95	1.31e-17	2.59e-16	9.83e-22	1.41e-11	NA	4.42e-09	1.08e-22	1	4.17e-06	1.53e-28
ENSG00000198952.7	SMG5	1	156252620	1	0	0	0	0	0	3.2309	1.15e-17	1.38e-15	5.97e-22	rs6701440	3.38e-18	rs12128955	1e-08	1	3.5936	4.59e-25	1.91e-23	2.04e-29	2.77e-26	0.0685	5.52e-08	2.74e-20	1.71e-15	3.07e-85	1.65e-156
ENSG00000109163.6	GNRHR	4	68620078	0	1	0	0	0	1	0.2003	1.21e-17	1.44e-15	1.65e-24	rs12651577	1.75e-32	rs17635222	0.001	1	-2.8406	0.0002	0.0006	9.63e-08	5.1e-08	0.1041	1	1	1	1	NA
ENSG00000104537.12	ANXA13	8	124749647	0	0	0	0	0	0	-0.1006	1.24e-17	1.48e-15	1.55e-23	rs1985668	5.54e-14	rs10956146	6e-08	1	0.6212	1.54e-24	6.02e-23	3.29e-26	1.24e-18	0.0207	8.3e-11	5.96e-27	1.37e-35	4.82e-117	8.49e-282
ENSG00000148396.14	SEC16A	9	139372141	0	0	0	0	0	0	3.0909	1.3e-17	1.54e-15	2.84e-23	rs57994353	5.55e-16	rs57994353	0.0503	1	3.304	3.95e-07	2.23e-06	7.99e-11	1.17e-07	0.0329	2.27e-07	NA	0.0007	3.64e-24	1.03e-30
ENSG00000273270.1	RP11-212P7.2	7	128171123	0	0	0	0	0	0	-0.3165	1.45e-17	1.71e-15	5.41e-23	rs56030011	1.74e-14	rs12667202	NA	1	-0.4159	9.4e-16	1.51e-14	3.87e-20	5.31e-16	NA	NA	NA	NA	NA	NA
ENSG00000270127.1	RP11-526I2.5	15	101090358	0	0	0	0	0	0	-0.9906	1.47e-17	1.72e-15	5.96e-25	rs36053285	1.96e-15	rs36053285	NA	1	0.2042	6.31e-36	7.09e-34	9.7e-32	2.75e-21	NA	NA	NA	NA	NA	NA
ENSG00000205866.2	FAM99A	11	1686827	0	0	0	0	0	0	1.3737	1.63e-17	1.9e-15	2.67e-24	rs28690062	1.57e-17	rs28690062	NA	1	4.4411	0.5607	0.3406	0.0004	0.0003	1e-08	NA	3.07e-07	6.92e-26	8.49e-43	4.94e-82
ENSG00000121270.11	ABCC11	16	48281479	1	1	0	0	1	0	0.5319	1.71e-17	2e-15	7.42e-25	rs75091097	3.08e-18	rs111465091	1e-08	1	0.2889	3.81e-23	1.26e-21	1.42e-27	2.55e-16	0.0428	9.79e-15	2.87e-20	4.29e-30	3.18e-93	3.38e-211
ENSG00000102362.11	SYTL4	X	99987110	0	0	0	0	0	0	1.5361	1.85e-17	2.14e-15	7.37e-22	rs879216	1.36e-06	rs2022471	0.0005	1	0.787	6.09e-28	3.46e-26	2.63e-32	1.94e-25	0.097	1.47e-11	9.35e-19	1	1	1.89e-34
ENSG00000177697.13	CD151	11	832884	0	0	0	0	0	0	3.3729	1.95e-17	2.25e-15	1.34e-30	rs34956804	3.29e-24	rs28648546	0.0002	1	3.9935	2.14e-24	8.24e-23	8.72e-30	1.7e-21	9e-08	1.23e-15	3.37e-18	1	7.69e-85	1.71e-161
ENSG00000142149.4	HUNK	21	33245628	0	0	0	0	0	0	-0.8641	1.96e-17	2.26e-15	1.83e-24	rs9979499	8.27e-15	rs2017872	1e-08	1	-1.2324	8.45e-12	8.74e-11	1.83e-14	1.71e-08	0.0032	1	1	1	3.47e-05	0.0006
ENSG00000253051.1	SNORA31	13	45910582	0	0	0	0	0	0	4.4126	2.01e-17	2.3e-15	2.05e-31	13:45906094	5.31e-11	rs7992996	NA	0	NA	NA	NA	NA	NA	NA	NA	NA	NA	NA	NA
ENSG00000132740.4	IGHMBP2	11	68671310	0	0	0	0	0	0	1.0503	2.09e-17	2.39e-15	1.05e-22	rs496616	1.85e-19	rs144010769	0.0008	1	2.0516	2.32e-39	4.14e-37	2.22e-45	8.04e-37	0.0021	1.77e-08	4.49e-11	2.77e-31	1.19e-96	1.57e-192
ENSG00000235142.3	RP1-60O19.1	6	107235416	0	0	0	0	0	0	2.631	2.12e-17	2.41e-15	6.4e-23	rs3117415	3.4e-21	rs3117415	1e-08	1	2.4274	2.11e-35	2.27e-33	1.68e-40	1.44e-35	1e-08	NA	NA	NA	NA	NA
ENSG00000254260.1	RP11-369E15.1	8	20798939	0	0	0	0	0	0	0.2808	2.12e-17	2.41e-15	7.47e-26	rs12541300	5.12e-13	rs12541300	0.0141	1	-0.5804	3.69e-26	1.75e-24	3.55e-31	1.24e-22	NA	NA	NA	NA	NA	NA
ENSG00000158457.4	TSPAN33	7	128784712	0	0	0	0	0	0	2.4142	2.16e-17	2.43e-15	9.51e-23	rs13227214	1.42e-19	rs7779637	0.0048	1	3.1962	8.46e-23	2.72e-21	2.92e-26	2.4e-24	0.0288	4.99e-15	6.25e-21	1.98e-40	4.36e-86	8.93e-223
ENSG00000168702.12	LRP1B	2	142889270	1	0	0	0	0	0	-1.0271	2.48e-17	2.79e-15	3.36e-25	rs4430883	2.65e-12	rs12624264	1e-08	1	-3.3955	1.15e-23	4.02e-22	1.19e-28	1.77e-16	1.89e-05	1	1.4e-07	2.61e-05	2.48e-32	8.62e-44
ENSG00000227403.1	AC009299.3	2	162101250	0	0	0	0	0	0	0.6302	2.54e-17	2.83e-15	4.07e-23	rs7309	1.25e-17	rs11678980	0.0074	1	0.0093	1.43e-16	2.51e-15	1.28e-20	1.26e-15	0.022	NA	NA	NA	NA	NA
ENSG00000212939.2	RP1-29C18.10	22	49942329	0	0	0	0	0	0	-2.3542	2.54e-17	2.83e-15	2.55e-24	rs9616714	4.3e-13	rs8138399	NA	1	-7.4154	NA	NA	NA	NA	NA	NA	NA	NA	NA	NA
ENSG00000228484.1	RP11-106M7.1	10	116524547	0	0	0	0	0	0	-1.4742	3.37e-17	3.74e-15	1.67e-21	rs7095816	1.09e-14	rs11196953	0.025	1	-7.4154	NA	NA	NA	NA	NA	NA	NA	NA	NA	NA
ENSG00000214826.4	DDX12P	12	9600825	0	0	0	0	0	0	-0.4816	3.44e-17	3.81e-15	4.72e-23	rs10743632	1.24e-17	rs4514480	0.0474	1	-0.2757	1.91e-18	4.04e-17	4.79e-23	3.33e-14	NA	NA	NA	NA	NA	NA
ENSG00000189067.8	LITAF	16	11730237	1	0	0	0	0	0	3.5123	3.49e-17	3.85e-15	9.86e-26	rs57792815	6.01e-19	16:11637085	0.0025	1	3.3277	1.04e-11	1.06e-10	7.36e-16	5.51e-12	0.0292	2.73e-08	6.97e-15	1.13e-18	1.41e-35	6.01e-83
ENSG00000164978.13	NUDT2	9	34329504	0	0	0	0	0	0	2.0555	3.85e-17	4.23e-15	1.8e-23	rs7025269	2.04e-20	rs12238298	3.64e-05	1	2.6731	2.62e-18	5.47e-17	2.87e-23	9.11e-22	1e-08	5.9e-10	1.86e-19	4.47e-45	1.66e-81	6.74e-193
ENSG00000151470.8	C4orf33	4	130014765	0	0	0	0	0	0	0.1468	4.13e-17	4.52e-15	4.13e-23	rs13130762	3.68e-18	rs57501568	0.0003	1	-0.0179	2.71e-17	5.09e-16	1.33e-21	6.57e-17	2.4e-07	6.34e-17	1	5.22e-24	2.89e-75	6.29e-141
ENSG00000198715.7	C1orf85	1	156265463	0	0	0	0	0	0	1.9243	4.16e-17	4.53e-15	2.11e-26	rs2277872	9.52e-19	rs2277872	0.0071	1	2.6044	7.38e-29	4.47e-27	3.66e-33	8.54e-29	0.0098	3.45e-13	1	8.82e-59	1.16e-114	1.02e-292
ENSG00000104805.11	NUCB1	19	49403307	0	0	0	0	0	0	4.6855	4.28e-17	4.64e-15	5.76e-23	rs8100882	1.15e-22	rs10416780	0.0966	1	5.32	0.1254	0.1464	5.64e-05	2.09e-06	0.0265	1	8.1e-07	0.0001	0.0004	1.52e-07
ENSG00000134202.6	GSTM3	1	110284384	1	1	0	1	0	0	1.0469	4.43e-17	4.79e-15	4.79e-21	rs4970777	9.27e-18	rs11101992	1e-08	1	0.7922	2e-17	3.79e-16	2.8e-21	1.45e-11	0.0147	6.48e-16	4.14e-15	2.44e-05	1.48e-53	1.93e-97
ENSG00000162981.12	FAM84A	2	14772810	0	0	0	0	0	0	0.0046	5.14e-17	5.54e-15	1.84e-25	rs62131648	4.07e-27	rs13012229	0.0106	1	-0.825	2.67e-08	1.79e-07	5.67e-12	2.74e-10	0.1517	5.73e-13	1	2e-24	1.35e-90	2.89e-153
ENSG00000005421.4	PON1	7	94954019	1	1	0	0	0	0	4.9586	5.4e-17	5.8e-15	5.7e-24	rs705379	3.37e-18	rs705379	2.7e-07	1	4.9231	2.54e-26	1.23e-24	1.29e-31	1.34e-32	0.0139	0.0002	3.91e-16	5.13e-12	7.53e-62	4.91e-102
ENSG00000225393.1	RP11-218L14.4	X	154697947	0	0	0	0	0	0	-1.6272	5.57e-17	5.96e-15	4.35e-22	rs487307	5.53e-24	rs111443634	NA	1	-7.4154	NA	NA	NA	NA	NA	NA	NA	NA	NA	NA
ENSG00000170425.3	ADORA2B	17	15848231	1	1	0	0	0	1	-0.5035	5.98e-17	6.38e-15	1.56e-22	rs1045599	1.45e-13	rs2109632	0.0003	1	-1.3426	2.86e-13	3.55e-12	2.16e-17	9.68e-12	0.0003	1	4.77e-07	0.0004	4.69e-12	7.43e-14
ENSG00000227124.4	ZNF717	3	75834734	0	0	0	0	0	0	-0.6067	6.23e-17	6.62e-15	3.58e-25	rs58739533	5.22e-17	rs7626704	1e-08	1	0.229	1.41e-07	8.56e-07	2.87e-11	2.67e-09	0.0002	1	0.0002	1	1	0.0016
ENSG00000244515.1	KRT18P34	3	156881721	0	0	0	0	0	0	0.9727	6.43e-17	6.8e-15	1.01e-21	rs8180056	2.8e-17	rs1403106	0.008	1	0.4406	3.23e-24	1.22e-22	4.05e-29	1.16e-17	NA	3.12e-07	NA	NA	NA	NA
ENSG00000181754.6	AMIGO1	1	110052360	0	0	0	0	0	0	0.6146	6.92e-17	7.3e-15	7.38e-22	rs2570972	3.3e-18	rs2570972	0.0087	1	0.6763	3.15e-33	2.76e-31	1.48e-21	7.7e-19	0.0298	5.03e-07	0.0002	3.02e-44	6.4e-98	9.55e-192
ENSG00000187987.5	ZSCAN23	6	28411279	1	0	0	0	0	0	-1.154	7.75e-17	8.15e-15	2.61e-25	rs2531803	1.87e-07	6:28419903	0.0016	1	-3.1223	0.0015	0.0044	1.52e-06	4.79e-06	0.0295	NA	NA	1	0.0002	NA
ENSG00000264696.1	AC108078.1	4	70345049	0	0	0	0	0	0	1.9017	8.8e-17	9.21e-15	5.41e-25	rs2736446	1.14e-20	rs1131878	NA	0	NA	NA	NA	NA	NA	NA	NA	NA	NA	NA	NA
ENSG00000136147.12	PHF11	13	50069801	1	0	0	0	0	0	1.8034	9.28e-17	9.68e-15	5.04e-22	13:50102070	1.46e-20	13:50102070	1.86e-05	1	2.0556	3.19e-08	2.11e-07	8.15e-10	1.72e-07	0.0071	4.11e-12	8.03e-21	3.65e-40	2.7e-51	3.41e-152
ENSG00000162994.11	CLHC1	2	55459490	0	0	0	0	0	0	0.0265	9.4e-17	9.77e-15	5.94e-24	rs17046778	1.48e-10	rs17046778	1.4e-05	1	-0.453	2.07e-14	2.91e-13	8.1e-19	6.15e-18	0.1328	NA	NA	NA	NA	NA
ENSG00000254187.1	CTB-78F1.1	5	167087486	0	0	0	0	0	0	-0.2719	9.87e-17	1.02e-14	7.59e-22	rs7726117	1.19e-14	rs36085460	0.0324	1	-7.4154	NA	NA	NA	NA	NA	NA	NA	NA	NA	NA
ENSG00000100867.10	DHRS2	14	24099324	0	1	1	0	0	0	0.9515	1.11e-16	1.14e-14	1.17e-21	rs1866227	1.43e-11	rs12434582	0.0018	1	1.9336	3.96e-16	6.53e-15	1.64e-20	5.95e-18	0.0681	1.87e-17	4.53e-21	2.37e-34	1.64e-75	7.5e-186
ENSG00000256373.1	RP11-711K1.8	12	11365126	0	0	0	0	0	0	0.3206	1.5e-16	1.55e-14	2.43e-21	rs1047712	4.66e-18	rs1047712	0.1988	0	NA	NA	NA	NA	NA	NA	NA	NA	NA	NA	NA
ENSG00000131401.7	NAPSB	19	50848018	0	0	0	0	0	0	0.7791	1.73e-16	1.78e-14	2.48e-25	rs35522855	4.03e-17	rs60182980	5.62e-06	1	0.2943	1.77e-16	3.07e-15	1.05e-20	9.6e-10	6.86e-05	2.46e-19	2.42e-16	1.13e-16	6.97e-130	2.14e-264
ENSG00000152749.7	GPR180	13	95254157	0	0	0	0	0	0	2.0355	1.84e-16	1.88e-14	7.27e-21	rs9561643	8.08e-20	rs6492720	0.0076	1	1.2211	7.38e-18	1.49e-16	3.04e-22	1.62e-19	NA	1.49e-15	1.31e-15	2.35e-12	4.15e-28	1.5e-72
ENSG00000250317.4	SMIM20	4	25863452	0	0	0	0	0	0	2.7141	1.86e-16	1.89e-14	4.68e-20	rs936234	6.59e-14	rs9647441	0.0026	1	2.573	1.24e-23	4.33e-22	5.8e-28	3.65e-22	0.2433	NA	NA	NA	NA	NA
ENSG00000237975.2	FLG-AS1	1	152140601	0	0	0	0	0	0	-1.7817	1.92e-16	1.94e-14	6.07e-22	rs1552991	1.13e-15	1:152169855	1e-08	1	-1.9265	6.12e-26	2.78e-24	2.02e-25	5.6e-22	0.0714	NA	NA	NA	NA	NA
ENSG00000007341.14	ST7L	1	113163447	0	0	0	0	0	0	1.3088	1.99e-16	2.01e-14	3.58e-22	rs2999157	2.19e-19	rs2999157	1e-08	1	0.6087	4.14e-09	3.09e-08	2.04e-12	3.74e-09	1e-08	1.65e-09	1.28e-19	2.08e-39	1.67e-57	3.17e-154
ENSG00000255871.2	RP11-69C13.1	12	16846734	0	0	0	0	0	0	-0.6559	2.07e-16	2.08e-14	1.9e-22	rs1024839	7.31e-19	12:16518194	NA	1	-7.4154	NA	NA	NA	NA	NA	NA	NA	NA	NA	NA
ENSG00000156232.6	WHAMM	15	83478380	0	0	0	0	0	0	1.8426	2.1e-16	2.1e-14	2.17e-22	rs12903411	2.3e-18	rs12903411	0.023	1	1.9252	2.03e-27	1.1e-25	5.43e-33	2.3e-25	0.1675	NA	NA	NA	NA	NA
ENSG00000184385.2	C21orf128	21	43528644	0	0	0	0	0	0	-2.2084	2.13e-16	2.13e-14	2.61e-21	rs11701944	1.13e-17	rs55999015	0.0208	1	-4.2269	0.173	0.1783	4.12e-05	3.15e-06	NA	0.0001	1	0.0005	0.0003	0.0004
ENSG00000083097.10	DOPEY1	6	83777385	0	0	0	0	0	0	1.9714	2.42e-16	2.41e-14	2.18e-23	rs12199857	1.17e-11	rs74556255	2.35e-06	1	1.2335	6.22e-13	7.37e-12	1.56e-16	3.51e-12	0.0045	0.0001	2.63e-10	7.37e-21	4.75e-24	1.15e-53
ENSG00000241549.4	GUSBP2	6	26924333	0	0	0	0	0	0	0.0261	2.54e-16	2.52e-14	9.77e-25	rs9368477	1.29e-19	rs9366675	1e-08	1	-0.6637	1.62e-12	1.84e-11	7.36e-17	2.56e-12	0.0499	NA	NA	NA	NA	NA
ENSG00000111879.14	FAM184A	6	119470552	0	0	0	0	0	0	0.8975	2.8e-16	2.77e-14	2.15e-24	rs2051057	2.09e-15	rs2051056	0.0039	1	0.5086	7.27e-27	3.74e-25	4.86e-19	1.34e-14	0.0863	6.19e-09	1	1.3e-51	3.32e-114	1.2e-262
ENSG00000139344.3	AMDHD1	12	96337071	0	0	0	0	0	0	4.4077	2.87e-16	2.82e-14	1.23e-19	rs7487498	9.77e-17	rs7487498	2.17e-06	1	4.1666	5.23e-05	0.0002	1.7e-08	3.12e-08	0.0304	3.32e-06	4.31e-11	6.51e-12	5.91e-33	6.42e-61
ENSG00000235111.1	RP1-29C18.8	22	50009364	0	0	0	0	0	0	-1.2784	2.87e-16	2.82e-14	1.79e-22	rs8138399	1.57e-13	rs739240	0.0262	1	-2.3941	1.07e-07	6.64e-07	1.2e-11	3.4e-10	NA	NA	NA	NA	NA	NA
ENSG00000128039.6	SRD5A3	4	56212276	0	0	0	0	0	0	0.8947	3.27e-16	3.21e-14	3.59e-25	4:56293696	5.71e-24	4:56293696	0.0033	1	1.0541	6.1e-38	8.77e-36	1.68e-43	1.07e-47	0.038	1.67e-09	7.43e-09	4.63e-15	7.09e-49	1.4e-82
ENSG00000204060.4	FOXO6	1	41827594	0	0	0	0	0	0	-2.6193	3.76e-16	3.67e-14	4.07e-21	rs13376450	3.19e-20	rs11209363	0.0068	1	-1.7989	4.04e-13	4.88e-12	4.32e-17	1.09e-17	NA	NA	NA	NA	NA	NA
ENSG00000141560.10	FN3KRP	17	80674559	0	0	0	0	0	0	1.8684	3.93e-16	3.83e-14	1.93e-22	rs2246577	4.63e-21	rs2246577	0.0025	1	2.5561	1.24e-28	7.41e-27	4.62e-29	2.74e-25	1e-08	8.02e-14	1.64e-47	9.3e-41	1.63e-145	1e-307
ENSG00000149054.10	ZNF215	11	6947635	0	0	0	0	0	0	-0.5568	4.02e-16	3.9e-14	9.06e-21	rs10742993	5.19e-21	rs1449127	0.0011	1	-2.0339	1.53e-16	2.67e-15	4.57e-20	1.3e-20	3.05e-06	1.7e-10	6.92e-07	2.54e-36	1.31e-18	2.48e-63
ENSG00000214078.7	CPNE1	20	34252681	0	0	0	0	0	0	2.5646	4.46e-16	4.31e-14	4.79e-24	rs12480408	4.2e-21	rs111241953	1e-08	1	3.5158	5.98e-19	1.31e-17	2.62e-23	1.28e-18	8.62e-06	6.29e-14	1.27e-23	3.2e-43	2.82e-121	1e-307
ENSG00000013288.4	MAN2B2	4	6576902	1	0	0	0	0	0	1.9894	4.75e-16	4.57e-14	4.34e-25	4:6611238	8.29e-19	4:6611238	0.0009	1	2.4009	2.51e-14	3.48e-13	1.03e-18	2.46e-16	0.1645	6.26e-05	4.1e-15	1	2.12e-47	2.39e-71
ENSG00000168903.8	BTNL3	5	180415845	0	0	0	0	0	0	-2.9738	6.88e-16	6.61e-14	4.23e-21	rs72494581	9.65e-19	rs79838096	NA	1	-3.4105	1.1e-19	2.6e-18	8.35e-25	4.2e-16	NA	4.31e-24	1	5.28e-15	3.94e-56	2.02e-104
ENSG00000254415.3	SIGLEC14	19	52150054	0	0	0	0	0	0	0.6941	7.16e-16	6.85e-14	1.19e-23	MERGED_DEL_2_98507	2.07e-18	MERGED_DEL_2_98507	2.7e-07	1	-0.6177	6.46e-12	6.81e-11	7.19e-16	1.8e-09	NA	NA	NA	8.33e-05	6.65e-05	0.001
ENSG00000010626.10	LRRC23	12	7013897	0	0	0	0	0	0	-0.2745	7.44e-16	7.1e-14	5.78e-22	rs73262813	5.11e-20	rs34371942	1e-08	1	0.2869	7.69e-33	6.63e-31	3.27e-38	1.78e-38	0.0141	4.98e-13	4.6e-48	9.71e-58	4.71e-95	1e-307
ENSG00000159173.14	TNNI1	1	201398994	0	0	0	0	0	0	-1.0848	7.9e-16	7.51e-14	8.62e-22	1:201370884	1.04e-14	rs2719178	8.73e-05	1	-0.1418	2.25e-22	6.73e-21	2.51e-21	1.42e-15	0.0572	1	1	0.0004	0.0004	0.0007
ENSG00000128891.11	C15orf57	15	40857256	0	0	0	0	0	0	0.4745	8.09e-16	7.67e-14	1.11e-20	15:40869278	2.49e-16	rs11633184	8e-08	1	0.2341	1.42e-23	4.9e-22	2.22e-28	5.5e-23	1e-08	1.62e-05	1.68e-08	2.24e-10	6.37e-15	2.28e-32
ENSG00000101204.11	CHRNA4	20	62009753	1	1	0	0	0	1	0.3171	8.19e-16	7.74e-14	1.24e-20	rs58580020	3.62e-07	rs6089899	0.0008	1	3.2132	3.09e-25	1.31e-23	1.55e-18	1.67e-16	0.0009	0.0001	1.27e-15	0.0008	5.2e-43	2.6e-65
ENSG00000247556.2	OIP5-AS1	15	41576188	0	0	0	0	0	0	3.0853	8.34e-16	7.86e-14	1.23e-20	rs11635269	4.66e-18	rs7167706	0.0034	1	2.4559	0.0129	0.0274	8.78e-06	1.63e-05	0.0004	NA	NA	NA	NA	NA
ENSG00000044459.10	CNTLN	9	17134980	0	0	0	0	0	0	2.0704	8.4e-16	7.89e-14	4.89e-21	rs263598	1.36e-22	rs2029247	0.0004	1	1.0313	2.99e-14	4.12e-13	9.32e-19	2.01e-14	0.0056	1.57e-07	6.23e-09	1.45e-08	1.49e-39	6.09e-61
ENSG00000236816.2	ANKRD20A7P	9	44118444	0	0	0	0	0	0	0.312	8.49e-16	7.94e-14	7.11e-14	rs10752556	1.15e-12	rs10121167	NA	1	-7.4154	1.58e-45	6.81e-43	7.84e-58	8.34e-49	NA	NA	NA	NA	NA	NA
ENSG00000243753.1	HLA-L	6	30227361	0	0	0	0	0	0	-0.6923	9.24e-16	8.62e-14	3.11e-25	rs111628124	1.3e-28	rs115644852	8.35e-06	1	-0.5514	6.79e-09	4.97e-08	2.34e-13	5.6e-20	0.002	NA	NA	NA	NA	NA
ENSG00000134809.4	TIMM10	11	57298276	0	0	0	0	0	0	2.7683	9.32e-16	8.66e-14	1.72e-19	rs2729374	1.29e-16	rs2729374	0.0882	1	3.4403	1.11e-19	2.6e-18	3.57e-24	9.48e-20	0.0012	5.04e-17	6.25e-59	4.22e-49	3.74e-113	8.33e-133
ENSG00000169894.13	MUC3A	7	100547187	0	0	0	0	0	0	-1.1086	9.57e-16	8.87e-14	1.9e-21	rs6976053	1.53e-06	rs314368	0.0002	1	2.2582	4.09e-31	2.92e-29	9.56e-37	3.07e-25	5.93e-05	8.57e-08	NA	1.77e-21	3.11e-15	9.64e-42
ENSG00000127337.2	YEATS4	12	69753483	1	0	0	0	0	0	1.8881	1.03e-15	9.53e-14	3.11e-21	rs7303212	1.11e-13	12:69760490	0.0066	1	1.4735	1.21e-12	1.39e-11	1.45e-16	2.85e-09	0.0772	5.96e-11	4.86e-09	5.84e-19	9.85e-44	4.13e-91
ENSG00000110768.7	GTF2H1	11	18343842	0	0	0	0	0	0	2.3988	1.06e-15	9.77e-14	2.48e-22	11:18350723	1.01e-11	11:18359983	1e-08	1	1.7325	2.18e-12	2.44e-11	2.61e-16	5.61e-14	0.071	1.48e-08	3.49e-10	1.54e-13	2.45e-48	4.08e-87
ENSG00000259433.2	CTD-2651B20.4	15	45624832	0	0	0	0	0	0	-0.5259	1.1e-15	1.01e-13	3.65e-23	15:45716161	2.69e-13	15:45716161	NA	1	-0.9937	1.78e-10	1.57e-09	9.48e-14	2.91e-07	NA	NA	NA	NA	NA	NA
ENSG00000105877.13	DNAH11	7	21582833	1	0	0	0	0	0	-0.5537	1.15e-15	1.06e-13	2.04e-21	rs67449539	2.7e-13	rs67449539	1.22e-05	1	-1.7262	4.93e-16	8.1e-15	2.47e-20	6.22e-12	0.0009	9.7e-07	0.0001	0.0003	0.0006	5.63e-08
ENSG00000115750.12	TAF1B	2	9983483	0	0	0	0	0	0	1.4374	1.19e-15	1.08e-13	5.36e-23	rs2303914	1.5e-17	rs2303914	0.0009	1	0.3772	5.34e-10	4.39e-09	1.3e-13	3.01e-09	0.0493	0.0001	7.08e-11	9.18e-11	2.74e-36	3.58e-49
ENSG00000255893.1	RP11-685N10.1	11	94206736	0	0	0	0	0	0	0.5596	1.22e-15	1.11e-13	4.12e-21	rs530569	2e-21	rs530569	NA	1	-1.1952	2.56e-22	7.61e-21	9.2e-27	1.71e-20	NA	NA	NA	NA	NA	NA
ENSG00000246174.3	KCTD21-AS1	11	77850817	0	0	0	0	0	0	-0.0435	1.29e-15	1.17e-13	2.5e-21	rs10793281	2.59e-16	rs1263577	8.53e-05	1	0.5062	6.06e-12	6.42e-11	5.52e-16	3.91e-09	0.0029	NA	NA	NA	NA	NA
ENSG00000251389.1	YTHDF1P1	5	96704480	0	0	0	0	0	0	-1.2084	1.31e-15	1.18e-13	3.8e-20	rs1592764	6.36e-33	rs1592764	NA	1	-7.4154	NA	NA	NA	NA	NA	NA	NA	NA	NA	NA
ENSG00000187054.10	TMPRSS11A	4	68829858	0	0	0	0	0	0	-2.2683	1.38e-15	1.25e-13	1.01e-19	rs2319658	4.97e-17	4:68556488	0.0059	1	-4.7915	NA	NA	NA	NA	NA	1	1	0.0008	0.0014	0.0014
ENSG00000224877.3	C17orf89	17	79213039	0	0	0	0	0	0	2.3302	1.39e-15	1.25e-13	8.87e-22	rs2255166	6.31e-16	rs2255166	1e-08	1	2.8257	0.0606	0.0899	2.45e-05	1.07e-06	1e-08	2.83e-08	NA	NA	NA	NA
ENSG00000242612.2	DECR2	16	451826	0	0	0	0	0	0	3.5899	1.46e-15	1.31e-13	5.82e-21	rs1204509	1.38e-19	rs1204509	1.47e-05	1	4.5451	1.72e-15	2.71e-14	8.01e-20	3.11e-17	1e-08	3.73e-07	4.2e-18	6.22e-12	6.09e-87	7.3e-149
ENSG00000272977.1	CTA-390C10.10	22	25872185	0	0	0	0	0	0	-0.6199	1.75e-15	1.56e-13	6.61e-21	rs6004655	1.15e-10	rs6004655	NA	1	-0.3949	9.1e-18	1.83e-16	7.47e-22	3.27e-13	NA	NA	NA	NA	NA	NA
ENSG00000223220.1	Y_RNA	8	71693243	0	0	0	0	0	0	-0.298	1.76e-15	1.57e-13	5.35e-20	rs6988596	4.28e-12	rs7842851	NA	1	-7.4154	NA	NA	NA	NA	NA	NA	NA	NA	NA	NA
ENSG00000253300.1	RP11-108E14.1	8	20557645	0	0	0	0	0	0	-0.8285	1.9e-15	1.68e-13	5.92e-23	rs6992397	3.74e-13	rs6992397	0.0103	1	-7.4154	NA	NA	NA	NA	NA	NA	NA	NA	NA	NA
ENSG00000162600.7	OMA1	1	59012474	0	0	0	0	0	0	2.1721	1.98e-15	1.75e-13	5.9e-23	rs12142098	9.51e-18	rs11207250	1e-08	1	1.782	0.0101	0.0224	5.05e-06	5.54e-05	3e-08	4.75e-05	2.5e-09	6.64e-05	2.97e-09	5.17e-17
ENSG00000133706.13	LARS	5	145562223	0	0	0	0	0	0	3.0599	2e-15	1.76e-13	3.51e-20	rs2279895	1.27e-12	rs2279895	1e-08	1	2.4715	1.24e-16	2.19e-15	7.13e-21	4.39e-15	0.0258	1	0.0001	1.44e-32	1.03e-100	2.95e-144
ENSG00000157216.11	SSBP3	1	54879152	0	0	0	0	0	0	2.0998	2.17e-15	1.91e-13	2.88e-20	rs643935	7.73e-12	rs3766427	1e-08	1	2.8486	8.2e-10	6.62e-09	8.76e-14	8.81e-17	0.1634	5.53e-06	0.0003	2.07e-28	1.27e-30	9.97e-61
ENSG00000196366.1	C9orf163	9	139377947	0	0	0	0	0	0	0.3447	2.29e-15	2.01e-13	4.29e-21	rs4382584	2.16e-15	rs11999609	NA	1	-0.6555	0.0101	0.0223	3.14e-06	0.0001	0.0184	1	1	1.02e-05	2.58e-10	7.65e-12
ENSG00000272727.1	RP11-142A22.4	4	146261573	0	0	0	0	0	0	-0.6177	2.35e-15	2.05e-13	1.29e-18	rs7668650	3.92e-06	rs7668650	0.0048	1	-1.7733	6.54e-15	9.63e-14	1.13e-18	1.52e-13	NA	NA	NA	NA	NA	NA
ENSG00000157315.4	TMED6	16	69385712	1	0	0	0	0	0	1.8696	2.36e-15	2.06e-13	2.19e-20	rs153060	2.33e-09	rs153060	0.0001	1	0.8189	1.81e-24	7.02e-23	2.37e-29	2.2e-10	9.7e-07	5.07e-23	4.02e-33	3.4e-22	5.03e-124	1e-307
ENSG00000171928.9	TVP23B	17	18684308	0	0	0	0	0	0	2.4617	2.37e-15	2.06e-13	6.22e-21	rs150839088	5.43e-14	rs11867206	0.0041	1	2.085	1.85e-14	2.62e-13	2.31e-18	4.94e-07	0.0914	NA	NA	NA	NA	NA
ENSG00000196756.7	SNHG17	20	37063996	0	0	0	0	0	0	1.3061	2.42e-15	2.1e-13	8.18e-21	rs1780636	2.34e-16	rs788342	1e-08	1	2.31	2.84e-16	4.77e-15	3.89e-20	3.27e-11	1e-08	NA	NA	NA	NA	NA
ENSG00000227370.1	RP4-669P10.19	22	42528610	0	0	0	0	0	0	0.7236	2.44e-15	2.11e-13	9.6e-23	rs6002586	1.72e-05	rs72089022	NA	1	1.4267	2.18e-24	8.37e-23	4.22e-30	5.64e-11	NA	NA	NA	NA	NA	NA
ENSG00000251513.1	RP11-155G15.2	5	96519355	0	0	0	0	0	0	-0.4349	2.53e-15	2.18e-13	4.68e-20	rs1592764	6.24e-46	rs1592764	0.0015	1	-3.234	NA	NA	NA	NA	NA	NA	NA	NA	NA	NA
ENSG00000197870.8	PRB3	12	11422739	0	0	0	0	0	0	-1.3619	2.59e-15	2.22e-13	4.84e-20	rs7350611	7.51e-20	rs2416548	0.0491	1	-7.4154	NA	NA	NA	NA	NA	1	3.6e-05	2.18e-06	0.0002	8.5e-06
ENSG00000259715.1	CTD-3110H11.1	15	50652391	0	0	0	0	0	0	0.5895	2.62e-15	2.24e-13	8.91e-21	rs504781	4.39e-17	15:50648368	0.01	0	NA	NA	NA	NA	NA	NA	NA	NA	NA	NA	NA
ENSG00000100299.13	ARSA	22	51066607	0	1	0	0	0	0	1.8196	2.71e-15	2.32e-13	1.51e-27	rs6151429	1.76e-21	rs6151429	1e-08	1	3.1978	5.65e-24	2.06e-22	2.09e-29	2.63e-20	0.0049	1.68e-18	3.63e-29	2.03e-07	4.27e-49	1.96e-112
ENSG00000168028.9	RPSA	3	39448180	1	0	0	0	0	0	4.2722	2.97e-15	2.53e-13	1.62e-20	rs1803893	8.82e-10	rs816506	1e-08	1	5.5278	6.41e-06	2.99e-05	2.51e-09	8.05e-06	0.0784	1	0.0002	1	2.13e-10	3.06e-11
ENSG00000183833.12	MAATS1	3	119421869	0	0	0	0	0	0	-0.7836	2.98e-15	2.53e-13	1.16e-20	rs7624404	1.26e-07	rs7624404	0.0021	1	-0.6057	5.21e-24	1.92e-22	3.47e-29	5.79e-30	0.0398	NA	NA	NA	NA	NA
ENSG00000235231.3	AP000351.10	22	24373117	0	0	0	0	0	0	0.5577	3.36e-15	2.85e-13	5.21e-20	rs5751792	1.49e-18	rs5760124	NA	0	NA	NA	NA	NA	NA	NA	NA	NA	NA	NA	NA
ENSG00000105755.3	ETHE1	19	44031396	0	0	0	0	0	0	2.1088	3.37e-15	2.85e-13	1.76e-21	rs34352751	6.3e-17	rs8111567	0.046	1	2.9975	5.59e-21	1.49e-19	1.75e-25	3.16e-15	0.0163	2.23e-10	1.78e-13	4.76e-09	8.32e-68	4.41e-114
ENSG00000242294.2	STAG3L5P	7	99934035	0	0	0	0	0	0	2.0757	3.47e-15	2.92e-13	7.68e-22	rs7799894	1.85e-18	rs1964242	1e-08	1	2.4498	1.09e-16	1.93e-15	1.14e-20	7.81e-19	0.0014	NA	NA	NA	NA	NA
ENSG00000187010.14	RHD	1	25598884	1	1	0	0	0	1	-1.3658	4.2e-15	3.52e-13	1.02e-20	MERGED_DEL_2_2432	3.13e-12	MERGED_DEL_2_2433	0.1425	1	-1.876	5.71e-28	3.26e-26	1.31e-32	3.05e-11	0.4497	1	1	1	8.79e-05	0.0002
ENSG00000263082.1	CTD-2034I21.2	16	50914120	0	0	0	0	0	0	0.7985	4.22e-15	3.53e-13	1.37e-20	rs2357933	2.29e-11	rs11643352	0.0017	1	-0.0326	8.9e-09	6.42e-08	1.99e-12	5.2e-10	NA	NA	NA	NA	NA	NA
ENSG00000242588.2	RP11-274B21.1	7	128171752	0	0	0	0	0	0	2.3742	4.43e-15	3.69e-13	2.82e-20	rs6955960	2.03e-08	rs62481923	1e-08	0	NA	NA	NA	NA	NA	NA	NA	NA	NA	NA	NA
ENSG00000172728.11	FUT10	8	33330903	0	0	0	0	0	0	0.7881	4.6e-15	3.82e-13	4.34e-22	8:33345202	1.39e-17	8:33345202	0.0039	1	0.0981	1.89e-13	2.39e-12	4.08e-20	3.04e-16	0.1064	3.7e-07	1	1	0.0002	9.69e-05
ENSG00000272955.1	KB-226F1.1	22	24375562	0	0	0	0	0	0	0.0071	4.99e-15	4.13e-13	3.51e-20	rs7289655	6.95e-16	rs4822457	NA	0	NA	NA	NA	NA	NA	NA	NA	NA	NA	NA	NA
ENSG00000228812.3	RP11-157P1.5	20	60928051	0	0	0	0	0	0	0.9944	5.03e-15	4.16e-13	2.3e-21	rs41282840	3.54e-13	rs41282840	1e-08	1	2.0773	1.03e-21	2.92e-20	1.2e-17	7.06e-14	1e-08	NA	NA	NA	NA	NA
ENSG00000228036.1	HSPD1P9	13	38568857	0	0	0	0	0	0	-0.7579	5.22e-15	4.3e-13	1.19e-20	rs4941883	3.52e-18	rs1981172	NA	1	-7.4154	NA	NA	NA	NA	NA	NA	NA	NA	NA	NA
ENSG00000169688.10	MT1B	16	56685811	0	0	0	0	0	0	1.348	5.24e-15	4.31e-13	1.7e-18	rs60900828	3.41e-16	rs55963173	2.4e-06	1	-0.381	0.0066	0.0156	2.66e-06	1.17e-07	NA	1	1	1	0.0011	0.0012
ENSG00000151773.8	CCDC122	13	44449063	1	0	0	0	0	0	0.2407	5.34e-15	4.38e-13	3.76e-19	13:44429551	1.93e-12	13:44429551	0.002	1	-0.6352	1.9e-05	8.11e-05	1.52e-08	1.53e-08	0.0074	7.07e-11	1	2.72e-08	3.74e-24	1.6e-32
ENSG00000272221.1	XXbac-BPG181B23.7	6	31363272	0	0	0	0	0	0	-0.0427	5.36e-15	4.38e-13	7.08e-25	rs115120511	3.58e-20	rs115120511	NA	1	0.724	1.57e-24	6.1e-23	2.41e-32	7.24e-22	NA	NA	NA	NA	NA	NA
ENSG00000251193.1	RP11-72K17.1	5	97073598	0	0	0	0	0	0	-1.6104	6.36e-15	5.19e-13	1.38e-20	rs1592764	1.02e-30	rs1592764	NA	1	-7.4154	NA	NA	NA	NA	NA	NA	NA	NA	NA	NA
ENSG00000227719.1	AC006042.6	7	8153675	0	0	0	0	0	0	-0.2576	6.5e-15	5.29e-13	2.88e-20	rs10250445	2.25e-18	rs10250445	0.0709	1	-0.1056	1.24e-37	1.74e-35	1.86e-43	1.29e-30	NA	NA	NA	NA	NA	NA
ENSG00000101639.14	CEP192	18	12991361	0	0	0	0	0	0	1.7848	6.77e-15	5.49e-13	4.76e-20	rs11663049	2.37e-10	rs11663049	1e-08	1	1.0416	3.38e-42	8.52e-40	6.44e-49	3.03e-35	1e-08	1.85e-05	4.87e-32	2.16e-42	2.24e-99	1.35e-246
ENSG00000156398.8	SFXN2	10	104474295	0	0	0	0	0	0	1.383	7.07e-15	5.72e-13	3.28e-25	rs2902548	1.9e-20	rs2902548	0.0056	1	1.6947	7.39e-08	4.66e-07	2.09e-11	3.56e-11	0.0915	2.37e-08	6.13e-14	4.29e-16	2.26e-76	2.7e-129
ENSG00000151292.13	CSNK1G3	5	122847793	0	0	0	0	0	0	2.5336	8.19e-15	6.61e-13	2.17e-19	rs6876073	2.43e-16	5:122932733	0.0068	1	1.849	3.6e-06	1.76e-05	2.74e-09	1.36e-07	0.1525	1.11e-05	7.18e-07	1.12e-10	1.28e-19	4.38e-41
ENSG00000166130.10	IKBIP	12	99038891	0	0	0	0	0	0	1.9868	8.22e-15	6.61e-13	4.12e-20	rs4564386	1.09e-12	rs12581119	0.001	1	0.6734	2.35e-14	3.27e-13	2.42e-18	3.89e-12	0.0254	NA	NA	NA	NA	NA
ENSG00000186470.9	BTN3A2	6	26365387	1	0	0	0	0	0	1.5809	8.53e-15	6.84e-13	9.35e-22	rs9358938	1.7e-15	rs1978	1.18e-06	1	2.0318	7.75e-34	7.36e-32	1.96e-40	4.37e-36	8.3e-07	4.3e-21	7.81e-24	1.79e-39	6.26e-94	3.01e-250
ENSG00000259096.1	FAM35CP	14	88418871	0	0	0	0	0	0	-0.2713	8.58e-15	6.86e-13	8.9e-20	rs141985790	9.98e-22	rs112947484	0.015	1	-7.4154	NA	NA	NA	NA	NA	NA	NA	NA	NA	NA
ENSG00000101546.8	RBFA	18	77794358	0	0	0	0	0	0	2.6635	8.77e-15	6.99e-13	5.67e-21	rs11662325	1.26e-20	rs66538525	6.37e-05	1	2.9552	3.52e-26	1.69e-24	5.6e-31	5.85e-25	0.0221	NA	NA	NA	NA	NA
ENSG00000178297.8	TMPRSS9	19	2389784	0	0	0	0	0	0	0.0284	1.04e-14	8.28e-13	2.18e-19	rs10407225	2.38e-07	rs112442657	1e-08	1	0.9891	4.96e-14	6.61e-13	5.2e-18	2.38e-11	0.0029	1.1e-08	3.18e-10	1	1.97e-45	1.77e-72
ENSG00000165730.10	STOX1	10	70587298	0	0	0	0	0	0	-1.5367	1.2e-14	9.51e-13	1.2e-20	rs884181	9.01e-16	10:70601760	0.0134	1	-2.0699	3.39e-13	4.14e-12	3.01e-17	4.62e-15	0.0156	3.98e-10	7.94e-08	2.76e-06	0.0006	8.4e-06
ENSG00000169085.7	C8orf46	8	67372238	0	0	0	0	0	0	0.5348	1.27e-14	1e-12	3.48e-19	rs2719008	5.01e-13	8:67386378	0.0005	1	1.6505	3.52e-15	5.36e-14	2.53e-19	5.17e-15	0.0273	2.62e-06	1	1.16e-13	6.38e-54	9.27e-78
ENSG00000119943.6	PYROXD2	10	100174941	0	0	0	0	0	0	0.4077	1.34e-14	1.06e-12	3.7e-19	rs11598689	5.65e-16	rs11598689	1e-08	1	1.6593	5.84e-19	1.28e-17	2.93e-23	5.41e-17	1e-08	NA	NA	NA	NA	NA
ENSG00000248202.1	RP11-455B3.1	5	97217124	0	0	0	0	0	0	-1.9792	1.42e-14	1.12e-12	1.36e-21	rs76148294	2.8e-32	rs76148294	0.0032	1	-7.4154	NA	NA	NA	NA	NA	NA	NA	NA	NA	NA
ENSG00000143631.10	FLG	1	152297679	1	0	0	0	0	0	-2.253	1.46e-14	1.14e-12	1.57e-20	rs1552991	3.82e-19	1:152170252	0.0238	1	-2.6721	0.0002	0.0006	6.48e-08	6.08e-09	NA	1	NA	1	1.88e-05	0.0001
ENSG00000164695.4	CHMP4C	8	82644855	0	0	0	0	0	0	1.5261	1.5e-14	1.17e-12	8.66e-20	rs78724141	1.08e-15	rs111683632	5.47e-05	1	1.722	4.32e-23	1.42e-21	1.13e-27	1.13e-20	NA	0.0002	1.29e-06	6.34e-10	9.93e-52	1.15e-72
ENSG00000256188.1	TAS2R30	12	11287243	0	0	0	0	0	0	1.5668	1.74e-14	1.36e-12	1.61e-18	rs61912105	1.6e-14	rs7294858	NA	1	-3.3607	NA	NA	NA	NA	NA	NA	NA	NA	NA	NA
ENSG00000160194.13	NDUFV3	21	44299754	0	1	0	0	0	1	2.1108	2.21e-14	1.72e-12	1.74e-19	rs4148974	1.63e-20	rs4148974	6.66e-06	1	2.2374	1.44e-09	1.14e-08	2.54e-13	5.44e-11	0.008	4.75e-16	1.88e-10	3.02e-49	2.02e-79	2.95e-192
ENSG00000176393.6	RNPEP	1	201951500	0	0	0	0	0	0	2.3048	2.51e-14	1.95e-12	3.71e-20	rs6691498	2.35e-13	rs56768485	1e-08	1	2.9359	1.18e-18	2.54e-17	6.76e-23	7.14e-18	0.077	6.36e-12	1.62e-21	0.0003	3.86e-23	6.85e-58
ENSG00000143537.9	ADAM15	1	155023042	0	0	0	0	0	0	1.9324	2.52e-14	1.95e-12	8.08e-19	rs45444697	1.28e-13	rs45444697	4.12e-06	1	2.4683	3.58e-07	2.04e-06	1.34e-10	2.05e-06	3e-08	4.35e-07	4.09e-09	1.37e-05	7.88e-22	1.67e-35
ENSG00000140386.8	SCAPER	15	77197785	0	0	0	0	0	0	1.8149	2.53e-14	1.95e-12	7.31e-20	rs60702982	5.83e-09	rs60702982	3e-08	1	0.6763	1.44e-19	3.34e-18	1.28e-24	2.19e-21	1e-08	4.79e-32	4.46e-14	5.57e-19	7.32e-24	2.59e-87
ENSG00000108479.7	GALK1	17	73761792	0	0	0	0	0	0	2.7519	2.58e-14	1.98e-12	6.4e-19	rs59200283	1.42e-17	rs59200283	0.003	1	3.6911	7.48e-16	1.21e-14	1.73e-18	5.74e-17	0.1565	6.87e-09	9.23e-16	3.15e-08	9.96e-79	6.29e-135
ENSG00000138346.10	DNA2	10	70231879	0	0	0	0	0	0	0.9031	2.6e-14	2e-12	9.47e-24	rs3998867	1.05e-14	rs7091312	8.9e-07	1	0.9917	6.65e-19	1.45e-17	8.83e-24	1.85e-16	0.095	2.46e-05	8.66e-09	4.03e-12	1.37e-33	1.71e-58
ENSG00000229391.3	HLA-DRB6	6	32527799	0	0	0	0	0	0	0.157	2.87e-14	2.2e-12	1.01e-24	rs9271222	4.87e-18	6:32592675	0.0002	1	1.5385	1.75e-25	7.55e-24	1.88e-32	1.11e-25	1e-08	1	1	5.11e-18	1	0.0005
ENSG00000181656.6	GPR88	1	101003693	0	0	0	0	0	0	1.5282	2.96e-14	2.26e-12	7.2e-20	rs12026951	2.96e-10	rs2809814	0.0137	1	0.7289	2.38e-15	3.68e-14	2.62e-19	2.94e-13	NA	2.38e-09	5.09e-14	3.77e-19	1.1e-70	3.33e-135
ENSG00000244879.3	GABPB1-AS1	15	50647606	0	0	0	0	0	0	1.5032	2.97e-14	2.26e-12	1.04e-20	15:50648365	3.01e-17	15:50648368	1e-08	1	0.6035	2.02e-43	5.97e-41	6.95e-52	1.26e-30	1e-08	NA	NA	NA	NA	NA
ENSG00000120341.14	SEC16B	1	177953438	1	0	0	0	0	0	2.8242	3.08e-14	2.34e-12	6.23e-20	rs6682862	7.99e-16	rs6682862	4.44e-06	1	3.2244	3.81e-11	3.66e-10	6.71e-15	1.65e-14	0.0016	3.76e-05	0.0003	0.0002	6.93e-23	1.39e-27
ENSG00000232398.1	TMPRSS11CP	4	68639572	0	0	0	0	0	0	-0.2523	3.2e-14	2.42e-12	1.17e-18	4:68556488	1.46e-25	rs10518042	0.0106	1	-2.5959	NA	NA	NA	NA	NA	NA	NA	NA	NA	NA
ENSG00000182534.9	MXRA7	17	74707098	0	0	0	0	0	0	0.8535	3.7e-14	2.8e-12	6.51e-19	rs35504735	5.56e-10	rs10459894	1.95e-05	1	1.0579	3.52e-16	5.85e-15	1.63e-20	1.03e-11	0.0028	1.69e-08	9.56e-20	1.47e-24	2.11e-73	2.01e-132
ENSG00000166896.3	XRCC6BP1	12	58335324	0	0	0	0	0	0	0.968	3.83e-14	2.89e-12	7.53e-21	12:58348609	2.3e-19	rs7358584	0.0039	1	1.2617	2.05e-23	6.92e-22	8.88e-28	6.42e-23	0.0004	2.39e-12	2.37e-33	2.72e-37	5.26e-122	4.04e-296
ENSG00000121335.10	PRB2	12	11653975	1	0	0	0	0	0	-1.7775	3.97e-14	2.99e-12	6.32e-19	rs1047712	1.89e-16	rs6488357	0.0391	1	-7.4154	NA	NA	NA	NA	NA	1	1	1	1	NA
ENSG00000238102.1	RP11-19D2.1	20	7238861	0	0	0	0	0	0	2.0212	4.04e-14	3.03e-12	9.24e-32	rs11907461	2.26e-20	rs11907461	9.43e-05	1	1.2457	1.6e-37	2.15e-35	4.38e-42	4.25e-34	NA	NA	NA	NA	NA	NA
ENSG00000187105.4	HEATR4	14	74025651	0	0	0	0	0	0	-0.5571	4.06e-14	3.04e-12	1.34e-22	MERGED_DEL_2_77045	1.55e-12	MERGED_DEL_2_77045	1e-08	1	-0.7159	3.46e-07	1.98e-06	8.59e-11	1.68e-10	0.0021	1.88e-05	6.94e-20	NA	NA	5.02e-21
ENSG00000196152.6	ZNF79	9	130186661	0	0	0	0	0	0	1.3589	4.09e-14	3.06e-12	8.55e-19	rs6478781	2.43e-16	rs6478781	2e-08	1	0.702	2.29e-26	1.12e-24	2.87e-31	1.92e-25	3.81e-05	4.44e-16	6.71e-09	1.71e-52	4.28e-29	6.49e-121
ENSG00000165929.8	TC2N	14	92333880	0	0	0	0	0	0	1.4124	4.13e-14	3.07e-12	6.53e-20	rs11160026	8.84e-08	rs7154692	1.6e-07	1	0.137	1.98e-08	1.36e-07	7.81e-12	4.39e-08	0.0091	1.03e-08	2.11e-05	5.24e-27	2.52e-23	6.59e-63
ENSG00000172543.3	CTSW	11	65647280	0	0	0	0	0	0	-0.0099	4.32e-14	3.21e-12	2.39e-20	rs687672	6.35e-14	rs1204650	0.0014	1	1.2075	1.31e-22	4.06e-21	2.34e-27	2.91e-12	0.0047	2.66e-08	1.56e-17	1	1.04e-55	6.55e-69
ENSG00000136425.8	CIB2	15	78423839	0	0	0	0	0	0	-1.2394	4.53e-14	3.35e-12	2.94e-19	rs3784330	2.97e-13	rs3784330	0.0307	1	-1.0085	2.28e-20	5.79e-19	4.34e-25	1.5e-19	0.0468	1.31e-07	1	3.83e-20	8.59e-64	7.59e-104
ENSG00000196167.5	COLCA1	11	111175770	0	0	0	0	0	0	-1.0765	4.65e-14	3.43e-12	2.64e-19	11:111157228	2.08e-17	11:111157228	0.0865	1	-1.0842	2.01e-06	1.02e-05	1.3e-09	7.76e-08	0.0236	NA	NA	NA	NA	NA
ENSG00000166923.6	GREM1	15	33022891	1	0	0	0	0	0	0.2915	4.85e-14	3.58e-12	2.51e-18	rs73376930	8.29e-06	rs1258750	NA	1	-2.0877	1.78e-15	2.79e-14	1.79e-19	6.18e-13	0.0136	1	6.1e-20	1.02e-34	2.16e-104	1.6e-223
ENSG00000163029.11	SMC6	2	17981509	0	0	0	0	0	0	2.1706	4.99e-14	3.67e-12	2.44e-22	rs6531051	1.65e-16	rs6531051	1e-08	1	2.0022	3.06e-22	9.06e-21	1.08e-24	4.64e-17	0.0587	3.96e-15	3.57e-17	6.71e-22	5.84e-74	1.61e-126
ENSG00000166928.6	MS4A14	11	60163775	0	0	0	0	0	0	-0.7793	5.21e-14	3.82e-12	5.19e-20	rs4939348	1.65e-08	rs4939348	0.001	1	-0.2762	4.33e-18	8.91e-17	3.45e-22	5.55e-08	0.0012	2.8e-13	9.94e-11	1.36e-17	5.38e-34	1.25e-78
ENSG00000237400.1	AC006960.7	7	36502632	0	0	0	0	0	0	-1.1624	5.27e-14	3.85e-12	2.04e-18	7:36496421	1.72e-16	7:36483096	0.0051	1	-2.9299	3.31e-27	1.73e-25	1.71e-34	7.57e-28	NA	NA	NA	NA	NA	NA
ENSG00000236008.1	AC011747.4	2	8723922	0	0	0	0	0	0	-1.7012	5.32e-14	3.88e-12	1.19e-19	rs9752905	1.61e-08	rs9752905	3.1e-07	1	-1.8721	1.52e-19	3.52e-18	7.06e-24	1.52e-14	0.0025	NA	NA	NA	NA	NA
ENSG00000254353.1	RP11-195E2.4	5	70330227	0	0	0	0	0	0	0.1729	5.84e-14	4.25e-12	1.9e-19	rs7446704	6.19e-19	rs7446704	NA	0	NA	NA	NA	NA	NA	NA	NA	NA	NA	NA	NA
ENSG00000135297.11	MTO1	6	74171301	0	0	0	0	0	0	1.6958	6.71e-14	4.87e-12	4.33e-22	rs7765670	2.92e-21	rs62438385	0.001	1	1.4866	1.78e-14	2.51e-13	1.92e-18	1.55e-14	0.14	1.9e-07	1.76e-05	3.75e-19	6.4e-83	7.92e-129
ENSG00000145476.11	CYP4V2	4	187112674	0	1	0	0	0	0	3.8588	7.14e-14	5.17e-12	1.03e-21	rs4997688	1.49e-19	rs4997685	1e-08	1	3.7124	2.73e-09	2.08e-08	2.85e-13	5.67e-13	1e-08	1.06e-05	0.0002	2.09e-18	4.74e-42	3.15e-63
ENSG00000163293.7	NIPAL1	4	47916223	0	0	0	0	0	0	1.4917	7.22e-14	5.22e-12	6.61e-20	rs6811245	3.17e-16	rs6811245	0.0002	1	0.8494	1.96e-18	4.13e-17	7.17e-23	2.55e-17	0.0085	NA	NA	NA	NA	NA
ENSG00000183891.5	TTC32	2	20101747	0	0	0	0	0	0	1.3297	7.49e-14	5.38e-12	2.92e-19	rs62109416	1.58e-20	rs62109421	1e-08	1	1.2149	8.57e-23	2.75e-21	1.31e-27	1.73e-34	5.95e-05	1.86e-26	1.04e-40	8.68e-60	5.82e-108	1e-307
ENSG00000254635.1	WAC-AS1	10	28821421	0	0	0	0	0	0	1.5479	7.49e-14	5.38e-12	1.04e-18	rs7098928	3.38e-16	10:28820770	0.0067	1	1.6696	1.68e-19	3.86e-18	6.93e-24	2.04e-21	0.0003	NA	NA	NA	NA	NA
ENSG00000099290.11	FAM21A	10	51827648	0	0	0	0	0	0	0.4453	7.75e-14	5.56e-12	4.31e-19	rs7077437	1.61e-14	rs28671507	1e-08	1	1.7872	3.38e-06	1.66e-05	9.7e-10	7.79e-07	0.0109	1.26e-07	1	0.001	3.22e-05	2.41e-05
ENSG00000257878.1	RP11-256L6.3	12	96390299	0	0	0	0	0	0	1.6498	7.91e-14	5.66e-12	8.48e-21	rs2540495	3.11e-15	rs2540495	6e-07	1	2.078	8.94e-16	1.44e-14	5.38e-20	4.01e-18	NA	NA	NA	NA	NA	NA
ENSG00000230606.6	AC159540.1	2	98099107	0	0	0	0	0	0	-1.6192	8.49e-14	6.06e-12	1.23e-18	rs75230808	3.38e-09	2:97713400	0.5629	1	-3.1326	NA	NA	NA	NA	NA	NA	NA	NA	NA	NA
ENSG00000188659.5	FAM154B	15	82555151	0	0	0	0	0	0	-1.2873	8.52e-14	6.07e-12	2.91e-19	rs145196057	1.92e-53	15:82446883	1.7e-07	1	-2.0129	3.48e-12	3.78e-11	3.59e-16	2.86e-65	0.0031	1	8.85e-13	NA	NA	1.15e-63
ENSG00000188000.2	OR7D2	19	9296279	0	0	0	0	0	0	-2.8878	9.22e-14	6.54e-12	2.38e-19	rs73494602	1.35e-37	rs73498852	NA	1	-3.6925	NA	NA	NA	NA	NA	1	4.84e-18	1	6.16e-42	2.82e-71
ENSG00000113273.11	ARSB	5	78281910	0	0	0	0	0	0	1.669	9.95e-14	7.05e-12	5.05e-19	rs672413	1.8e-17	rs671947	1.6e-05	1	0.7329	3.95e-16	6.53e-15	3.16e-20	9.18e-17	0.0163	6.51e-10	1.26e-12	8.41e-22	4.2e-42	2.94e-97
ENSG00000167207.7	NOD2	16	50727514	1	1	0	0	0	1	-0.3471	1.02e-13	7.22e-12	1.14e-17	rs2270368	1.03e-07	rs34550909	1e-07	1	-0.6704	2.08e-19	4.74e-18	2.63e-20	1.64e-06	0.0254	7.95e-09	2.02e-05	2.08e-26	2.9e-88	1.41e-155
ENSG00000256377.1	RP11-1060J15.4	12	27863703	0	0	0	0	0	0	-0.6849	1.04e-13	7.34e-12	8.03e-21	rs144049521	1.83e-52	rs146907125	1e-08	1	-2.0506	2.57e-18	5.39e-17	1.44e-22	8.86e-69	0.0811	NA	NA	NA	NA	NA
ENSG00000125445.6	MRPS7	17	73257886	0	0	0	0	0	0	2.695	1.04e-13	7.34e-12	3.65e-19	rs8067326	2.01e-12	rs8075276	0.0072	1	3.2375	1.24e-22	3.87e-21	3.49e-27	4.18e-23	0.013	3.69e-05	2.82e-14	6.08e-06	1.06e-49	1.34e-70
ENSG00000188002.6	RP11-43F13.1	5	1634120	0	0	0	0	0	0	0.7375	1.07e-13	7.51e-12	8.53e-19	rs7734561	6.49e-17	rs7734561	1e-08	1	1.3125	3.94e-24	1.47e-22	4.32e-29	1.24e-22	1e-08	NA	NA	NA	NA	NA
ENSG00000254860.1	TMEM9B-AS1	11	8986321	0	0	0	0	0	0	0.3642	1.11e-13	7.75e-12	1.79e-18	rs2742485	4.76e-19	rs2742485	0.2129	1	0.4308	1.49e-17	2.91e-16	3.83e-22	3.84e-22	0.0565	NA	NA	NA	NA	NA
ENSG00000205106.2	CTD-2210P24.4	11	45792983	0	0	0	0	0	0	0.8281	1.11e-13	7.75e-12	5.42e-18	rs11038651	2.72e-14	rs10769170	0.0002	1	1.3303	3.11e-16	5.18e-15	8.98e-21	1.56e-18	NA	NA	NA	NA	NA	NA
ENSG00000168038.6	ULK4	3	42003922	0	0	0	0	0	0	0.4969	1.11e-13	7.76e-12	2.02e-18	rs17284472	3.9e-10	rs7652369	8.5e-05	1	-0.4639	4.87e-07	2.72e-06	1.42e-10	2.27e-07	0.0031	4.71e-06	NA	1.94e-05	0.0003	0.0004
ENSG00000113318.9	MSH3	5	79950971	1	0	0	0	0	0	2.3216	1.13e-13	7.88e-12	4.54e-19	rs408626	2.2e-15	rs2081853	1.34e-05	1	1.2312	4.89e-19	1.08e-17	1.68e-23	1.17e-18	NA	1.36e-12	7.32e-16	1.02e-25	1.38e-26	1.97e-63
ENSG00000105088.4	OLFM2	19	10047228	0	0	0	0	0	0	1.2048	1.16e-13	8.07e-12	7.89e-20	rs34336349	5.93e-18	rs62104304	0.0067	1	2.5938	1.7e-25	7.34e-24	2.18e-30	6.3e-28	0.0022	8.75e-06	NA	1	1	0.0006
ENSG00000158604.10	TMED4	7	44621886	0	0	0	0	0	0	2.9225	1.19e-13	8.24e-12	7.32e-19	rs217361	3.09e-10	rs217364	0.011	1	3.1422	0.0076	0.0175	1.12e-05	4.17e-06	0.0013	1	3.53e-09	5.33e-09	1.1e-37	7.32e-50
ENSG00000237413.1	RP11-183M13.1	1	78695283	0	0	0	0	0	0	0.4089	1.23e-13	8.51e-12	3.08e-19	rs669357	1.91e-14	rs75396139	0.0007	1	-0.5457	3.59e-11	3.46e-10	2.35e-15	1.96e-13	0.0347	NA	NA	NA	NA	NA
ENSG00000176896.7	TCEANC	X	13671225	0	0	0	0	0	0	0.2027	1.24e-13	8.56e-12	1.65e-16	rs4830884	3.56e-12	rs78816966	0.001	1	0.088	1.41e-06	7.33e-06	5.11e-10	6.11e-08	0.1689	NA	NA	NA	NA	NA
ENSG00000167723.10	TRPV3	17	3461289	0	1	0	0	0	1	-1.2056	1.37e-13	9.41e-12	2.99e-18	rs58354052	1.47e-13	rs60627542	1.16e-06	1	-0.5888	2.89e-21	7.9e-20	1.75e-25	4.37e-18	0.0006	1	1	0.0012	3.27e-05	6.13e-05
ENSG00000170430.9	MGMT	10	131265448	1	1	0	0	0	0	2.5531	1.42e-13	9.72e-12	8.12e-18	rs524804	5e-17	rs7074106	0.0027	1	3.6372	1.11e-23	3.92e-22	7.06e-28	3.33e-23	0.0001	2.39e-10	2.45e-24	1.05e-30	4.53e-107	4.68e-242
ENSG00000215190.4	LINC00680	6	58287779	0	0	0	0	0	0	0.6761	1.46e-13	9.98e-12	2.17e-18	rs9326195	6.25e-17	rs1810431	0.0224	1	0.8323	1.64e-25	7.15e-24	1.01e-27	4.18e-22	0.0102	NA	NA	NA	NA	NA
ENSG00000259845.1	HERC2P10	15	31107474	0	0	0	0	0	0	-1.6775	1.62e-13	1.1e-11	1.66e-17	rs28396629	5.52e-12	rs11070620	1.44e-06	1	-3.8312	NA	NA	NA	NA	NA	NA	NA	NA	NA	NA
ENSG00000149089.8	APIP	11	34938046	0	0	0	0	0	0	1.4195	1.65e-13	1.12e-11	3.6e-18	11:34953087	5.76e-18	rs3794161	1e-08	1	1.1469	1.34e-24	5.25e-23	1.98e-29	1.75e-23	1e-08	5.69e-10	2.45e-19	1.61e-47	1.33e-77	1.3e-190
ENSG00000158856.13	DMTN	8	21906506	0	0	0	0	0	0	0.9879	1.68e-13	1.14e-11	1.14e-22	rs900776	4.23e-16	rs900776	1e-08	1	2.3217	2.49e-32	1.97e-30	1.46e-37	4.04e-20	0.0009	NA	NA	NA	NA	NA
ENSG00000188677.10	PARVB	22	44395091	0	0	0	0	0	0	0.5737	1.69e-13	1.14e-11	1.27e-18	rs7285340	4.91e-14	rs7285340	2.9e-07	1	0.795	4.65e-24	1.72e-22	5.6e-29	1.09e-19	0.0107	3.06e-09	8.25e-16	1.09e-19	2.62e-48	2.39e-99
ENSG00000253357.1	CTB-78F1.2	5	167148368	0	0	0	0	0	0	-0.3599	1.78e-13	1.2e-11	9.81e-19	rs9313375	1.42e-11	5:166809942	0.2845	1	-0.9025	1.02e-17	2.04e-16	3.94e-20	2.04e-14	NA	NA	NA	NA	NA	NA
ENSG00000134365.8	CFHR4	1	196819371	0	0	0	0	0	0	3.7614	1.91e-13	1.28e-11	2.73e-17	rs3766405	3.32e-12	rs3766405	1e-08	1	3.2016	8.51e-13	9.94e-12	1.13e-16	2.7e-14	1e-08	1.41e-17	4.07e-13	1.82e-56	3.63e-81	1.1e-192
ENSG00000059122.12	FLYWCH1	16	2961938	0	0	0	0	0	0	0.5848	1.97e-13	1.32e-11	2.82e-20	rs9928222	1.12e-11	rs9928222	1e-08	1	1.8308	3.22e-43	9.25e-41	5.84e-33	1.52e-26	0.0034	8.64e-08	2.25e-07	1.72e-06	9.38e-08	6.82e-16
ENSG00000156103.11	MMP16	8	89340254	0	1	0	0	0	1	-1.3119	1.97e-13	1.32e-11	5.43e-20	rs56187488	4.03e-05	rs71526915	0.0023	1	-3.2898	NA	NA	NA	NA	NA	1	1	1.61e-08	8.47e-05	0.0002
ENSG00000260423.1	RP13-735L24.1	12	9520060	0	0	0	0	0	0	-1.4683	2.09e-13	1.4e-11	1.95e-17	rs7135251	2.83e-14	rs12423201	0.0204	1	-1.9172	2.8e-24	1.07e-22	1.95e-29	1.91e-14	NA	NA	NA	NA	NA	NA
ENSG00000230658.1	KLHL7-AS1	7	23145322	0	0	0	0	0	0	-1.9888	2.16e-13	1.44e-11	2.09e-18	rs1005786	2.33e-16	rs4409314	0.1329	1	-2.4553	1.34e-23	4.65e-22	9.92e-27	4.32e-23	NA	NA	NA	NA	NA	NA
ENSG00000105854.8	PON2	7	95064510	1	1	0	0	0	0	4.8265	2.27e-13	1.51e-11	3.42e-20	rs43048	1.33e-14	rs43042	0.007	1	4.3417	2.11e-09	1.64e-08	4.59e-13	8.49e-09	0.0029	1.45e-06	1.65e-15	2.43e-14	8.73e-34	3.82e-73
ENSG00000120539.10	MASTL	10	27444196	0	0	0	0	0	0	1.4058	2.33e-13	1.55e-11	1.77e-17	rs7070117	3.74e-12	rs7070117	3e-08	1	0.9218	9.83e-23	3.12e-21	2.42e-27	5.49e-20	0.0015	8.7e-05	2.26e-09	8.3e-09	3.18e-48	1.16e-64
ENSG00000117505.8	DR1	1	93811583	1	0	0	0	0	0	2.0475	2.35e-13	1.56e-11	8.39e-18	1:93830410	1.07e-13	1:93830409	0.0055	1	1.4018	0.1698	0.176	0.0002	0.0007	0.0195	1	1.72e-08	0.0002	3.13e-25	1.08e-29
ENSG00000136982.5	DSCC1	8	120868250	0	0	0	0	0	0	-0.0257	2.36e-13	1.56e-11	1.76e-19	rs62526622	1.37e-09	rs55741337	3e-08	1	-0.4309	7.41e-10	6.02e-09	1.53e-13	2.52e-09	0.4382	5.14e-07	2.79e-11	3.87e-24	4.4e-67	9.76e-125
ENSG00000106868.12	SUSD1	9	114937688	0	0	0	0	0	0	1.1993	2.39e-13	1.58e-11	2.99e-17	rs7021232	7.14e-12	rs10817276	6.59e-06	1	0.0099	0.0043	0.0108	2.07e-06	1.11e-05	0.0448	1.26e-05	1.47e-12	6.03e-22	5.92e-62	4.03e-117
ENSG00000197083.7	ZNF300P1	5	150325851	0	0	0	0	0	0	-0.6571	2.44e-13	1.61e-11	2.09e-18	rs11957134	2.93e-17	rs11746807	0.0113	1	-0.9645	2.24e-24	8.57e-23	6.48e-29	3.65e-33	0.0041	3.22e-13	NA	NA	NA	NA
ENSG00000145934.11	TENM2	5	166711804	0	0	0	0	0	0	0.0546	2.47e-13	1.62e-11	1.71e-24	rs7726117	2.01e-11	rs36085460	1e-08	1	-0.9928	1.52e-19	3.51e-18	1.76e-21	1.48e-19	1.12e-06	NA	NA	NA	NA	NA
ENSG00000260953.1	RP11-426C22.6	16	29275800	0	0	0	0	0	0	0.4905	2.71e-13	1.78e-11	4.61e-19	rs9935557	9.45e-18	rs58047105	2.2e-07	1	0.1333	1e-19	2.36e-18	4.16e-24	1.56e-17	NA	NA	NA	NA	NA	NA
ENSG00000262003.1	RP11-676J12.7	17	812872	0	0	0	0	0	0	0.7253	2.77e-13	1.81e-11	1.44e-19	rs9328723	4.03e-15	rs6598832	0.0096	1	1.0442	5.19e-28	2.99e-26	5.36e-33	1.86e-29	NA	NA	NA	NA	NA	NA
ENSG00000126246.5	IGFLR1	19	36233354	0	0	0	0	0	0	2.3936	2.83e-13	1.85e-11	3.11e-18	rs12459634	1.92e-16	rs3848665	0.0009	1	3.1905	0.0121	0.0259	6.63e-06	0.0002	1e-08	NA	NA	NA	NA	NA
ENSG00000115468.7	EFHD1	2	233470767	1	0	0	0	0	0	1.6359	2.86e-13	1.86e-11	4.48e-28	rs13395911	1.72e-20	rs13395911	0.0006	1	2.6544	3.82e-20	9.47e-19	8.82e-17	9.01e-16	0.0597	3.9e-14	2.73e-22	1.61e-24	5.25e-81	7.98e-184
ENSG00000176974.13	SHMT1	17	18266856	1	1	0	0	0	1	5.0321	3.1e-13	2.02e-11	2.33e-19	rs652093	1.08e-18	MERGED_DEL_2_87819	0.0002	1	5.1991	1.1e-14	1.59e-13	7.4e-19	2.07e-18	0.0069	3.78e-09	1.61e-15	7.86e-17	2.06e-43	7.52e-86
ENSG00000100908.9	EMC9	14	24610797	0	0	0	0	0	0	1.9444	3.27e-13	2.12e-11	1.21e-17	rs8010715	3.92e-16	rs8010715	0.2913	1	2.7841	6.98e-30	4.6e-28	6.44e-35	2.74e-27	1e-08	NA	NA	NA	NA	NA
ENSG00000226864.1	RP11-500G22.2	10	123687827	0	0	0	0	0	0	-0.7793	3.5e-13	2.26e-11	3.83e-19	rs11200264	6.32e-07	rs10887024	NA	1	-1.1316	2.7e-12	2.99e-11	3.9e-16	2.94e-13	0.0193	NA	NA	NA	NA	NA
ENSG00000200259.1	SNORD35A	19	49994432	0	0	0	0	0	0	2.2971	3.51e-13	2.27e-11	6.03e-19	rs8108175	2.2e-08	rs60746284	NA	1	0.1654	0.3169	0.2524	0.0002	0.0002	NA	NA	1	NA	NA	NA
ENSG00000073169.9	SELO	22	50639408	0	0	0	0	0	0	3.1139	3.78e-13	2.43e-11	8.96e-20	rs56109781	5.14e-19	rs56109781	3.73e-06	1	4.5032	3.01e-20	7.55e-19	1.05e-24	5e-22	0.1105	NA	1.39e-11	NA	NA	NA
ENSG00000133104.8	SPG20	13	36944317	1	0	0	0	0	0	2.2351	3.81e-13	2.45e-11	5.32e-17	rs9576006	8.26e-07	rs9531728	8.47e-05	1	1.4945	8.16e-06	3.74e-05	2.56e-09	6.38e-08	9.42e-05	2.61e-08	2.9e-13	1.09e-16	9.51e-07	1.7e-36
ENSG00000134184.8	GSTM1	1	110230436	1	1	0	0	0	0	2.969	3.81e-13	2.45e-11	2.95e-17	MERGED_DEL_2_4670	3.67e-07	rs11101992	7.92e-06	1	2.9838	0.0001	0.0005	4.91e-08	2.69e-07	0.2441	8.23e-10	1.45e-07	0.0005	7.3e-18	1.26e-31
ENSG00000184227.3	ACOT1	14	74003818	0	0	0	0	0	0	1.3326	3.84e-13	2.46e-11	1.74e-22	MERGED_DEL_2_77045	1.34e-10	MERGED_DEL_2_77045	8.7e-07	1	2.4623	1.06e-11	1.09e-10	6.36e-16	6.59e-12	0.0821	2.76e-09	4.89e-18	3.28e-17	3.88e-50	9.15e-95
ENSG00000269845.1	RP11-420K14.6	19	21933586	0	0	0	0	0	0	-0.6231	4.14e-13	2.64e-11	2.25e-19	rs8102320	7.41e-13	rs8102320	0.0293	1	-4.3814	NA	NA	NA	NA	NA	NA	NA	NA	NA	NA
ENSG00000251369.4	ZNF550	19	58071231	0	0	0	0	0	0	0.7791	4.25e-13	2.71e-11	7.1e-19	rs7246710	4.07e-12	rs7246710	0.01	1	0.8761	8.45e-21	2.21e-19	1.97e-25	2.11e-23	0.0102	4.62e-13	2e-07	7.07e-35	1.68e-43	5.96e-114
ENSG00000158406.2	HIST1H4H	6	26285762	0	0	0	0	0	0	2.0533	4.4e-13	2.8e-11	1.02e-17	rs2393593	2.43e-07	rs9357004	0.026	1	-0.659	8.11e-09	5.88e-08	9.67e-13	6.5e-07	0.0256	0.0002	1.05e-07	0.0006	0.0009	0.0001
ENSG00000042832.7	TG	8	133879203	1	0	0	0	0	0	-1.7742	4.43e-13	2.81e-11	1.06e-16	rs180208	4.29e-08	rs2472546	0.0005	1	-0.7601	0.4252	0.2938	0.0003	2.5e-07	0.0741	1.08e-05	0.0001	0.0007	0.0003	1.59e-05
ENSG00000158483.11	FAM86C1	11	71498556	0	0	0	0	0	0	0.297	4.82e-13	3.05e-11	8.97e-18	rs6592316	4.41e-15	11:71494679	1e-08	1	0.5457	2.87e-09	2.19e-08	8.32e-10	1.7e-08	5.87e-06	NA	NA	NA	NA	NA
ENSG00000127399.10	LRRC61	7	150019728	0	0	0	0	0	0	1.7108	4.99e-13	3.15e-11	2.35e-19	rs73170185	2.89e-11	rs3735167	1e-08	1	2.4504	3.79e-36	4.35e-34	1.8e-41	5.25e-35	0.0025	4.67e-07	6.68e-23	2.5e-09	3.92e-130	1.13e-228
ENSG00000254990.1	RP11-108O10.2	11	111649074	0	0	0	0	0	0	3.3255	5.15e-13	3.25e-11	5.72e-17	rs609007	5.97e-11	rs634983	2.18e-05	1	2.4897	0.0336	0.0583	2.35e-05	0.0015	0.0037	NA	NA	NA	NA	NA
ENSG00000143771.7	CNIH4	1	224544552	0	0	0	0	0	0	1.795	5.23e-13	3.29e-11	3.38e-17	rs7536608	9.09e-17	rs10916606	0.0266	1	1.4629	3.32e-21	9.01e-20	7.21e-26	6.74e-19	9.25e-05	5.48e-07	7.96e-12	2.36e-26	6e-39	7.01e-90
ENSG00000136874.6	STX17	9	102668915	0	0	0	0	0	0	2.4888	5.5e-13	3.44e-11	1.02e-17	rs6479002	5.17e-13	rs6479002	0.0048	1	1.6841	3.06e-05	0.0001	1.6e-08	5.92e-08	0.0757	8.54e-06	2.78e-12	6.6e-08	4.49e-17	2.11e-36
ENSG00000174652.13	ZNF266	19	9546254	0	0	0	0	0	0	1.4007	5.5e-13	3.44e-11	5.73e-18	19:9541047	1.56e-14	19:9543468	1e-08	1	1.9566	5.55e-46	2.73e-43	5.92e-52	1.55e-32	1e-08	2e-13	1.65e-26	1.03e-27	4.86e-63	7.72e-161
ENSG00000116127.13	ALMS1	2	73612886	0	0	0	0	0	0	1.6134	5.7e-13	3.56e-11	1.42e-17	rs10165862	1.21e-06	rs9807961	1.55e-05	1	-0.0532	0.0137	0.0287	1.26e-05	8.37e-05	0.0778	4.98e-06	1	1.31e-14	3.61e-26	1.81e-25
ENSG00000181619.11	GPR135	14	59932060	0	0	0	0	0	0	0.191	5.72e-13	3.57e-11	1.31e-17	14:59908935	8e-13	14:59908935	1e-08	1	-0.6841	3.46e-05	0.0001	1.16e-08	7.54e-12	0.0596	1	1.14e-06	1	1.96e-06	1.94e-05
ENSG00000261015.1	RP1-90J20.11	6	3025025	0	0	0	0	0	0	0.0357	5.73e-13	3.57e-11	3.76e-19	rs12524129	2.12e-09	rs11242817	NA	0	NA	NA	NA	NA	NA	NA	NA	NA	NA	NA	NA
ENSG00000123201.10	GUCY1B2	13	51654998	0	0	0	0	0	0	-2.5792	5.78e-13	3.59e-11	8.14e-18	rs1475447	2.17e-07	rs1475447	1.23e-05	1	-3.74	7.01e-25	2.83e-23	6.4e-30	1.18e-17	0.0289	4.43e-12	1	8.04e-07	3.13e-44	3.1e-66
ENSG00000099330.4	OCEL1	19	17337013	0	0	0	0	0	0	2.0598	5.88e-13	3.64e-11	1.21e-16	rs2288544	2.93e-12	rs2288544	0.0006	1	3.5094	1.97e-13	2.49e-12	1.9e-17	3.57e-15	0.0002	2.94e-09	3.99e-13	5.86e-07	2.53e-51	1.35e-86
ENSG00000152348.11	ATG10	5	81267844	0	0	0	0	0	0	0.4551	6.05e-13	3.74e-11	1.76e-18	rs17245188	3.79e-18	rs17245188	0.0006	1	0.2221	2.25e-22	6.73e-21	5.27e-27	1.4e-26	0.0013	0.0001	2.74e-05	0.0006	8.5e-21	2.78e-23
ENSG00000250786.1	SNHG18	5	9546312	0	0	0	0	0	0	0.3414	6.92e-13	4.27e-11	9.47e-18	rs60322708	8.12e-15	rs422309	0.0005	1	0.9706	1.02e-14	1.47e-13	8.43e-19	8.16e-17	1e-08	NA	NA	NA	NA	NA
ENSG00000146477.4	SLC22A3	6	160769300	1	1	0	0	1	0	2.9264	6.95e-13	4.27e-11	4.93e-18	rs519118	6.15e-15	rs487060	0.0031	1	3.2231	5.53e-09	4.08e-08	9.48e-11	9.03e-11	NA	3.16e-05	1.87e-13	2.93e-39	1.93e-74	1.64e-165
ENSG00000228561.2	RP11-114M1.1	3	177401415	0	0	0	0	0	0	-2.1812	6.96e-13	4.27e-11	3.9e-17	rs62283322	4.55e-12	rs62283323	0.0963	1	-7.4154	NA	NA	NA	NA	NA	NA	NA	NA	NA	NA
ENSG00000152291.9	TGOLN2	2	85555548	0	0	0	0	0	0	4.0046	7.21e-13	4.42e-11	1.16e-17	rs4599108	1.13e-12	rs4599108	0.0001	1	3.8181	2.45e-14	3.41e-13	1.57e-18	1.27e-18	0.058	0.0002	7.83e-08	1.29e-05	1.91e-17	1.54e-27
ENSG00000244752.2	CRYBB2	22	25615489	0	0	0	0	0	0	-2.6917	7.34e-13	4.49e-11	1.34e-18	rs2179062	1.71e-16	rs6004655	0.0319	1	-1.7237	2.84e-06	1.4e-05	5.44e-10	8.04e-13	NA	1.31e-33	4.88e-18	6.61e-14	6.75e-121	1.59e-270
ENSG00000254827.1	SLC22A18AS	11	2924970	0	1	0	0	0	0	0.4596	7.44e-13	4.54e-11	1.83e-17	rs413781	5.73e-15	rs413781	0.0039	1	1.2208	5.52e-15	8.22e-14	3.92e-19	2.56e-15	2.1e-05	3.77e-11	5.32e-21	2.03e-21	2.05e-51	7.87e-124
ENSG00000165171.6	WBSCR27	7	73256865	0	0	0	0	0	0	-0.92	7.5e-13	4.57e-11	3.82e-17	rs10233171	9.56e-13	rs7811317	0.0028	1	0.1395	7e-22	2.01e-20	2.95e-26	5.39e-24	0.0534	8.99e-10	6.64e-20	0.0001	3.53e-102	2.74e-179
ENSG00000180011.6	ZADH2	18	72921303	0	0	0	0	0	0	1.8606	8.06e-13	4.9e-11	4.27e-18	rs4891244	3.67e-12	rs4891244	0.0364	1	1.9024	1.53e-08	1.06e-07	2.37e-12	1.48e-11	7.58e-05	9.44e-07	1	4.37e-24	1.25e-83	1.23e-132
ENSG00000250331.1	RP11-1E3.1	5	96840400	0	0	0	0	0	0	-1.3206	8.35e-13	5.07e-11	1.17e-17	rs1592764	7.84e-38	rs1592764	0.0161	1	-7.4154	NA	NA	NA	NA	NA	NA	NA	NA	NA	NA
ENSG00000260947.1	RP11-384P7.7	9	33697457	0	0	0	0	0	0	-3.4358	8.59e-13	5.2e-11	1.23e-18	rs60052333	2.29e-21	rs7044249	NA	1	-4.6148	NA	NA	NA	NA	NA	NA	NA	NA	NA	NA
ENSG00000117748.5	RPA2	1	28241257	1	0	0	0	0	0	2.4421	8.7e-13	5.25e-11	6.17e-21	rs17185052	4.53e-21	rs17185038	0.046	1	2.5115	4.78e-26	2.23e-24	7.35e-31	8.08e-31	0.2817	4.46e-07	1.76e-07	2.48e-13	4.41e-61	2.63e-83
ENSG00000110080.14	ST3GAL4	11	126225535	0	0	0	0	0	0	1.6124	8.87e-13	5.34e-11	3.91e-19	rs117398974	6.07e-09	rs7103461	7.26e-05	1	2.1033	1.43e-10	1.29e-09	2.16e-14	5.4e-16	0.0293	3.07e-05	2.82e-06	2.1e-06	1.95e-20	1.03e-34
ENSG00000254851.1	RP11-109L13.1	11	117006244	0	0	0	0	0	0	-0.9655	9.27e-13	5.57e-11	2.46e-18	rs236910	5.76e-17	rs8521	1.1e-07	1	-2.2219	3.1e-26	1.49e-24	6.34e-31	1.72e-10	NA	NA	NA	NA	NA	NA
ENSG00000146666.4	LINC00525	7	47801074	0	0	0	0	0	0	-1.0328	9.28e-13	5.57e-11	6.22e-17	rs66472878	5.94e-16	rs4724634	0.0281	1	-1.7034	1.42e-16	2.5e-15	1.19e-20	9.09e-17	NA	NA	NA	NA	NA	NA
ENSG00000087085.9	ACHE	7	100494594	1	1	0	0	0	1	-1.1672	1e-12	5.99e-11	1.59e-17	rs6976053	5.59e-06	7:100499398	0.001	1	0.1326	4.59e-13	5.51e-12	2.56e-17	2.94e-09	0.0019	1.83e-07	1	1	5.28e-06	2.1e-07
ENSG00000236397.2	DDX11L2	2	114359144	0	0	0	0	0	0	-1.2164	1.03e-12	6.14e-11	2.44e-17	rs145844216	4.49e-14	rs11682527	NA	1	0.5293	1.8e-45	7.17e-43	1.39e-51	1.29e-37	NA	NA	NA	NA	NA	NA
ENSG00000114395.6	CYB561D2	3	50388523	0	0	0	0	0	0	2.3965	1.04e-12	6.19e-11	5.14e-18	rs2233474	4.11e-13	rs2073499	6.57e-05	1	2.8903	6.62e-09	4.85e-08	2.47e-12	1.01e-06	0.0367	1.23e-06	3.02e-09	1.43e-15	1.61e-41	1.92e-77
ENSG00000171943.7	SRGAP2C	1	121107124	0	0	0	0	0	0	0.6056	1.07e-12	6.38e-11	4.8e-16	rs10903160	1.19e-14	rs10903160	NA	1	-0.1134	5.47e-17	1.01e-15	6.89e-19	1.1e-17	0.004	NA	NA	NA	NA	NA
ENSG00000271335.1	RP11-324I22.4	10	35625329	0	0	0	0	0	0	-0.0449	1.14e-12	6.79e-11	4.05e-17	10:35617650	6.08e-12	10:35646030	0.017	1	0.0117	2.44e-15	3.77e-14	2.48e-19	7.78e-12	1.74e-05	NA	NA	NA	NA	NA
ENSG00000089177.13	KIF16B	20	16554078	0	0	0	0	0	0	2.1154	1.16e-12	6.87e-11	8.73e-18	rs6105631	1.24e-11	rs35834087	6.88e-06	1	1.0989	4.07e-11	3.89e-10	3.48e-15	1.07e-10	0.1635	6.87e-08	0.0002	7.44e-12	3.52e-56	3.3e-82
ENSG00000253404.1	AC034243.1	5	138088998	0	0	0	0	0	0	-1.5367	1.18e-12	6.97e-11	5.03e-17	rs6596456	1.17e-13	rs6596456	0.0245	1	-1.0696	4.74e-28	2.74e-26	1.13e-32	3.17e-23	NA	NA	NA	NA	NA	NA
ENSG00000070159.9	PTPN3	9	112260590	0	0	0	0	0	0	3.072	1.2e-12	7.06e-11	2.38e-20	rs10979886	3.23e-12	rs10512395	0.001	1	2.7414	5.82e-05	0.0002	1.57e-08	2.9e-07	0.3206	3.74e-05	3.7e-08	1.4e-08	4.21e-13	2.78e-31
ENSG00000269944.1	RP11-770J1.7	11	118286692	0	0	0	0	0	0	-0.8561	1.2e-12	7.06e-11	1.03e-16	rs111587825	2.73e-60	rs112970787	NA	1	-7.4154	NA	NA	NA	NA	NA	NA	NA	NA	NA	NA
ENSG00000243818.4	RP11-372E1.4	3	142645517	0	0	0	0	0	0	2.1553	1.2e-12	7.08e-11	1.24e-17	rs56309502	3.08e-14	rs56309502	0.0033	1	2.8357	4.33e-10	3.63e-09	9.54e-14	4.19e-09	0.0512	NA	NA	NA	NA	NA
ENSG00000183444.10	OR7E38P	7	97596386	0	0	0	0	0	0	1.8319	1.31e-12	7.66e-11	2.17e-18	rs9692345	6.43e-16	rs67547011	NA	1	2.4681	1.55e-05	6.74e-05	5.3e-09	1.83e-09	NA	NA	NA	1	0.0001	NA
ENSG00000166275.11	C10orf32	10	104613980	0	0	0	0	0	0	3.5457	1.34e-12	7.85e-11	1.17e-17	10:104623104	1.98e-14	10:104623104	0.0037	1	3.3569	1.77e-16	3.07e-15	1.11e-20	2.07e-15	0.0914	8.37e-11	1	1.19e-25	1.6e-112	3.89e-210
ENSG00000076258.5	FMO4	1	171283347	1	1	1	0	0	0	2.3625	1.35e-12	7.87e-11	2.93e-17	1:171311685	3.02e-14	1:171311685	0.0387	1	2.7025	5.95e-21	1.57e-19	1.01e-25	2.88e-26	0.0106	1.73e-08	1.6e-19	7.69e-08	6.83e-70	6.35e-116
ENSG00000260973.1	RP11-105C19.2	16	22623517	0	0	0	0	0	0	-3.5209	1.36e-12	7.95e-11	7.17e-19	rs62047196	2.13e-35	rs62047195	NA	1	-7.4154	NA	NA	NA	NA	NA	NA	NA	NA	NA	NA
ENSG00000253040.1	RNA5SP454	18	39850554	0	0	0	0	0	0	0.7064	1.43e-12	8.34e-11	1.68e-17	rs954725	2e-15	rs9304265	NA	1	-7.4154	NA	NA	NA	NA	NA	NA	NA	NA	NA	NA
ENSG00000207357.1	RNU6-2	19	1021521	0	0	0	0	0	0	1.3313	1.51e-12	8.76e-11	3.81e-19	rs117481827	5.85e-16	rs117481827	NA	1	-1.4147	NA	NA	NA	NA	NA	NA	NA	NA	NA	NA
ENSG00000205464.7	ATP6AP1L	5	81575281	0	0	0	0	0	0	-0.8978	1.58e-12	9.16e-11	6.15e-17	5:81579072	4.41e-09	rs6894520	4.78e-06	1	-0.104	1.27e-21	3.58e-20	4.45e-26	9.04e-17	0.117	NA	NA	NA	NA	NA
ENSG00000163389.6	POGLUT1	3	119187785	0	0	0	0	0	0	1.9357	1.69e-12	9.75e-11	1.16e-17	rs4687860	2.19e-20	rs145044240	1e-08	1	1.5266	3.09e-08	2.05e-07	6.71e-12	3.21e-12	0.0032	NA	NA	NA	NA	NA
ENSG00000241635.3	UGT1A1	2	234526291	1	1	0	1	0	0	3.9421	1.8e-12	1.04e-10	1.42e-18	rs887829	1.16e-12	rs759174	1e-08	1	3.116	0.0002	0.0007	5.88e-08	4.61e-10	1e-08	NA	9.18e-29	0.0002	8.4e-09	4.66e-25
ENSG00000222724.1	RNU2-63P	2	88316066	0	0	0	0	0	0	1.7698	1.86e-12	1.07e-10	8.75e-18	rs12714207	2.93e-15	rs10192766	NA	1	-7.4154	NA	NA	NA	NA	NA	NA	NA	NA	NA	NA
ENSG00000132938.14	MTUS2	13	29598748	0	0	0	0	0	0	0.1173	1.96e-12	1.13e-10	9.53e-17	rs619708	4.38e-13	rs619708	0.0001	1	-0.6148	7.58e-15	1.11e-13	9.6e-19	4.29e-17	0.0039	NA	NA	NA	NA	NA
ENSG00000166268.6	MYRFL	12	70219084	0	0	0	0	0	0	-2.0214	2.09e-12	1.2e-10	3.1e-16	12:70209121	8.74e-12	rs4332561	0.0009	1	-2.7865	1.47e-11	1.49e-10	2.29e-15	1.04e-30	0.1538	NA	NA	NA	NA	NA
ENSG00000172995.12	ARPP21	3	35680437	0	0	0	0	0	0	-0.9368	2.17e-12	1.24e-10	1.74e-18	rs6784165	5.47e-09	rs6784165	1e-08	1	-1.5604	1.25e-09	9.95e-09	1.5e-13	1.6e-05	0.0003	NA	NA	NA	NA	NA
ENSG00000126870.11	WDR60	7	158649269	0	0	0	0	0	0	1.2872	2.18e-12	1.24e-10	1.12e-18	rs842698	4.75e-12	rs712198	2.2e-07	1	1.3762	3.78e-10	3.18e-09	6.07e-14	3.99e-07	0.0011	3.75e-09	7.25e-20	1.04e-06	1.41e-50	5.08e-89
ENSG00000234719.4	RP11-166B2.1	16	12070500	0	0	0	0	0	0	-2.523	2.24e-12	1.28e-10	1.18e-17	rs393329	3.24e-12	rs2869492	0.0004	1	-1.6369	1.39e-25	6.13e-24	2.87e-30	3.17e-21	1e-08	NA	NA	NA	NA	NA
ENSG00000203791.9	METTL10	10	126480439	0	0	0	0	0	0	1.6178	2.28e-12	1.3e-10	1.72e-17	rs7099316	1.66e-11	rs7099316	0.0134	1	1.3701	1.17e-16	2.07e-15	1.69e-20	4.18e-22	0.0047	4.1e-05	7.9e-05	NA	NA	3.27e-98
ENSG00000144746.6	ARL6IP5	3	69134095	0	0	0	0	0	0	3.3345	2.34e-12	1.33e-10	6.37e-18	rs7039	1.31e-12	rs7039	0.0003	1	3.0647	2.6e-16	4.39e-15	3.53e-19	5.26e-15	0.0586	1.08e-06	5.76e-21	2.48e-20	2.8e-61	5.17e-128
ENSG00000163521.11	GLB1L	2	220110176	0	0	0	0	0	0	0.4746	2.38e-12	1.35e-10	2.67e-16	rs62191852	1.09e-11	rs62191852	0.004	1	0.7372	0.0005	0.0015	1.95e-07	3.36e-07	0.0285	1	8.59e-10	1	4.94e-35	1.44e-48
ENSG00000260711.1	RP11-747H7.3	14	92226142	0	0	0	0	0	0	-0.2651	2.48e-12	1.4e-10	4.94e-17	rs7152641	2.08e-10	rs12434599	NA	1	-1.6484	1.81e-05	7.76e-05	5.08e-09	3.44e-07	NA	NA	NA	NA	NA	NA
ENSG00000132199.14	ENOSF1	18	712676	1	0	0	0	0	0	2.7527	2.51e-12	1.42e-10	8.56e-18	rs2741168	3.78e-14	rs7235957	1e-08	1	3.0242	1.55e-17	3e-16	4.99e-18	5.59e-12	0.0027	4.06e-10	3.28e-21	3.02e-51	2.91e-94	5.24e-243
ENSG00000125124.7	BBS2	16	56554195	0	0	0	0	0	0	1.6693	2.54e-12	1.43e-10	2.5e-16	rs73547688	3.97e-08	rs2303284	0.0121	1	1.7763	2.47e-22	7.36e-21	1.17e-26	3.44e-20	0.1003	5.49e-11	1.17e-13	1.05e-25	1.98e-92	1.22e-184
ENSG00000116977.14	LGALS8	1	236681300	0	0	0	0	0	0	2.8595	2.75e-12	1.55e-10	3.69e-16	rs2759006	2.07e-13	rs2794787	1e-08	1	2.7764	0.6273	0.3611	0.0007	0.0004	0.0203	6.6e-05	8.18e-05	0.0001	8.58e-23	7.18e-24
ENSG00000196104.6	SPOCK3	4	168155947	0	0	0	0	0	0	-2.0719	2.87e-12	1.61e-10	6.78e-17	rs35065151	3.28e-13	rs35065151	0.0001	1	-3.628	NA	NA	NA	NA	NA	1	NA	1	2.97e-38	4.24e-34
ENSG00000246596.2	RP11-1277A3.2	5	177099210	0	0	0	0	0	0	0.3037	3.01e-12	1.69e-10	3.09e-17	rs6889184	2.11e-13	rs28375402	0.0005	1	-0.7831	0.0002	0.0007	3.79e-08	5.21e-08	0.0354	NA	NA	NA	NA	NA
ENSG00000203900.2	RP11-261N11.8	20	61991340	0	0	0	0	0	0	-1.0854	3.09e-12	1.73e-10	3.66e-17	rs755203	4.54e-10	rs13043186	0.0077	1	0.9826	4.12e-25	1.72e-23	2.1e-20	5.46e-12	0.004	NA	NA	NA	NA	NA
ENSG00000041982.10	TNC	9	117880536	0	0	0	0	0	0	1.1826	3.24e-12	1.81e-10	8.31e-17	rs4979500	8.88e-08	rs12344929	1.2e-07	1	0.1763	1.6e-09	1.25e-08	2.82e-13	9.85e-05	0.2739	3.34e-11	1.36e-16	8e-22	2.5e-72	2.78e-143
ENSG00000249877.1	RP11-706F1.2	4	190212490	0	0	0	0	0	0	-2.1743	3.31e-12	1.85e-10	1.29e-21	4:190264818	7.09e-24	rs76760249	NA	1	-7.4154	NA	NA	NA	NA	NA	NA	NA	NA	NA	NA
ENSG00000111850.6	SMIM8	6	88032393	0	0	0	0	0	0	1.1451	3.34e-12	1.86e-10	1.78e-16	rs140265632	2.22e-13	rs140265632	0.0072	1	0.5539	3.46e-08	2.27e-07	7.33e-12	2.56e-08	0.0045	NA	NA	NA	NA	NA
ENSG00000249948.2	GBA3	4	22694537	0	0	0	0	0	0	3.2405	3.38e-12	1.88e-10	6.12e-17	rs12510908	9.05e-14	rs12510908	0.0073	1	3.3412	9.14e-17	1.64e-15	5.27e-21	5.86e-21	0.0503	9.53e-08	2.72e-11	2.21e-05	9.74e-35	2.18e-57
ENSG00000179577.2	AP003471.1	8	105433132	0	0	0	0	0	0	2.2307	3.47e-12	1.93e-10	2.86e-16	rs58648573	1.66e-16	rs77614943	0.0127	1	-0.6387	0.0002	0.0007	9.28e-08	2.87e-06	0.2179	NA	NA	NA	NA	NA
ENSG00000116667.8	C1orf21	1	184356192	0	0	0	0	0	0	1.8635	4.21e-12	2.33e-10	2.15e-17	rs12083255	7.51e-13	rs10797981	0.0002	1	1.506	7.86e-15	1.15e-13	1.55e-18	1.26e-15	0.1105	1.29e-06	1	0.0005	1.61e-14	2.03e-14
ENSG00000255837.1	TAS2R20	12	11150474	0	0	0	0	0	0	1.2353	4.61e-12	2.54e-10	1.49e-16	rs7310849	8.61e-14	rs7302711	NA	1	-0.2283	7.4e-08	4.66e-07	1.51e-11	6.49e-13	NA	NA	NA	NA	NA	NA
ENSG00000161395.8	PGAP3	17	37853050	0	1	0	0	0	0	1.6249	4.61e-12	2.54e-10	1.53e-18	rs2934956	1.3e-17	rs2952152	0.0339	1	2.9736	1.28e-16	2.26e-15	7.67e-21	8.74e-17	0.1137	NA	NA	NA	NA	NA
ENSG00000244067.1	GSTA2	6	52628367	1	1	0	0	0	0	3.4903	4.62e-12	2.54e-10	1.5e-18	rs4535545	4.6e-09	rs150303824	0.0241	1	4.1508	1.47e-14	2.09e-13	1.17e-18	5.42e-18	NA	1.25e-06	0.0001	1.19e-10	6.7e-93	9.48e-92
ENSG00000267467.2	APOC4	19	45445495	1	0	0	0	0	0	4.3603	5.15e-12	2.83e-10	3.28e-17	rs112784534	4.52e-14	rs112784534	0.0136	1	5.7479	4.26e-10	3.57e-09	4.46e-14	2.49e-11	0.0393	4.44e-10	2.55e-05	1	1.92e-11	1.24e-21
ENSG00000118197.9	DDX59	1	200639097	0	0	0	0	0	0	1.7168	5.17e-12	2.83e-10	7.94e-17	rs12082129	3.32e-09	rs6663322	0.0107	1	1.2455	3.06e-12	3.35e-11	3.77e-16	1.98e-08	0.3311	0.0001	1.22e-05	1	0.0003	1.26e-05
ENSG00000118094.7	TREH	11	118550382	0	0	0	0	0	0	-0.3439	5.17e-12	2.83e-10	8.38e-17	rs2277296	3.18e-12	rs504206	9.1e-07	1	0.601	1.83e-20	4.73e-19	5e-25	3.34e-12	0.0004	3.98e-05	1.63e-08	1.55e-06	2.25e-57	5.21e-73
ENSG00000206688.1	SNORD116-18	15	25330532	0	0	0	0	0	0	-0.8483	5.4e-12	2.95e-10	3.55e-19	15:25312845	1.71e-16	15:25312845	NA	1	-7.4154	NA	NA	NA	NA	NA	NA	NA	NA	NA	NA
ENSG00000128833.8	MYO5C	15	52587995	1	0	0	0	0	0	1.2356	5.77e-12	3.15e-10	1.43e-18	rs80072979	5.44e-27	rs143839954	3e-08	1	0.7056	6.33e-12	6.68e-11	7.67e-16	8.41e-23	0.2322	3.56e-14	7.78e-21	2.21e-13	2.96e-41	3.58e-97
ENSG00000182362.9	YBEY	21	47706251	0	0	0	0	0	0	1.5014	5.81e-12	3.16e-10	6.89e-17	rs12626184	3.75e-16	rs2839180	0.0003	1	2.0439	3.15e-22	9.3e-21	4.81e-27	1.54e-26	1.1e-07	NA	NA	NA	NA	NA
ENSG00000139197.6	PEX5	12	7341281	0	0	0	0	0	0	2.4965	5.88e-12	3.19e-10	2.72e-16	rs11044316	9.6e-12	rs73050078	0.0036	1	2.826	2.18e-13	2.74e-12	3.77e-17	1.37e-11	0.1105	1	1.56e-14	0.0002	1.97e-63	2.86e-87
ENSG00000168765.11	GSTM4	1	110198703	1	1	0	1	0	0	0.7303	6.11e-12	3.31e-10	2.29e-16	MERGED_DEL_2_4670	9.1e-07	MERGED_DEL_2_4670	2.2e-07	1	2.1083	1.16e-05	5.17e-05	3.87e-09	8.92e-07	0.005	7.57e-08	4.7e-06	1	5.71e-21	1.82e-31
ENSG00000110975.4	SYT10	12	33592754	0	0	0	0	0	0	-1.0585	6.36e-12	3.44e-10	1.47e-17	12:33631665	1.7e-12	rs7311794	0.0001	1	-3.1586	NA	NA	NA	NA	NA	1	1	1	0.0001	0.0013
ENSG00000165055.11	METTL2B	7	128116783	0	0	0	0	0	0	1.6211	6.37e-12	3.44e-10	2.04e-17	rs4566975	2.17e-15	rs67076895	1e-08	1	1.3357	1.07e-08	7.67e-08	2.58e-12	2.19e-11	0.0107	0.0001	1	4.22e-06	1.16e-23	4.15e-26
ENSG00000076662.5	ICAM3	19	10450499	1	0	0	0	0	0	2.111	7.13e-12	3.84e-10	2.05e-16	rs10403396	1.03e-12	rs7253912	2e-08	1	0.0932	0.7356	0.3929	0.001	0.0003	2e-08	4.33e-14	5.07e-12	1	1.36e-32	4.56e-51
ENSG00000111860.9	CEP85L	6	119031238	1	0	0	0	0	0	0.9848	7.21e-12	3.88e-10	5.81e-17	rs9320655	1.52e-07	rs9320655	6.5e-07	1	-0.0372	2.76e-06	1.37e-05	9.16e-10	1.51e-08	0.1383	NA	NA	NA	NA	NA
ENSG00000250612.1	RP11-618I10.2	4	70212327	0	0	0	0	0	0	-2.6638	7.49e-12	4.02e-10	3.67e-17	rs78106382	7.62e-11	rs4526045	NA	1	-7.4154	NA	NA	NA	NA	NA	NA	NA	NA	NA	NA
ENSG00000112599.8	GUCA1B	6	42162654	0	0	0	0	0	0	-0.5549	7.62e-12	4.08e-10	3.49e-16	rs35244678	5.84e-14	6:42176955	1e-08	1	0.2414	3.4e-15	5.19e-14	2.3e-19	1.94e-14	NA	8.53e-08	1.89e-08	1.23e-44	1.18e-112	3.39e-240
ENSG00000248931.1	RP11-72K17.2	5	97014385	0	0	0	0	0	0	-1.5983	7.75e-12	4.15e-10	6.8e-17	rs1592764	1.1e-26	rs1592764	NA	1	-7.4154	NA	NA	NA	NA	NA	NA	NA	NA	NA	NA
ENSG00000138744.10	NAAA	4	76862102	0	0	0	0	0	0	1.8524	8.77e-12	4.68e-10	8.73e-20	rs12374370	1.55e-17	rs4859571	1e-08	1	2.2852	6.45e-10	5.27e-09	7.56e-14	6.84e-12	0.0001	1.18e-09	2.44e-13	1.81e-11	1.12e-38	2.2e-65
ENSG00000198185.7	ZNF334	20	45142198	0	0	0	0	0	0	0.2463	8.79e-12	4.69e-10	6.98e-16	rs2007937	1.67e-06	rs73908639	0.154	1	0.4785	5.85e-21	1.55e-19	6.6e-26	1.83e-15	0.4129	5.36e-06	1.09e-10	3.4e-24	5.65e-33	6.92e-78
ENSG00000065923.5	SLC9A7	X	46618490	0	0	0	0	0	0	1.4049	8.96e-12	4.77e-10	4.94e-15	rs6640	7.08e-15	rs12394488	9.63e-06	1	0.8518	3.9e-12	4.21e-11	2.54e-14	1.6e-12	0.1729	1	0.0002	1	1	NA
ENSG00000106733.16	NMRK1	9	77703133	0	0	0	0	0	0	2.1217	9.15e-12	4.86e-10	7.05e-16	rs10869500	1.09e-12	rs11144222	2.9e-07	1	2.5623	1.42e-09	1.12e-08	1.32e-13	1.01e-11	1e-08	NA	NA	NA	NA	NA
ENSG00000144649.4	FAM198A	3	43020759	0	0	0	0	0	0	2.2206	9.6e-12	5.09e-10	7.35e-19	rs12497602	7.04e-13	rs1566422	0.0004	1	1.9093	8.27e-23	2.67e-21	1.24e-27	2.42e-13	0.0165	NA	NA	NA	NA	NA
ENSG00000053900.6	ANAPC4	4	25378835	0	0	0	0	0	0	2.2395	9.94e-12	5.26e-10	1.18e-15	rs2090116	3.08e-11	rs2090116	0.0001	1	2.39	1.57e-22	4.78e-21	1.31e-26	1.83e-18	0.164	1	2.64e-17	7.27e-20	1.71e-23	3.42e-59
ENSG00000167526.9	RPL13	16	89627065	1	1	0	0	0	0	5.1027	1.02e-11	5.36e-10	3.81e-17	rs3751691	1.92e-09	rs74533532	1e-08	1	5.3217	0.1993	0.1937	0.0001	3.58e-05	1e-08	1	1e-08	1.58e-08	4.8e-101	1.13e-120
ENSG00000254781.1	GVINP2	11	6769362	0	0	0	0	0	0	-2.833	1.07e-11	5.65e-10	1.48e-15	rs78177503	2.8e-17	rs10732224	NA	1	-7.4154	NA	NA	NA	NA	NA	NA	NA	NA	NA	NA
ENSG00000242086.4	LINC00969	3	195384933	0	0	0	0	0	0	1.3287	1.12e-11	5.87e-10	3.85e-16	rs9325429	8.87e-15	rs7653845	1.34e-05	0	NA	NA	NA	NA	NA	NA	NA	NA	NA	NA	NA
ENSG00000132507.13	EIF5A	17	7210318	0	0	0	0	0	0	4.6824	1.12e-11	5.87e-10	1.2e-16	rs11541855	7.97e-11	rs7216490	1e-08	1	5.0476	4.23e-06	2.03e-05	9.41e-10	1.33e-11	0.1786	1.29e-15	9.37e-26	0.0009	2.75e-138	1.11e-305
ENSG00000136003.11	ISCU	12	108956377	0	0	0	0	0	0	2.8828	1.12e-11	5.87e-10	1.53e-16	rs10778647	3.38e-11	rs10778647	1e-08	1	3.5473	0.2364	0.2141	0.0002	6.59e-05	0.0398	8.03e-07	1	1.25e-15	7.64e-10	1.18e-09
ENSG00000157107.9	FCHO2	5	72251808	0	0	0	0	0	0	2.5098	1.12e-11	5.87e-10	1.37e-16	rs6861834	2.11e-13	rs11747786	0.0002	1	1.686	0.0441	0.0713	2.91e-05	1.07e-05	0.0333	6.57e-05	2.68e-07	0.0004	2.32e-05	1.75e-05
ENSG00000265254.1	CTD-2350C19.2	17	26733649	0	0	0	0	0	0	0.0735	1.13e-11	5.92e-10	5.23e-15	rs7212349	2.47e-15	rs7212349	NA	1	0.8373	0.6943	0.3806	0.0013	0.0017	NA	NA	NA	NA	NA	NA
ENSG00000249977.1	RP11-155G15.3	5	96785445	0	0	0	0	0	0	-1.1439	1.15e-11	5.98e-10	6.13e-16	rs76148294	1.71e-20	rs1592764	NA	1	-7.4154	NA	NA	NA	NA	NA	NA	NA	NA	NA	NA
ENSG00000258395.1	RP11-65I12.1	2	113998403	0	0	0	0	0	0	-0.2063	1.19e-11	6.16e-10	2.97e-16	rs7576384	1.77e-10	rs7576384	0.0649	0	NA	NA	NA	NA	NA	NA	NA	NA	NA	NA	NA
ENSG00000100350.10	FOXRED2	22	36903148	0	0	0	0	0	0	0.7521	1.19e-11	6.16e-10	3.62e-17	rs62229992	7.9e-17	rs1984737	0.0071	1	1.1504	4.05e-06	1.96e-05	1.1e-09	2.45e-09	0.0183	7.17e-07	1	8.71e-08	8.27e-26	4.82e-39
ENSG00000267250.1	RP11-118B18.2	17	66793963	0	0	0	0	0	0	0.3139	1.22e-11	6.32e-10	1.19e-17	rs11656942	2.92e-12	17:66822697	0.0257	1	1.0091	5.4e-10	4.43e-09	1.4e-13	2.94e-05	NA	NA	NA	NA	NA	NA
ENSG00000148935.6	GAS2	11	22688129	0	0	0	0	0	0	2.261	1.23e-11	6.38e-10	1.38e-16	11:22703379	5.81e-08	rs380243	0.0003	1	2.1432	2.25e-13	2.82e-12	4.05e-17	1.61e-13	0.0164	4.48e-06	1.81e-10	2.83e-20	2.18e-67	7.68e-118
ENSG00000221923.4	ZNF880	19	52873170	0	0	0	0	0	0	0.0981	1.24e-11	6.4e-10	2.01e-16	rs11084151	8.69e-05	rs7259824	1e-08	1	-0.856	0.0077	0.0178	1.86e-06	1.88e-05	1e-08	NA	NA	NA	NA	NA
ENSG00000189269.8	C22orf43	22	23974508	0	0	0	0	0	0	-1.7769	1.31e-11	6.74e-10	5.96e-16	rs6003823	1.78e-11	rs9306386	0.001	1	-0.62	1.81e-17	3.46e-16	1.24e-21	1.45e-12	0.1526	NA	NA	NA	NA	NA
ENSG00000261584.1	RP11-457M11.5	6	26686469	0	0	0	0	0	0	-0.2709	1.35e-11	6.98e-10	1.18e-18	rs12175014	2.83e-11	rs9366675	NA	1	-3.9649	NA	NA	NA	NA	NA	NA	NA	NA	NA	NA
ENSG00000127947.11	PTPN12	7	77166592	0	0	0	0	0	0	2.8363	1.43e-11	7.35e-10	4.31e-16	rs6960252	1.42e-08	rs4729545	0.0242	1	2.5294	2.13e-16	3.66e-15	2e-15	8.93e-08	0.0088	2.17e-10	4.73e-05	4.3e-12	1.44e-24	3.87e-51
ENSG00000198515.9	CNGA1	4	48018689	0	0	0	0	0	0	1.161	1.43e-11	7.35e-10	1.03e-16	rs1507922	3.15e-09	rs1507922	7.99e-05	1	1.6047	3.59e-21	9.63e-20	8.71e-26	1.57e-18	0.0118	3.53e-08	7.39e-21	1.25e-17	1.08e-84	7.66e-162
ENSG00000170248.9	PDCD6IP	3	33839844	0	0	0	0	0	0	3.1003	1.44e-11	7.35e-10	8.01e-16	rs12488167	4.14e-08	rs6771806	4.7e-07	1	2.6763	0.0059	0.0141	3.54e-06	4.41e-06	0.0849	1	0.0002	1.44e-06	3.59e-13	1.22e-15
ENSG00000163281.7	GNPDA2	4	44728612	1	0	0	0	0	0	0.7955	1.44e-11	7.35e-10	7.81e-16	rs6850107	1.66e-08	rs17600797	1e-08	1	-0.0543	1.17e-15	1.87e-14	7.47e-20	7.54e-19	1e-08	1	1	0.0001	0.0002	0.0003
ENSG00000109511.6	ANXA10	4	169013666	0	0	0	0	0	0	2.9569	1.47e-11	7.51e-10	5.45e-17	rs2248103	2.62e-14	rs1317046	0.0136	1	3.33	8.73e-16	1.41e-14	7.81e-20	6.51e-19	0.0082	1	3.37e-13	5.73e-20	1.56e-40	4.56e-80
ENSG00000230091.2	TMEM254-AS1	10	81838668	0	0	0	0	0	0	-0.7025	1.47e-11	7.51e-10	4.2e-16	rs3824727	1.95e-20	rs72644217	9e-05	1	0.1496	4.31e-15	6.48e-14	3.81e-19	4.24e-19	0.0572	NA	NA	NA	NA	NA
ENSG00000117481.6	NSUN4	1	46805849	0	0	0	0	0	0	1.1328	1.51e-11	7.67e-10	4.28e-17	1:46814820	1.71e-10	rs112869704	2.22e-06	1	1.0105	0.6434	0.3659	0.0013	0.0003	3.12e-05	3.4e-05	1	2.06e-05	0.0001	3.23e-11
ENSG00000104497.9	SNX16	8	82755101	0	0	0	0	0	0	0.9091	1.55e-11	7.86e-10	7.04e-16	rs2600607	3e-12	rs28636665	3.5e-07	1	0.4678	3.51e-11	3.39e-10	3.7e-15	4.19e-16	0.0054	1.25e-10	5.17e-24	4.12e-17	1.62e-46	1.37e-109
ENSG00000125877.8	ITPA	20	3189514	1	0	0	0	0	0	2.2632	1.58e-11	8e-10	9.03e-16	rs75402132	4.44e-16	rs75402132	0.0005	1	3.0172	1.29e-22	4.01e-21	5.06e-27	1.7e-18	0.0002	1.62e-08	1.06e-10	8.04e-25	6.67e-81	3.68e-153
ENSG00000170571.7	EMB	5	49739082	0	0	0	0	0	0	1.1169	1.59e-11	8.03e-10	1.08e-15	5:49694713	6.66e-09	5:49694713	0.0212	1	0.1586	5.36e-05	0.0002	5.47e-08	2.29e-05	0.0292	NA	NA	1	0.0006	NA
ENSG00000005700.10	IBTK	6	82957471	0	0	0	0	0	0	4.0534	1.59e-11	8.03e-10	8.81e-17	rs588243	9.81e-13	rs473472	3.44e-06	1	3.0046	0.0003	0.001	1.69e-07	0.0006	0.1126	3.85e-05	1.27e-08	2.59e-15	0.0006	2.4e-21
ENSG00000136718.5	IMP4	2	131099923	0	0	0	0	0	0	3.0494	1.65e-11	8.3e-10	2.53e-17	rs4458251	7.38e-14	rs6754500	1.64e-06	1	3.4564	1.92e-10	1.68e-09	5.12e-14	4.73e-10	0.0168	2.26e-10	2.96e-15	1.91e-07	1.5e-40	5.34e-61
ENSG00000178358.3	OR2D3	11	6942205	0	0	0	0	0	0	-1.8381	1.66e-11	8.36e-10	8.72e-16	rs7128685	3.04e-21	rs1449127	NA	1	-7.4154	NA	NA	NA	NA	NA	NA	1	1	7.81e-05	NA
ENSG00000270081.1	RP5-935K16.1	2	128603261	0	0	0	0	0	0	1.879	1.74e-11	8.75e-10	1.47e-16	rs1061056	1.2e-11	rs1061056	0.002	0	NA	NA	NA	NA	NA	NA	NA	NA	NA	NA	NA
ENSG00000273290.1	CTC-297N7.8	17	10579323	0	0	0	0	0	0	1.8263	1.8e-11	9.03e-10	4.45e-15	rs66730944	2.69e-11	rs8075503	NA	0	NA	NA	NA	NA	NA	NA	NA	NA	NA	NA	NA
ENSG00000262801.1	U91319.1	16	13340173	0	0	0	0	0	0	1.1517	1.86e-11	9.32e-10	1.48e-16	rs2214255	6.07e-19	rs2214255	1e-08	1	0.9931	2.07e-10	1.81e-09	2.25e-14	1.91e-13	0.023	NA	NA	NA	NA	NA
ENSG00000171084.11	FAM86JP	3	125635463	0	0	0	0	0	0	-1.0316	1.95e-11	9.76e-10	1.52e-15	rs12486091	6.51e-17	rs12486091	0.1183	1	-0.6016	5.34e-25	2.17e-23	1.14e-29	2.2e-28	0.0012	NA	NA	NA	NA	NA
ENSG00000226328.2	CTA-217C2.1	22	45559662	0	0	0	0	0	0	1.6154	1.95e-11	9.76e-10	8.62e-17	rs132852	5.41e-17	rs226735	0.002	1	1.8545	2.53e-06	1.26e-05	3.76e-10	2.62e-08	0.0003	NA	NA	NA	NA	NA
ENSG00000239335.4	RP11-745O10.2	12	66524549	0	0	0	0	0	0	-1.27	1.99e-11	9.88e-10	6.68e-16	12:66544950	7.2e-16	rs1370126	1e-08	1	-0.2356	2.43e-41	5.58e-39	1.93e-45	1.09e-41	NA	NA	NA	NA	NA	NA
ENSG00000037757.9	MRI1	19	13875346	0	0	0	0	0	0	1.534	1.99e-11	9.88e-10	8.63e-16	rs452960	1.42e-17	rs62111895	0.0389	1	2.2226	1.87e-12	2.11e-11	1.92e-16	2.25e-12	0.0039	NA	NA	NA	NA	NA
ENSG00000271350.1	CTD-2384B9.1	11	47063496	0	0	0	0	0	0	-1.8189	2.08e-11	1.04e-09	3.76e-16	rs17787966	3.18e-13	rs17787966	NA	1	-7.4154	NA	NA	NA	NA	NA	NA	NA	NA	NA	NA
ENSG00000004534.10	RBM6	3	49977440	0	0	0	0	0	0	3.0522	2.13e-11	1.06e-09	1.67e-16	rs11130233	2.35e-12	rs9810125	0.001	1	3.7141	5.7e-14	7.55e-13	5.96e-12	8.99e-10	0.0119	1	1.29e-15	2.66e-25	1.51e-21	2.38e-63
ENSG00000115423.14	DNAH6	2	84743579	0	0	0	0	0	0	-0.7748	2.14e-11	1.06e-09	7.45e-16	rs1192305	6.74e-11	rs1192305	0.0004	1	-1.0373	2.24e-10	1.94e-09	4.31e-14	1.29e-09	0.2124	1	1	0.0012	3.92e-05	0.0024
ENSG00000200917.1	RNU6-553P	4	106328154	0	0	0	0	0	0	-0.3356	2.22e-11	1.1e-09	1.78e-15	rs13123933	1.17e-13	rs2636700	NA	1	-7.4154	NA	NA	NA	NA	NA	NA	NA	NA	NA	NA
ENSG00000165312.5	OTUD1	10	23728198	0	0	0	0	0	0	1.7437	2.22e-11	1.1e-09	2.35e-18	rs11013543	3.91e-09	rs4434903	NA	1	1.6338	1.8e-16	3.11e-15	9.86e-21	3.97e-13	NA	1.87e-08	1.15e-13	5.34e-20	3.47e-28	2.72e-72
ENSG00000177700.5	POLR2L	11	842545	0	0	0	0	0	0	3.6067	2.44e-11	1.2e-09	3.02e-16	rs9705236	3.17e-15	rs1130698	1e-08	1	4.5481	0.5657	0.342	0.0002	0.0003	0.0119	1	1.85e-25	0.0001	4.78e-20	2.24e-05
ENSG00000162777.12	DENND2D	1	111747157	0	0	0	0	0	0	1.5834	2.49e-11	1.23e-09	2.59e-15	rs629608	1.39e-12	rs629608	0.0025	1	1.4357	5.2e-09	3.85e-08	1.23e-12	3.29e-08	0.0046	1.94e-06	2.53e-10	1.97e-16	1.04e-75	3.72e-120
ENSG00000137675.4	MMP27	11	102576537	0	1	0	0	0	1	-3.1161	2.72e-11	1.33e-09	1.22e-16	rs11607177	9.87e-19	rs11607177	0.0022	1	-3.3252	3.79e-30	2.56e-28	1.93e-36	6.97e-29	NA	1	1	1	0.0002	0.0003
ENSG00000108395.9	TRIM37	17	57183958	0	0	0	0	0	0	2.0739	3.07e-11	1.51e-09	7.1e-17	rs8072712	8.54e-13	rs8072712	0.0002	1	1.471	0.0066	0.0155	7.02e-06	3.1e-05	0.1523	4.74e-06	2.06e-07	1.35e-13	7.6e-09	4.55e-30
ENSG00000090487.6	SPG21	15	65282648	0	0	0	0	0	0	2.9409	3.16e-11	1.55e-09	1.51e-16	rs2003367	1.88e-12	rs11071824	0.0634	1	3.2886	1.1e-12	1.28e-11	4.01e-15	4.96e-10	0.1451	2.1e-08	2.45e-07	2.5e-08	1.79e-43	5.67e-64
ENSG00000161265.10	U2AF1L4	19	36235882	0	0	0	0	0	0	1.196	3.16e-11	1.55e-09	5.86e-16	rs28656784	1.46e-16	rs3746277	1.9e-06	1	2.9631	3.35e-19	7.47e-18	2.41e-23	8.65e-24	1e-08	8.47e-10	1.4e-09	5.1e-23	1.99e-21	6.81e-53
ENSG00000122783.12	C7orf49	7	134855547	0	0	0	0	0	0	1.3755	3.32e-11	1.62e-09	1.64e-15	7:134843456	2.26e-11	rs73725238	0.0005	1	1.2641	7.81e-10	6.33e-09	1.54e-13	1.39e-09	1e-08	0.0001	1	1.88e-05	1.96e-17	4.13e-08
ENSG00000186868.11	MAPT	17	43971748	1	1	0	0	0	1	-1.8058	3.33e-11	1.62e-09	4.41e-16	rs199512	2.3e-05	rs112605802	0.0007	1	-1.3399	0.8758	0.4321	0.0026	1.75e-12	0.0331	1	1	0.0003	1	NA
ENSG00000257218.1	GATC	12	120884241	0	0	0	0	0	0	2.5428	3.36e-11	1.63e-09	1.28e-16	rs7963890	2.09e-11	rs634688	0.0018	1	2.5202	1.02e-09	8.14e-09	1.76e-13	4.29e-11	0.0591	2.01e-10	5.21e-17	1	4.01e-24	1.29e-47
ENSG00000155542.7	SETD9	5	56205087	0	0	0	0	0	0	1.1692	3.36e-11	1.63e-09	1.67e-15	5:56198221	7.82e-16	rs252897	1e-08	1	1.1237	2.69e-14	3.72e-13	2.02e-18	3.74e-17	0.0006	NA	NA	NA	NA	NA
ENSG00000255513.1	AC005363.9	16	2014096	0	0	0	0	0	0	1.0901	3.47e-11	1.68e-09	2.35e-16	16:2013427	1.1e-15	rs72764891	NA	1	1.4871	4.99e-12	5.35e-11	4.83e-16	1.11e-22	NA	NA	NA	NA	NA	NA
ENSG00000002933.3	TMEM176A	7	150497622	0	0	0	0	0	0	5.3895	3.6e-11	1.74e-09	4.93e-16	rs6968855	2.05e-14	rs726647	1e-08	1	6.4327	1.28e-12	1.47e-11	9.54e-17	4.22e-14	3e-08	4.56e-05	1.31e-22	7.9e-13	3.56e-63	8.48e-113
ENSG00000130348.7	QRSL1	6	107077453	0	0	0	0	0	0	1.8713	3.62e-11	1.75e-09	4.99e-16	rs2054365	2.83e-11	rs2054365	4e-08	1	1.3228	3.86e-23	1.27e-21	4.57e-28	1.74e-22	0.008	5.14e-05	1.16e-13	8.36e-111	1.1e-133	1e-307
ENSG00000256250.1	RP11-989F5.1	12	131295151	0	0	0	0	0	0	-0.3681	3.77e-11	1.81e-09	1.45e-15	rs10848209	7.08e-13	rs10848209	0.0019	1	-2.3836	NA	NA	NA	NA	NA	NA	NA	NA	NA	NA
ENSG00000140400.10	MAN2C1	15	75660495	0	0	0	0	0	0	2.6677	3.79e-11	1.82e-09	2.4e-15	rs4462560	1.71e-14	15:75784091	0.0201	1	3.5533	1.94e-29	1.23e-27	1.76e-34	4.05e-18	0.0304	1	6.98e-05	6.56e-09	2.12e-10	3.92e-20
ENSG00000253818.1	IGLV1-41	22	22758539	0	0	0	0	0	0	-1.9028	3.97e-11	1.91e-09	5.74e-16	rs9623258	3.31e-11	rs11705310	NA	1	-2.7395	NA	NA	NA	NA	NA	NA	NA	NA	NA	NA
ENSG00000261126.3	RBFADN	18	77806900	0	0	0	0	0	0	-1.2245	4.45e-11	2.13e-09	1.47e-15	rs9966923	1.07e-10	rs6506799	6e-08	1	-0.9694	4.29e-14	5.77e-13	3.2e-18	1.72e-18	1e-08	NA	NA	NA	NA	NA
ENSG00000149231.7	CCDC82	11	96123087	0	0	0	0	0	0	2.1235	4.49e-11	2.15e-09	2.63e-15	rs11021568	2.32e-11	rs11021568	0.0002	1	2.0418	5.7e-13	6.79e-12	9.06e-17	3.09e-12	0.0004	9.43e-05	1	3.76e-06	2.84e-08	2.95e-15
ENSG00000117054.9	ACADM	1	76190036	1	0	0	0	0	0	3.9956	4.7e-11	2.25e-09	6.73e-17	1:76232023	2.22e-10	rs146524733	0.0012	1	3.9746	0.0827	0.1112	6.43e-05	1.62e-05	0.0472	3.32e-07	2.95e-07	0.0008	1.35e-16	1.27e-22
ENSG00000157168.14	NRG1	8	31496902	1	0	0	0	0	0	0.301	4.78e-11	2.28e-09	2.48e-16	rs2347485	7.26e-11	rs6996957	8.04e-06	1	0.0051	1.23e-07	7.57e-07	3.01e-11	5.86e-06	0.0056	1.54e-05	7.25e-13	2.93e-11	2.32e-59	1.51e-86
ENSG00000217442.3	SYCE3	22	51001334	0	0	0	0	0	0	-1.5716	4.78e-11	2.28e-09	4.95e-16	rs78789402	4.6e-17	rs78789402	0.083	1	-0.7582	9.31e-19	2.02e-17	4.2e-23	3.14e-29	0.0141	NA	NA	NA	NA	NA
ENSG00000272520.1	CTD-2044J15.2	5	6671219	0	0	0	0	0	0	2.452	4.92e-11	2.34e-09	3.43e-16	rs8192166	1.49e-11	rs8192166	NA	0	NA	NA	NA	NA	NA	NA	NA	NA	NA	NA	NA
ENSG00000196204.7	RNF216P1	7	5013619	0	0	0	0	0	0	1.0464	5.05e-11	2.4e-09	8.33e-16	rs12667530	1.6e-10	rs12667530	0.0025	1	1.1588	1.37e-23	4.73e-22	2.6e-28	6.61e-24	0.0183	NA	NA	NA	NA	NA
ENSG00000249021.1	CTC-505O3.3	5	115027864	0	0	0	0	0	0	-1.7151	5.24e-11	2.48e-09	4.01e-14	rs791564	9.93e-14	rs791564	NA	1	-7.4154	NA	NA	NA	NA	NA	NA	NA	NA	NA	NA
ENSG00000214194.4	LINC00998	7	112758668	0	0	0	0	0	0	2.3464	5.41e-11	2.56e-09	3.56e-14	7:112761295	9.24e-12	rs2037657	NA	1	2.6171	0.0002	0.0006	7.74e-08	2.86e-06	0.0001	NA	NA	NA	NA	NA
ENSG00000215146.4	RP11-313J2.1	10	42863422	0	0	0	0	0	0	-1.301	5.77e-11	2.73e-09	1.63e-15	10:42822757	2.32e-07	rs12411871	0.0167	1	-3.1788	NA	NA	NA	NA	NA	NA	NA	NA	NA	NA
ENSG00000169239.8	CA5B	X	15739620	0	0	0	0	0	0	0.6391	5.82e-11	2.75e-09	2.09e-16	rs5936035	3.37e-09	X:15749316	0.0001	1	-0.4126	0.0002	0.0006	1.63e-07	5.58e-07	0.0715	2.37e-09	1	4.07e-08	1	1.67e-08
ENSG00000125618.12	PAX8	2	114036527	0	0	0	0	0	0	-0.9725	5.91e-11	2.78e-09	6.4e-15	rs7589901	3.27e-09	rs7576384	1e-08	1	-0.481	5.9e-17	1.08e-15	1.54e-21	1.22e-14	0.0925	1	1	1	1.76e-07	3.46e-08
ENSG00000147419.12	CCDC25	8	27630170	0	0	0	0	0	0	2.9004	5.99e-11	2.82e-09	7.8e-17	rs7842666	5.12e-11	rs10093956	0.004	1	2.5081	3.72e-24	1.39e-22	5.69e-28	2.13e-31	0.0196	7.09e-08	9.35e-36	5.69e-11	3.03e-38	2.61e-101
ENSG00000203772.6	SPRN	10	135382916	0	0	0	0	0	0	1.3961	6.06e-11	2.85e-09	3.6e-17	rs61868298	3.09e-15	rs61868298	NA	1	1.9991	6.36e-16	1.04e-14	4.89e-20	9.94e-10	NA	1	1	1	1	0.001
ENSG00000094963.9	FMO2	1	171154347	1	1	1	0	0	0	0.9026	6.07e-11	2.85e-09	5.19e-16	1:171088771	6.22e-12	rs1736564	6e-08	1	0.5517	2.15e-05	9.08e-05	9.25e-09	3.18e-05	0.0035	2.61e-09	2.09e-10	2.63e-17	9.36e-33	2.52e-71
ENSG00000236624.4	CCDC163P	1	45965724	0	0	0	0	0	0	-0.5114	6.11e-11	2.86e-09	2.66e-15	rs12038608	1.84e-12	1:45985979	0.034	0	NA	NA	NA	NA	NA	NA	NA	NA	NA	NA	NA
ENSG00000227354.2	RBM26-AS1	13	79980444	0	0	0	0	0	0	-0.0493	6.11e-11	2.86e-09	1.77e-15	rs1155848	4.87e-15	rs7993295	0.0002	1	-0.4652	5.83e-12	6.19e-11	6.73e-16	1.49e-18	0.0053	NA	NA	NA	NA	NA
ENSG00000223387.2	RP11-408H1.3	3	172313397	0	0	0	0	0	0	-1.2763	6.13e-11	2.86e-09	1.86e-15	rs234053	4.14e-12	rs234052	0.0005	1	-2.1351	2.84e-16	4.77e-15	3.37e-20	3.91e-17	6.14e-05	NA	NA	NA	NA	NA
ENSG00000173272.9	MZT2A	2	132250316	0	0	0	0	0	0	2.0631	6.13e-11	2.86e-09	2.16e-15	rs7598498	9.69e-12	rs6705416	1e-08	1	3.0579	7.39e-18	1.49e-16	2.44e-22	3.03e-18	1e-08	NA	NA	NA	NA	NA
ENSG00000054690.9	PLEKHH1	14	68000018	0	0	0	0	0	0	0.0687	6.19e-11	2.88e-09	1.42e-14	14:68008900	0.0007	rs17249216	0.0059	1	0.3037	7.75e-12	8.05e-11	1.58e-15	5.49e-17	0.0638	3.26e-06	0.0001	0.0002	1.27e-46	2.42e-41
ENSG00000183186.6	C2CD4C	19	409139	0	0	0	0	0	0	-1.574	6.21e-11	2.88e-09	1.68e-15	rs10408164	1.7e-09	rs7408599	0.0023	1	-0.9628	1.84e-05	7.91e-05	3.77e-09	6.1e-05	NA	NA	NA	NA	NA	NA
ENSG00000261241.1	RP11-883G14.1	16	50918120	0	0	0	0	0	0	-0.566	6.3e-11	2.92e-09	2.09e-14	rs8044493	8.96e-14	rs9934756	0.0079	1	-0.3062	2.87e-05	0.0001	9.8e-09	6.18e-08	0.1693	NA	NA	NA	NA	NA
ENSG00000112079.8	STK38	6	36515247	1	0	0	0	0	0	2.7802	6.31e-11	2.92e-09	1.13e-14	rs7752714	1.43e-11	rs7752714	0.0351	1	2.9197	9.67e-09	6.95e-08	2.2e-12	1.48e-12	NA	0.0002	1.19e-13	5.55e-13	2.48e-33	2.23e-61
ENSG00000254712.1	RP11-560B16.5	11	6865897	0	0	0	0	0	0	-1.9563	6.61e-11	3.05e-09	6.99e-16	rs6578798	3.84e-19	rs12806437	NA	1	-7.4154	NA	NA	NA	NA	NA	NA	NA	NA	NA	NA
ENSG00000204642.9	HLA-F	6	29690552	0	0	0	0	0	0	1.8049	6.66e-11	3.07e-09	2.77e-17	rs1362125	4.3e-12	rs2076179	1e-08	1	2.4492	5e-26	2.29e-24	2.4e-33	1.14e-14	5.46e-05	1	2.88e-09	1.09e-25	0.0018	2.08e-34
ENSG00000172785.14	CBWD1	9	188979	0	0	0	0	0	0	0.6147	6.7e-11	3.08e-09	7.95e-16	rs3008143	8.15e-13	9:203898	1.54e-05	1	-0.0067	2e-23	6.79e-22	7.16e-29	6.22e-24	2.98e-06	NA	1	0.0002	5.9e-13	1.24e-13
ENSG00000267596.1	CCL15	17	34329084	0	0	0	0	0	0	1.932	6.71e-11	3.09e-09	4.33e-16	rs854624	3.12e-08	rs854628	1e-08	0	NA	NA	NA	NA	NA	NA	1	1	3.63e-08	1.04e-45	1.16e-39
ENSG00000245937.3	CTC-228N24.3	5	127418864	0	0	0	0	0	0	1.0747	6.89e-11	3.16e-09	2.02e-14	rs6888037	1.53e-11	rs6888037	1e-08	1	0.568	1.54e-16	2.68e-15	1.99e-20	5.5e-18	0.1072	NA	NA	NA	NA	NA
ENSG00000167193.7	CRK	17	1366456	1	0	0	0	0	0	3.814	6.95e-11	3.18e-09	9.55e-15	rs7502409	3.21e-11	rs12941913	0.0129	1	3.2307	0.0001	0.0004	5.52e-07	2.59e-06	0.0057	1	0.0005	1	2.4e-05	1.14e-07
ENSG00000168275.10	COA6	1	234509340	0	0	0	0	0	0	2.4459	7.15e-11	3.27e-09	1.62e-15	1:234519452	9.73e-13	1:234519452	0.1044	1	2.3339	0.0053	0.0129	1.99e-06	1.66e-07	0.0342	NA	NA	NA	NA	NA
ENSG00000196209.8	SIRPB2	20	1472233	0	0	0	0	0	0	0.1842	7.39e-11	3.38e-09	3.49e-15	rs6110207	1.2e-12	rs6131553	3.4e-07	1	-0.5331	1.09e-10	9.9e-10	1.32e-14	7.19e-09	0.0201	8.41e-06	1	0.001	0.0007	0.0003
ENSG00000130414.7	NDUFA10	2	240964819	0	0	0	0	0	0	2.564	7.6e-11	3.46e-09	3.35e-17	rs74002095	8.86e-13	rs74002095	2.15e-05	1	3.0831	1.05e-09	8.39e-09	1.26e-13	3.49e-09	0.169	1	5.14e-19	1.56e-05	1.05e-31	5e-45
ENSG00000234171.1	AC108488.3	2	3606207	0	0	0	0	0	0	0.5412	7.6e-11	3.46e-09	3.03e-16	rs11123618	1.02e-13	rs11123618	0.1113	1	0.8682	1.17e-34	1.18e-32	2.6e-40	3.12e-34	1.19e-06	NA	NA	NA	NA	NA
ENSG00000216906.2	RP11-350J20.9	6	150225379	0	0	0	0	0	0	-3.0604	7.76e-11	3.53e-09	1.21e-14	rs7747435	1.91e-10	rs7747435	NA	1	-3.3151	NA	NA	NA	NA	NA	NA	NA	NA	NA	NA
ENSG00000101457.8	DNTTIP1	20	44420576	0	0	0	0	0	0	1.7684	7.83e-11	3.55e-09	1.13e-15	rs6032545	9.11e-13	rs2664539	0.0005	1	2.3373	2.79e-15	4.27e-14	2.15e-19	3.5e-15	0.1396	1.66e-12	2.76e-15	1.75e-24	6.8e-47	3.81e-111
ENSG00000068366.15	ACSL4	X	108976632	0	0	0	1	0	0	3.7623	7.91e-11	3.58e-09	1.68e-14	rs1985251	2.54e-06	rs2078958	0.0333	1	1.143	1.28e-06	6.71e-06	2.43e-08	0.0003	0.1055	4.02e-09	5.47e-09	9e-19	1	4.07e-38
ENSG00000183908.5	LRRC55	11	56949221	0	0	0	0	0	0	-0.4053	7.93e-11	3.59e-09	3.58e-15	rs3017577	3.29e-10	rs3017577	0.0374	1	-1.4861	0.0014	0.004	9.65e-07	0.0004	NA	1	1	2.6e-33	3.43e-55	1.3e-93
ENSG00000188690.8	UROS	10	127511817	0	0	0	0	0	0	1.8237	7.96e-11	3.6e-09	2.68e-15	rs4256900	2.43e-09	rs10901447	1e-08	1	2.1188	1.21e-21	3.42e-20	3.56e-26	2.27e-23	0.0017	5.12e-09	1.21e-18	6.25e-37	1.6e-87	4.85e-198
ENSG00000124207.12	CSE1L	20	47662849	1	0	0	0	0	0	3.1194	8.96e-11	4.04e-09	2.48e-15	rs1569750	1.69e-08	rs6012593	0.02	1	2.5934	1.09e-13	1.42e-12	1.51e-17	2.19e-09	0.0389	1.95e-06	7.35e-21	0.0002	0.0016	1.65e-18
ENSG00000188257.6	PLA2G2A	1	20306932	1	1	0	0	0	1	5.8792	9.12e-11	4.11e-09	4.23e-17	rs10732279	3.67e-14	rs4744	0.0536	1	5.3087	6.5e-17	1.19e-15	5.03e-21	9.3e-07	0.0202	3.53e-10	7.75e-12	6.32e-10	4.35e-36	2.5e-62
ENSG00000160961.7	ZNF333	19	14800711	0	0	0	0	0	0	0.289	9.77e-11	4.39e-09	8.89e-15	rs11085906	5.35e-08	rs4808305	0.0057	1	0.2368	1.32e-05	5.84e-05	3.65e-09	9.74e-07	0.0808	2.4e-05	1	4.56e-05	2.28e-05	1.38e-10
ENSG00000171798.13	KNDC1	10	134973951	0	0	0	0	0	0	1.3602	9.93e-11	4.46e-09	5.97e-15	rs11101598	1.19e-10	rs12776037	3.69e-06	1	0.9812	0.0007	0.0023	2.66e-07	2.7e-05	0.0159	2.81e-07	1	0.0005	1.64e-19	6.37e-26
ENSG00000176715.11	ACSF3	16	89154783	0	0	0	0	0	0	1.1127	1.04e-10	4.67e-09	4.54e-15	rs7499425	1.59e-12	rs12449019	3.68e-05	1	1.7812	2.35e-16	4e-15	2.22e-21	1.09e-19	0.0023	1	5.13e-05	0.0002	8.21e-06	2.11e-05
ENSG00000171574.13	ZNF584	19	58912871	0	0	0	0	0	0	1.3455	1.12e-10	5.01e-09	5.78e-15	rs181167720	1.05e-13	rs11671591	0.0071	1	1.3773	1.27e-15	2.01e-14	8.72e-20	1.88e-14	0.0003	1.06e-09	1	3.99e-19	7.79e-78	1.03e-125
ENSG00000165471.6	MBL2	10	54531460	1	0	0	0	0	0	4.6625	1.15e-10	5.14e-09	8.52e-15	rs2384044	8.36e-14	rs2384046	1e-08	1	4.11	1.74e-13	2.21e-12	1.13e-17	2.57e-15	NA	1.04e-06	7.2e-21	1.91e-27	4.41e-65	3.23e-145
ENSG00000175265.13	GOLGA8A	15	34880704	0	0	0	0	0	0	0.2594	1.17e-10	5.21e-09	1.52e-14	rs140903832	1.07e-09	15:34717362	1e-08	1	1.4185	2.47e-06	1.23e-05	4.77e-10	5.84e-11	4.24e-05	2.57e-05	6.32e-05	8.61e-06	6.55e-19	2.98e-21
ENSG00000253866.1	TMEM97P2	8	20792348	0	0	0	0	0	0	-0.5275	1.18e-10	5.24e-09	9.02e-16	rs6992397	1.42e-10	rs6992397	NA	1	-7.4154	NA	NA	NA	NA	NA	NA	NA	NA	NA	NA
ENSG00000196268.7	ZNF493	19	21579921	0	0	0	0	0	0	0.7344	1.22e-10	5.42e-09	3.39e-17	rs6511268	4.08e-05	19:21654752	9.42e-05	1	-0.0721	3.58e-12	3.88e-11	3.39e-16	2.08e-12	0.0094	1	1	1	3.93e-05	0.0002
ENSG00000120451.6	SNX19	11	130786404	0	0	0	0	0	0	2.8305	1.24e-10	5.5e-09	8.03e-16	rs7110591	4.71e-13	rs75813250	1e-08	1	2.574	1.33e-38	2.11e-36	1.85e-43	2.69e-36	1e-08	0.0001	2.74e-18	3.77e-07	1.07e-13	7.87e-15
ENSG00000236933.1	RP11-439A17.7	1	120838290	0	0	0	0	0	0	-1.3146	1.25e-10	5.55e-09	2e-14	rs6683357	3.99e-06	rs6693211	NA	0	NA	NA	NA	NA	NA	NA	NA	NA	NA	NA	NA
ENSG00000088451.6	TGDS	13	95248511	0	0	0	0	0	0	2.5764	1.29e-10	5.7e-09	3.28e-15	rs9590039	6.68e-12	13:95227138	0.0204	1	2.737	9.52e-19	2.06e-17	4.44e-23	8.9e-11	0.0497	1.85e-09	6.2e-10	1.17e-14	4.46e-71	1.26e-118
ENSG00000128309.12	MPST	22	37415682	0	0	0	0	0	0	3.7435	1.31e-10	5.78e-09	6.34e-15	rs11703941	1.05e-10	rs9622533	0.0077	1	4.9613	5.32e-07	2.95e-06	1.07e-10	2.53e-09	0.0031	9.36e-06	4.78e-08	2.53e-09	2.93e-39	4.63e-59
ENSG00000126005.11	MMP24-AS1	20	33865934	0	0	0	0	0	0	1.0477	1.31e-10	5.78e-09	2.74e-15	20:33871099	3.64e-14	20:33874155	8.6e-06	1	2.0775	2.64e-15	4.06e-14	2.6e-19	2.12e-14	0.0203	NA	NA	NA	NA	NA
ENSG00000141994.11	DUS3L	19	5791249	0	0	0	0	0	0	1.6517	1.32e-10	5.83e-09	3.38e-15	rs2436531	6.99e-13	rs2436531	0.0003	1	2.5928	2.9e-14	3.99e-13	1.95e-18	1.9e-08	0.143	6.52e-09	2.05e-20	1	1.05e-93	1.16e-171
ENSG00000104388.10	RAB2A	8	61429416	0	0	0	0	0	0	3.4409	1.33e-10	5.85e-09	3.33e-15	rs6992869	6.19e-09	rs13257359	0.0123	1	3.3967	7.41e-12	7.72e-11	1.47e-15	6.18e-08	0.1054	2.72e-07	2.3e-10	2.32e-15	9.38e-51	3.63e-84
ENSG00000267541.1	RP11-380M21.2	18	45379828	0	0	0	0	0	0	0.1354	1.35e-10	5.92e-09	4.16e-14	rs948602	1.38e-11	rs1787185	NA	1	1.9649	0.3096	0.2494	0.0002	1.41e-08	NA	NA	NA	NA	NA	NA
ENSG00000186088.11	GSAP	7	77045717	1	0	0	0	0	0	2.2041	1.37e-10	5.99e-09	4.14e-15	rs2286156	2.8e-15	rs6974013	4.62e-05	1	2.2598	1.38e-25	6.12e-24	3.89e-31	2.62e-25	0.002	NA	NA	NA	NA	NA
ENSG00000141404.11	GNAL	18	11688955	0	0	0	0	0	0	-0.5095	1.38e-10	6.03e-09	1.18e-14	rs2035194	1.8e-13	rs2035194	1e-08	1	-0.4103	0.0009	0.0027	2.82e-07	1.23e-07	0.0131	0.0001	1	1	7.99e-27	2.81e-26
ENSG00000224081.3	LINC01057	1	95285837	0	0	0	0	0	0	-0.5583	1.4e-10	6.11e-09	1.72e-14	rs11589759	1.12e-13	rs11589759	4.05e-06	1	-1.9032	1.77e-10	1.57e-09	2.84e-14	1.33e-10	0.0736	NA	NA	NA	NA	NA
ENSG00000137968.12	SLC44A5	1	76076801	0	0	0	0	0	0	-1.5264	1.41e-10	6.15e-09	1.27e-15	rs12127575	4.15e-14	rs1249805	0.0001	1	-2.0132	1.08e-17	2.15e-16	1.34e-17	5.92e-09	0.1175	1	9.66e-05	0.0007	0.0004	0.0002
ENSG00000185684.8	EP400NL	12	132568828	0	0	0	0	0	0	0.2704	1.42e-10	6.2e-09	2.22e-20	rs12426136	3.01e-10	rs12423219	2e-08	1	1.6236	4.81e-10	4e-09	4.12e-14	1.01e-08	0.0001	1	1	9.29e-08	3.75e-30	1.26e-39
ENSG00000255026.1	RP11-326C3.2	11	287305	0	0	0	0	0	0	1.6018	1.45e-10	6.33e-09	2.58e-15	rs34459139	6.25e-06	rs11603142	0.0005	1	2.6136	7.23e-08	4.57e-07	1.53e-11	7.58e-07	6e-08	NA	NA	NA	NA	NA
ENSG00000272941.1	RP11-134L10.1	7	134853155	0	0	0	0	0	0	1.3825	1.47e-10	6.4e-09	3.26e-14	rs10268206	1.42e-12	rs10271145	0.0327	1	1.8077	1.2e-16	2.11e-15	3.33e-20	4.89e-14	NA	NA	NA	NA	NA	NA
ENSG00000226824.2	RP4-756H11.3	7	66119525	0	0	0	0	0	0	-0.2985	1.5e-10	6.52e-09	1.37e-14	rs801201	1.37e-13	rs2013222	0.0003	1	-0.0392	8.2e-42	1.97e-39	2e-48	3.12e-34	0.0001	NA	NA	NA	NA	NA
ENSG00000200816.1	SNORA38	6	31590856	0	0	0	0	0	0	3.934	1.55e-10	6.71e-09	1.91e-19	rs114075146	0.0001	rs116477171	NA	1	-7.4154	NA	NA	NA	NA	NA	NA	NA	NA	NA	NA
ENSG00000170866.7	LILRA3	19	54809952	1	0	0	0	0	0	1.0065	1.65e-10	7.14e-09	4.76e-17	rs798889	9.84e-09	rs57075261	1e-08	0	NA	NA	NA	NA	NA	NA	1.98e-12	2.52e-14	1	4.31e-32	8.03e-64
ENSG00000166368.2	OR2D2	11	6913830	0	0	0	0	0	0	-1.9695	1.67e-10	7.21e-09	3.83e-14	rs12806437	3.4e-19	rs1449127	NA	1	-7.4154	NA	NA	NA	NA	NA	NA	1.47e-05	1	1	0.0015
ENSG00000120860.6	CCDC53	12	102455927	0	0	0	0	0	0	2.4075	1.72e-10	7.44e-09	1.35e-14	rs3751129	6.11e-09	rs11111163	0.0202	1	2.4713	7.34e-05	0.0003	2.9e-08	7.05e-07	0.0011	1	1.43e-12	0.0003	5.5e-18	8.32e-21
ENSG00000139370.6	SLC15A4	12	129308528	0	0	0	0	0	0	2.1245	1.77e-10	7.64e-09	1.59e-14	12:129389626	9.41e-09	12:129389626	1.71e-06	1	2.4451	6.86e-09	5.02e-08	7.68e-13	7.79e-08	0.0326	6.93e-07	3.04e-08	1.73e-08	2.92e-46	7.04e-71
ENSG00000237767.1	RP11-101E14.2	20	38633119	0	0	0	0	0	0	3.4305	1.82e-10	7.84e-09	1.23e-15	rs6101805	2.75e-11	rs59639721	3.94e-06	1	2.5658	2.73e-07	1.59e-06	4.49e-11	3.96e-08	0.0105	NA	NA	NA	NA	NA
ENSG00000146707.10	POMZP3	7	76255000	0	0	0	0	0	0	0.3995	1.9e-10	8.19e-09	2.15e-14	rs1465314	2.21e-12	rs11505688	1e-08	1	1.1039	2.63e-08	1.77e-07	5.3e-12	1.48e-11	2e-08	1	1.89e-10	2.5e-49	2.66e-123	1.99e-179
ENSG00000264538.2	SUZ12P	17	29036317	0	0	0	0	0	0	0.9131	2.01e-10	8.63e-09	2.2e-15	rs11653098	1.25e-05	rs7224997	9.23e-05	1	0.7399	1.71e-14	2.43e-13	1.1e-18	3.99e-13	0.0457	1	1	5.52e-18	2.85e-77	2.73e-93
ENSG00000154265.11	ABCA5	17	67323385	1	1	0	0	1	0	3.2568	2.08e-10	8.91e-09	4.78e-14	rs12945908	4.77e-12	rs12945908	1e-08	1	2.5995	0.3576	0.2687	0.0003	2.44e-05	1e-08	5.8e-07	7.76e-10	1.03e-28	2.23e-45	1.24e-87
ENSG00000174990.3	CA5A	16	87970135	0	0	0	0	0	0	2.8965	2.18e-10	9.35e-09	4.65e-15	rs7498996	1.87e-11	rs7498996	0.0037	1	1.8548	0.002	0.0056	4.2e-07	3.36e-06	0.0081	3.65e-06	0.0002	0.0008	6.46e-49	8.38e-57
ENSG00000100058.8	CRYBB2P1	22	25844072	0	0	0	0	0	0	0.3407	2.21e-10	9.44e-09	9.82e-16	rs6004655	1.81e-10	rs6004655	1e-08	1	1.2618	0.0033	0.0085	1.04e-06	8.67e-07	1e-08	1.34e-11	NA	NA	NA	NA
ENSG00000267594.5	CYP4F24P	19	15890719	0	0	0	0	0	0	-1.7492	2.23e-10	9.51e-09	1.33e-14	rs9284440	1.14e-07	rs633553	2.48e-06	1	-1.8423	9.78e-26	4.38e-24	1.56e-30	5.26e-12	NA	NA	NA	NA	NA	NA
ENSG00000168056.10	LTBP3	11	65326401	1	0	0	0	0	0	1.289	2.61e-10	1.11e-08	8.04e-16	rs4099470	1.18e-15	rs12224858	0.0064	1	2.9508	3.96e-08	2.58e-07	1.02e-11	9.26e-14	0.0095	4.74e-09	3.01e-15	1.56e-06	1.05e-29	2.91e-58
ENSG00000162817.6	C1orf115	1	220863187	0	0	0	0	0	0	3.882	2.73e-10	1.16e-08	2.51e-14	rs4846662	1.17e-14	1:220962796	0.0145	1	4.1259	4.47e-08	2.9e-07	1.37e-11	9.48e-11	NA	0.0002	1	1.24e-20	7.07e-25	2.02e-44
ENSG00000204169.6	AGAP7	10	51486327	0	0	0	0	0	0	-2.8247	2.79e-10	1.18e-08	3.37e-15	10:51583018	7.21e-13	rs10995796	0.0102	0	NA	NA	NA	NA	NA	NA	1	NA	NA	NA	NA
ENSG00000230521.1	HCG4P7	6	29856045	0	0	0	0	0	0	-0.4157	2.8e-10	1.19e-08	3.74e-16	rs113960128	1.98e-14	rs111942000	0.0106	1	0.1395	8.39e-15	1.22e-13	3.73e-20	1.31e-16	NA	NA	NA	NA	NA	NA
ENSG00000075407.13	ZNF37A	10	38383264	0	0	0	0	0	0	1.9914	2.99e-10	1.27e-08	4.77e-14	10:38375992	3.92e-10	10:38413167	0.0004	1	0.8528	0.2115	0.2005	0.0006	0.0039	0.0002	0.0002	1	3.05e-102	1.63e-05	3.49e-90
ENSG00000101181.13	MTG2	20	60758085	0	0	0	0	0	0	1.8099	3e-10	1.27e-08	4.47e-14	rs1047156	1.14e-13	rs1047154	1e-08	1	2.5541	1.16e-10	1.06e-09	1.69e-14	1.36e-07	0.0005	NA	NA	NA	NA	NA
ENSG00000139835.9	GRTP1	13	114018446	0	0	0	0	0	0	2.3759	3.08e-10	1.3e-08	7.79e-15	rs4907622	1.92e-10	rs4907618	0.001	1	3.3991	1.24e-15	1.97e-14	6.49e-20	5.08e-16	0.0028	8.27e-06	4.59e-07	3.68e-08	1.16e-35	9e-47
ENSG00000244731.3	C4A	6	31949801	1	1	0	0	0	1	3.7864	3.31e-10	1.4e-08	7.13e-18	6:32395694	1.78e-13	rs115933557	5.5e-07	1	3.7706	5.24e-19	1.15e-17	1.11e-25	4.65e-13	4.86e-05	NA	0.0003	5.58e-06	1	2.42e-06
ENSG00000254685.2	FPGT	1	74663896	0	0	0	0	0	0	1.8409	3.45e-10	1.45e-08	1.67e-16	rs11210395	2.77e-12	rs1483791	9.27e-05	1	1.363	3.98e-06	1.93e-05	5.33e-07	1.23e-06	0.0011	1.28e-06	1	4.11e-06	3.79e-08	6.69e-09
ENSG00000197345.8	MRPL21	11	68671303	0	0	0	0	0	0	1.8754	3.52e-10	1.48e-08	1.96e-14	rs3794027	3.24e-11	rs636049	0.0023	1	2.5612	6.6e-06	3.07e-05	2.36e-09	4.1e-06	0.0004	1	2.57e-06	2.95e-08	9.42e-22	2.27e-33
ENSG00000184441.4	AP001062.7	21	45751117	0	0	0	0	0	0	-0.2286	3.57e-10	1.5e-08	2.23e-14	rs73374031	1.18e-12	rs56212056	0.0127	1	1.0139	6.79e-17	1.24e-15	3.24e-21	1.7e-18	NA	NA	NA	NA	NA	NA
ENSG00000260135.2	RP11-212I21.2	16	55496209	0	0	0	0	0	0	-2.1219	3.65e-10	1.53e-08	8.25e-14	rs16955080	4.93e-16	rs17241136	0.015	1	-2.791	1.18e-16	2.09e-15	3.48e-21	2.33e-13	0.0954	NA	NA	NA	NA	NA
ENSG00000172478.13	C2orf54	2	241836306	0	0	0	0	0	0	0.1751	3.73e-10	1.56e-08	4.12e-16	rs9973765	1.11e-07	rs6724533	1e-08	1	1.1224	9.74e-33	8.26e-31	9.08e-38	6.4e-15	1e-08	9.58e-09	1	1	0.0003	6.87e-05
ENSG00000166126.6	AMN	14	103388993	0	0	0	0	0	0	2.0872	3.9e-10	1.63e-08	9.71e-14	rs2295829	3.48e-11	rs2295829	2e-08	1	3.6034	1.42e-38	2.23e-36	4.35e-44	6.59e-33	0.0515	1.38e-14	1	1	1	8.44e-06
ENSG00000242600.2	MBL1P	10	81664654	0	0	0	0	0	0	1.2578	3.98e-10	1.66e-08	3.8e-14	rs34671741	3.81e-19	rs77385235	1.7e-07	1	2.1141	5.22e-17	9.62e-16	1.67e-21	2.52e-29	0.0621	NA	NA	NA	NA	NA
ENSG00000223865.6	HLA-DPB1	6	33043703	1	0	0	0	0	0	2.2071	4.04e-10	1.68e-08	1.99e-16	rs116035345	9.13e-11	rs115008006	1e-08	1	2.2415	0.1845	0.1852	8.21e-05	1.05e-05	1e-08	1.07e-12	2.66e-13	1.29e-06	5.54e-09	2.82e-16
ENSG00000181240.9	SLC25A41	19	6433790	1	0	0	0	0	0	-2.3083	4.09e-10	1.7e-08	6.11e-15	rs348338	1.44e-13	rs9304938	0.0437	1	-0.9197	2.47e-31	1.83e-29	3.87e-36	1.89e-25	1.78e-06	2.08e-17	1	1	6.61e-80	2.13e-135
ENSG00000020922.8	MRE11A	11	94226072	1	0	0	0	0	0	1.6857	4.12e-10	1.71e-08	1.36e-14	rs509744	1.11e-10	rs639311	7e-08	1	0.9631	4.84e-23	1.58e-21	2.57e-28	1.51e-26	9.69e-05	3.79e-09	2.63e-08	0.0006	2.71e-05	4.67e-13
ENSG00000110880.6	CORO1C	12	109125372	1	0	0	0	0	0	3.0137	4.13e-10	1.71e-08	1.26e-14	rs6539454	3.04e-12	rs11114055	3.16e-05	1	2.7513	7.33e-06	3.39e-05	2.07e-09	3.79e-07	0.0198	8.55e-05	1.42e-19	8.76e-12	7.79e-31	2.88e-58
ENSG00000249087.3	C1orf213	1	23695490	0	0	0	0	0	0	-0.1615	4.28e-10	1.78e-08	3.63e-14	rs74416781	1.86e-14	rs74416781	0.0271	1	0.1689	1.16e-17	2.3e-16	3.35e-22	1.01e-22	0.0007	6.65e-05	1	0.0008	5.35e-20	1.84e-19
ENSG00000137274.8	BPHL	6	3118608	0	0	0	0	0	0	2.0394	4.32e-10	1.79e-08	4.53e-17	rs13219066	3.22e-16	rs13219066	4.15e-05	1	2.994	2.44e-15	3.77e-14	1.29e-19	8.32e-20	0.0794	1.1e-08	1.27e-17	0.0007	4.59e-43	9.91e-79
ENSG00000242551.2	POU5F1P6	3	128395848	0	0	0	0	0	0	-2.3586	4.43e-10	1.83e-08	1.32e-13	rs4443194	1.76e-10	rs4443194	0.0572	1	-7.4154	NA	NA	NA	NA	NA	NA	NA	NA	NA	NA
ENSG00000037474.10	NSUN2	5	6633404	0	0	0	0	0	0	3.2875	4.58e-10	1.89e-08	2.34e-16	rs3776441	4.58e-13	rs3776441	0.0002	1	3.351	7.68e-11	7.16e-10	7.22e-15	1.21e-10	0.016	1.23e-05	4.9e-06	2.05e-12	7.32e-30	8.22e-40
ENSG00000123297.12	TSFM	12	58176372	1	0	0	0	0	0	2.3663	4.64e-10	1.91e-08	1.19e-13	rs11172349	8.55e-13	rs11172351	6.36e-06	1	2.6125	4.97e-12	5.33e-11	1.56e-15	2.04e-11	0.0222	3.71e-11	5.6e-17	3.45e-39	3.03e-92	4.75e-215
ENSG00000138039.10	LHCGR	2	48982880	1	1	0	0	0	1	-2.4535	4.69e-10	1.93e-08	1.25e-16	rs2140551	6.95e-07	2:48675117	0.0066	1	-7.4154	NA	NA	NA	NA	NA	1	9.52e-05	6.54e-06	0.0002	0.0001
ENSG00000247679.2	RP11-1277A3.1	5	177038254	0	0	0	0	0	0	0.5201	4.7e-10	1.93e-08	7.5e-15	rs190621600	1.24e-14	rs7708299	1e-08	1	0.4596	6.12e-15	9.05e-14	2.68e-18	5.77e-16	NA	NA	NA	NA	NA	NA
ENSG00000143850.8	PLEKHA6	1	204346793	1	0	0	0	0	0	1.8968	4.76e-10	1.95e-08	3.67e-14	rs4548504	3.76e-11	rs4548504	1e-08	1	2.8307	0.0019	0.0052	0.0002	0.0002	0.0106	7.1e-07	1.76e-09	2.12e-08	2e-07	7.19e-18
ENSG00000128262.4	POM121L9P	22	24647796	0	0	0	0	0	0	-1.9479	4.95e-10	2.03e-08	3.37e-14	rs67699536	2.92e-06	rs5760273	6.33e-05	1	-0.8552	1.26e-08	8.9e-08	2.02e-12	3.95e-06	0.0126	NA	NA	NA	NA	NA
ENSG00000268362.1	CTD-2017D11.1	19	24216247	0	0	0	0	0	0	1.5788	5.04e-10	2.06e-08	5.95e-15	rs183295024	7.01e-14	rs62113679	1e-08	1	0.239	3.65e-26	1.74e-24	5.29e-31	1.67e-29	1e-08	NA	NA	NA	NA	NA
ENSG00000232112.3	TMA7	3	48485256	0	0	0	0	0	0	4.3141	5.17e-10	2.11e-08	5.52e-14	rs76134549	1.22e-10	rs76134549	NA	1	4.7008	0.1035	0.1296	0.0001	4.84e-06	0.1247	NA	NA	NA	NA	NA
ENSG00000077238.9	IL4R	16	27324989	1	1	0	0	0	1	3.381	5.18e-10	2.12e-08	3.02e-14	rs6498011	3.17e-12	rs6498012	6.8e-05	1	3.9693	6.5e-09	4.77e-08	1.31e-12	2.14e-05	0.0583	4.52e-05	6.02e-08	1.38e-09	6.38e-61	1.77e-84
ENSG00000214049.6	UCA1	19	15939771	0	0	0	0	0	0	-0.9826	5.21e-10	2.12e-08	9.59e-14	19:15928868	5.58e-05	rs3093226	0.0152	1	-1.2984	1.25e-10	1.13e-09	1.75e-14	2.14e-09	0.0138	3.79e-11	NA	1	2e-24	2.02e-37
ENSG00000251054.1	CTD-2215E18.3	5	96563661	0	0	0	0	0	0	-0.1517	5.22e-10	2.13e-08	1.41e-13	rs1592764	1.1e-17	rs1592764	0.0546	1	-7.4154	NA	NA	NA	NA	NA	NA	NA	NA	NA	NA
ENSG00000124275.10	MTRR	5	7851604	1	0	0	0	0	0	2.7663	5.29e-10	2.15e-08	7.87e-15	rs162131	2.07e-10	rs162036	2.88e-06	1	2.1101	0.1764	0.1804	9.43e-05	1.37e-05	0.0401	7.02e-25	2.63e-26	1.87e-29	2.26e-90	5.7e-105
ENSG00000267566.1	RP11-104J23.1	17	34336602	0	0	0	0	0	0	-0.1303	5.36e-10	2.18e-08	4.18e-14	rs7217473	5.36e-15	rs2293788	0.105	0	NA	NA	NA	NA	NA	NA	NA	NA	NA	NA	NA
ENSG00000110455.9	ACCS	11	44087475	1	0	0	0	0	0	1.7731	5.48e-10	2.22e-08	8.34e-14	rs2074038	2.18e-14	rs2074038	0.0001	1	2.8222	1.14e-11	1.16e-10	1.66e-15	3.21e-13	1.77e-05	9.35e-07	1.39e-24	1.35e-17	2.32e-68	7.81e-138
ENSG00000259471.1	RP11-321F6.1	15	66874528	0	0	0	0	0	0	-1.7224	5.58e-10	2.26e-08	7.48e-14	rs7178615	6.14e-14	rs7178615	0.0005	1	-1.5803	1.36e-10	1.22e-09	2.48e-14	2.04e-11	NA	NA	NA	NA	NA	NA
ENSG00000139405.11	C12orf52	12	113623331	0	0	0	0	0	0	2.0426	5.66e-10	2.29e-08	5.85e-15	rs12298653	3.71e-10	rs16942667	0.0014	1	2.8408	1.48e-10	1.33e-09	1.93e-14	6.86e-09	0.0589	4.02e-06	1	3.11e-08	2.48e-92	1.22e-106
ENSG00000136273.7	HUS1	7	48019178	1	0	0	0	0	0	2.1688	5.74e-10	2.32e-08	6.14e-15	rs2708865	5.14e-10	rs2708896	0.0002	1	1.6357	0.0003	0.0009	7.76e-07	3.16e-07	0.0668	1.91e-05	1	1.09e-05	4.18e-11	1.23e-16
ENSG00000153786.8	ZDHHC7	16	85045141	0	0	0	0	0	0	2.1732	5.99e-10	2.41e-08	9.15e-16	rs78856588	3.9e-15	rs73258114	0.0028	1	2.7627	4.42e-05	0.0002	6.15e-09	3.72e-07	0.0551	6.69e-07	3.42e-06	5.42e-11	1.68e-13	5.9e-32
ENSG00000240303.3	ACAD11	3	132363740	0	0	0	0	0	0	0.8265	6.03e-10	2.43e-08	1.24e-15	rs72998150	1.63e-22	rs76715377	NA	1	4.383	0.5715	0.3439	0.0006	0.0005	0.0003	7.91e-09	1.35e-05	1.05e-06	2.42e-22	4.89e-37
ENSG00000136104.14	RNASEH2B	13	51483814	0	0	0	0	0	0	1.5224	6.15e-10	2.47e-08	3.37e-15	rs41292768	2.17e-10	rs41292768	0.0045	1	0.4779	3.51e-13	4.27e-12	2.92e-17	1.4e-15	5.46e-06	2.18e-11	1.29e-16	0.0002	1.73e-29	4.24e-54
ENSG00000181396.8	OGFOD3	17	80373503	0	0	0	0	0	0	1.3002	6.22e-10	2.5e-08	2.22e-14	rs4789769	2.37e-13	rs4789769	0.0014	1	1.957	9.69e-05	0.0004	3.15e-08	9.69e-08	5.39e-05	NA	NA	NA	NA	NA
ENSG00000177483.7	RBM44	2	238707388	0	0	0	0	0	0	-0.6207	6.82e-10	2.73e-08	8.36e-14	rs72987103	3.31e-12	rs56074707	0.0035	1	-1.6917	1.75e-07	1.05e-06	3.86e-11	1e-07	0.024	NA	NA	1	0.0006	NA
ENSG00000140265.8	ZSCAN29	15	43663223	0	0	0	0	0	0	1.658	7.06e-10	2.83e-08	6.57e-15	rs2250750	5.29e-09	rs2250750	0.0752	1	1.3858	3.95e-06	1.91e-05	2.24e-09	1.97e-08	0.0566	5.12e-05	8.92e-13	1.61e-07	1.23e-14	5.47e-31
ENSG00000240291.1	RP11-499P20.2	10	18834489	0	0	0	0	0	0	2.3586	7.11e-10	2.84e-08	1.58e-13	10:18957752	1.47e-11	10:18957752	1e-08	1	3.0116	3.94e-21	1.05e-19	5.34e-26	6.31e-10	0.0124	NA	NA	NA	NA	NA
ENSG00000227671.3	MIR3916	1	247372795	0	0	0	0	0	0	2.6394	7.11e-10	2.84e-08	6.43e-15	1:247354337	4.45e-06	1:247354337	0.0011	1	2.2984	1.38e-15	2.18e-14	3.79e-20	2.82e-13	0.0352	NA	NA	NA	NA	NA
ENSG00000177236.3	AP006621.1	11	780117	0	0	0	0	0	0	0.5006	7.33e-10	2.92e-08	1.37e-14	rs4963153	1.19e-14	rs6597981	0.0006	0	NA	NA	NA	NA	NA	NA	NA	NA	NA	NA	NA
ENSG00000226381.3	RP11-119F19.2	10	81526085	0	0	0	0	0	0	0.0977	7.33e-10	2.92e-08	2.91e-14	rs10885307	6.2e-09	rs10885307	0.0027	0	NA	NA	NA	NA	NA	NA	NA	NA	NA	NA	NA
ENSG00000142949.12	PTPRF	1	43990858	0	0	0	0	0	0	3.9365	7.54e-10	3e-08	4.76e-15	rs2782641	2.17e-16	1:44147579	0.0004	1	3.7544	0.0003	0.0011	1.75e-07	1.33e-08	0.0557	7.77e-05	1	1.08e-11	4.53e-07	7.68e-20
ENSG00000250056.1	LINC01018	5	6582249	0	0	0	0	0	0	2.7765	7.62e-10	3.03e-08	4.92e-14	rs3776441	2.63e-14	rs13174061	0.0006	1	3.107	1.21e-06	6.35e-06	2.49e-10	7.72e-09	0.0145	NA	NA	NA	NA	NA
ENSG00000249359.2	RP11-374A4.1	5	21341484	0	0	0	0	0	0	-1.8775	7.85e-10	3.11e-08	3.63e-15	rs72751193	8.57e-12	rs62348264	6.48e-05	1	-4.3365	NA	NA	NA	NA	NA	NA	NA	NA	NA	NA
ENSG00000268081.1	RP11-678G14.2	19	21752039	0	0	0	0	0	0	-0.727	7.87e-10	3.12e-08	3.6e-15	19:21753652	3.82e-11	rs67876192	0.0131	1	-1.9587	NA	NA	NA	NA	NA	NA	NA	NA	NA	NA
ENSG00000213785.3	RP11-449L13.2	11	16506218	0	0	0	0	0	0	-1.0932	8.02e-10	3.17e-08	1.54e-13	rs1401454	6.88e-11	rs10832570	NA	1	-7.4154	NA	NA	NA	NA	NA	NA	NA	NA	NA	NA
ENSG00000123454.6	DBH	9	136501482	1	1	0	0	0	1	2.0721	8.1e-10	3.2e-08	1.75e-13	rs1611115	1.53e-10	rs2519143	1e-08	1	3.1599	4.8e-13	5.74e-12	2.98e-17	2.12e-12	NA	5.29e-11	8.84e-25	0.0006	1.02e-60	3.18e-123
ENSG00000152117.13	AC093838.4	2	132250386	0	0	0	0	0	0	0.8438	8.31e-10	3.28e-08	1.25e-13	rs12469530	2.79e-10	rs10171879	1.49e-06	1	2.5875	6.52e-33	5.67e-31	2.46e-38	5.13e-28	1.91e-06	NA	NA	NA	NA	NA
ENSG00000182903.11	ZNF721	4	492945	0	0	0	0	0	0	2.0183	8.34e-10	3.29e-08	1.5e-15	rs11947207	1.56e-08	rs58020250	0.0033	1	1.611	3.34e-13	4.09e-12	3.29e-17	8.32e-14	0.1059	5.7e-06	9.37e-06	1.34e-06	7.12e-07	8.24e-11
ENSG00000135951.10	TSGA10	2	99771417	0	0	0	0	0	0	-0.419	8.49e-10	3.34e-08	3.11e-13	2:99779654	8.81e-09	2:99779654	6.9e-07	1	-0.9566	6.88e-14	9.03e-13	1.07e-17	2.4e-14	0.0077	2.35e-05	1	7.68e-22	1.31e-28	2.38e-56
ENSG00000122873.7	CISD1	10	60028818	1	0	0	0	0	0	2.3957	8.52e-10	3.34e-08	1.02e-14	10:60004385	5.56e-12	rs7080845	0.0488	1	2.1531	8.82e-05	0.0003	3.77e-08	2.98e-06	0.006	3.06e-06	1.54e-08	1.17e-11	2.74e-55	4.16e-80
ENSG00000267056.2	AC005336.4	19	16022634	0	0	0	0	0	0	3.1957	8.58e-10	3.37e-08	2.18e-14	rs12980517	7.95e-14	rs12980517	NA	1	2.275	1.8e-06	9.18e-06	7.97e-09	4.46e-07	NA	NA	NA	NA	NA	NA
ENSG00000117602.7	RCAN3	1	24829387	0	0	0	0	0	0	0.1747	8.64e-10	3.38e-08	1.42e-13	rs196422	4.49e-07	rs196422	7.61e-06	1	-0.2153	1.29e-13	1.66e-12	8.63e-18	5.04e-12	0.0912	3.23e-06	4.88e-05	0.0006	3.77e-07	2.28e-12
ENSG00000212126.3	TAS2R50	12	11139511	0	0	0	0	0	0	0.8798	8.94e-10	3.5e-08	6.78e-15	rs1047712	9.83e-14	rs7488102	NA	1	-7.4154	NA	NA	NA	NA	NA	1	1	1	5.09e-05	0.0002
ENSG00000248280.1	RP11-33B1.2	4	120371312	0	0	0	0	0	0	0.0462	9.07e-10	3.54e-08	1.23e-14	4:120291518	2.63e-14	rs28488261	0.0019	0	NA	NA	NA	NA	NA	NA	NA	NA	NA	NA	NA
ENSG00000228221.1	LINC00578	3	177159709	0	0	0	0	0	0	-2.5761	9.62e-10	3.75e-08	1.91e-13	rs113996366	1.8e-08	rs16828483	0.0002	1	-7.4154	NA	NA	NA	NA	NA	NA	NA	NA	NA	NA
ENSG00000070214.11	SLC44A1	9	108006903	0	0	0	0	0	0	3.3697	9.63e-10	3.75e-08	3.5e-14	rs13299435	1.71e-11	rs13288985	0.0012	1	2.4964	0.0007	0.0022	2.68e-07	2.58e-06	0.0212	2.97e-07	7.13e-07	1.02e-06	1.81e-10	1.75e-23
ENSG00000196810.4	CTBP1-AS2	4	1243088	0	0	0	0	0	0	0.3438	9.65e-10	3.75e-08	1.73e-14	rs3733338	6.57e-12	rs2878539	0.1403	1	0.5604	6.23e-24	2.26e-22	1.35e-28	6.41e-26	0.0028	NA	NA	NA	NA	NA
ENSG00000104689.5	TNFRSF10A	8	23082639	1	0	0	0	0	0	1.947	9.7e-10	3.77e-08	1.3e-13	rs4872090	1.01e-10	rs6988146	0.0001	1	1.0383	2.56e-11	2.53e-10	2.93e-15	1.22e-11	0.0093	9.74e-06	9.87e-10	1	3.53e-25	1.27e-39
ENSG00000120071.8	KANSL1	17	44302733	0	0	0	0	0	0	2.3398	9.85e-10	3.82e-08	1.75e-13	rs141293023	1.65e-10	rs199499	1e-08	1	1.5397	2.61e-08	1.75e-07	9.97e-12	4.64e-13	1.5e-07	0.0002	3.59e-10	0.0002	1.91e-09	1.32e-11
ENSG00000179119.10	SPTY2D1	11	18656338	0	0	0	0	0	0	2.3163	1e-09	3.89e-08	3.59e-14	rs10832950	6.8e-11	rs10832963	6.61e-06	1	1.3931	2.33e-05	9.79e-05	6.72e-09	8.25e-08	0.009	3.36e-05	6.95e-05	2.65e-21	4.99e-31	2.04e-57
ENSG00000249198.1	RP11-772C9.1	5	57047544	0	0	0	0	0	0	0.1595	1.01e-09	3.89e-08	5.05e-14	rs10037593	3.15e-14	rs10037593	NA	1	-1.1993	5.27e-09	3.9e-08	1.02e-12	9.88e-14	NA	NA	NA	NA	NA	NA
ENSG00000197563.5	PIGN	18	59854351	0	0	0	0	0	0	1.6934	1.02e-09	3.93e-08	2.75e-14	rs4941116	1.92e-10	rs4941116	1.63e-05	1	0.2206	0.0083	0.019	3.85e-06	0.0001	0.0038	1	1.33e-19	1.13e-20	5.08e-70	2.13e-127
ENSG00000204520.8	MICA	6	31371356	1	0	0	0	0	0	1.5768	1.11e-09	4.29e-08	3.16e-17	rs150932322	2.27e-09	rs150932322	1e-08	1	2.452	6.26e-13	7.4e-12	3.02e-18	1.1e-12	2e-08	1.06e-12	3.66e-20	1	1	1.53e-18
ENSG00000197932.3	F8A1	X	154114635	0	0	0	0	0	0	-0.6328	1.11e-09	4.3e-08	4.27e-14	rs6567793	1.08e-12	X:154494634	NA	0	NA	NA	NA	NA	NA	NA	1	2.11e-05	1	1	0.0004
ENSG00000225975.2	AC074138.3	19	37178351	0	0	0	0	0	0	0.259	1.16e-09	4.46e-08	2.08e-14	rs3096633	2e-11	19:37137727	0.0025	1	-0.309	5.01e-05	0.0002	2.91e-08	7.18e-09	0.0148	NA	NA	NA	NA	NA
ENSG00000072110.9	ACTN1	14	69446157	1	1	0	0	0	1	3.5031	1.19e-09	4.57e-08	2.04e-14	rs1009145	2.03e-12	rs7145573	1e-08	1	3.3685	0.0431	0.0702	2.37e-05	0.0004	0.0099	1	1	1.82e-06	1.09e-12	2.4e-20
ENSG00000182156.5	ENPP7	17	77704681	0	0	0	0	0	0	0.6842	1.2e-09	4.61e-08	1.85e-14	rs28682546	8.09e-16	17:77705953	0.0065	1	1.2962	4.61e-18	9.44e-17	3.9e-22	7.87e-12	0.1723	7.5e-10	4.7e-16	0.0002	1.16e-32	1.35e-60
ENSG00000233590.1	RP11-153K11.3	10	70002136	0	0	0	0	0	0	0.2584	1.24e-09	4.74e-08	5.79e-16	rs7081284	5.73e-07	rs736535	0.0038	1	1.4162	2.26e-18	4.74e-17	6.08e-23	1.36e-13	0.0045	NA	NA	NA	NA	NA
ENSG00000213908.3	CYP2A7P1	19	41533625	0	0	0	0	0	0	-0.2903	1.25e-09	4.78e-08	7.51e-14	rs10425176	8.41e-06	rs58530679	0.0003	1	-2.0046	1.25e-12	1.44e-11	3.3e-12	3.32e-06	NA	1	NA	NA	NA	NA
ENSG00000167720.8	SRR	17	2207066	1	0	0	0	0	0	0.3846	1.28e-09	4.89e-08	4.56e-14	17:2168670	1.28e-13	17:2168670	0.0023	1	0.2442	3.34e-13	4.09e-12	2.39e-17	2.7e-13	0.1566	1.2e-10	1.4e-13	1.39e-24	2.95e-71	4.14e-133
ENSG00000159445.8	THEM4	1	151882284	0	0	0	0	0	0	1.4453	1.28e-09	4.89e-08	1.09e-15	rs13320	2.3e-14	rs7541453	7e-08	1	2.1532	7.55e-12	7.86e-11	9.76e-16	1.14e-13	1e-08	6.72e-08	1.07e-32	2.64e-71	2.17e-111	1.87e-142
ENSG00000249761.1	CTD-2278B20.1	5	96672744	0	0	0	0	0	0	-1.0107	1.29e-09	4.91e-08	3.3e-13	rs1592764	1.5e-20	rs1592764	NA	1	-7.4154	NA	NA	NA	NA	NA	NA	NA	NA	NA	NA
ENSG00000224086.3	LL22NC03-86G7.1	22	22292957	0	0	0	0	0	0	-1.0449	1.34e-09	5.12e-08	1.52e-13	rs5756306	1.73e-11	rs239918	0.0004	1	-1.8126	2.36e-05	9.92e-05	6.04e-09	1.46e-07	NA	NA	NA	NA	NA	NA
ENSG00000232629.4	HLA-DQB2	6	32731311	1	0	0	0	0	0	-2.1018	1.35e-09	5.15e-08	4.75e-15	rs72852269	4.39e-07	rs115684244	0.0001	1	-1.2227	2.05e-22	6.17e-21	3.5e-28	1.89e-16	0.0008	1.36e-22	4.28e-13	8.97e-09	0.0002	1.23e-18
ENSG00000183793.9	NPIPA5	16	15474904	0	0	0	0	0	0	-1.1969	1.36e-09	5.17e-08	7.02e-14	rs3198697	6.75e-15	rs3198697	0.0063	1	1.038	3.99e-18	8.23e-17	1.84e-22	1.77e-20	5.74e-05	1.16e-05	NA	NA	NA	NA
ENSG00000188321.9	ZNF559	19	9434448	0	0	0	0	0	0	0.9766	1.38e-09	5.24e-08	1.28e-14	rs28384491	0.0004	rs12978278	0.0178	1	0.4627	1.18e-19	2.75e-18	2.91e-24	2.6e-17	0.0659	3.31e-05	6.72e-06	1.43e-05	5.19e-34	2.19e-42
ENSG00000010610.5	CD4	12	6896024	1	1	0	0	0	1	2.6558	1.39e-09	5.27e-08	5.55e-14	rs11615628	4.67e-12	rs11615628	1.42e-06	1	3.0851	0.9371	0.4481	0.0016	0.0005	0.0261	1.14e-05	7.17e-05	1	8.44e-08	7.73e-11
ENSG00000272864.1	RP11-17E13.2	1	75165017	0	0	0	0	0	0	0.768	1.46e-09	5.51e-08	8.66e-14	rs7527057	5.05e-12	1:75170763	NA	1	1.3388	2.09e-15	3.26e-14	2.79e-19	8.23e-14	NA	NA	NA	NA	NA	NA
ENSG00000166436.11	TRIM66	11	8693413	0	0	0	0	0	0	0.8462	1.49e-09	5.63e-08	1.13e-13	rs2073684	1.95e-10	11:8703973	0.0009	1	1.9517	2.32e-16	3.96e-15	1.33e-20	5.42e-16	0.0007	5.19e-05	NA	1	0.0001	0.0002
ENSG00000259803.2	SLC22A31	16	89268072	0	0	0	0	0	0	-2.1479	1.51e-09	5.7e-08	2.66e-15	rs12920277	1.34e-12	rs11642110	0.0056	1	-1.4934	1.56e-22	4.76e-21	6.92e-28	4.89e-09	0.0724	NA	NA	NA	NA	NA
ENSG00000182013.13	PNMAL1	19	46974820	0	0	0	0	0	0	-1.3484	1.53e-09	5.76e-08	4.96e-13	rs3826852	0.0009	19:46020634	0.064	1	-2.0643	1.06e-08	7.6e-08	3.03e-12	8.29e-08	0.0708	9.23e-13	NA	NA	NA	7.18e-125
ENSG00000070718.7	AP3M2	8	42010464	1	0	0	0	0	0	0.5796	1.54e-09	5.81e-08	2.94e-13	rs7000567	9.37e-08	rs13268076	0.0317	1	0.645	4.35e-08	2.82e-07	8.09e-12	4.53e-11	0.1098	1.69e-08	4.29e-08	5.08e-24	7.28e-41	1.06e-86
ENSG00000106565.13	TMEM176B	7	150498448	0	0	0	0	0	0	5.7322	1.56e-09	5.86e-08	7.84e-15	7:150502468	2.86e-15	rs114949263	6.17e-05	1	6.465	2.18e-15	3.39e-14	1.88e-19	2.37e-18	1e-08	8.88e-06	NA	8.66e-13	2.74e-73	8.35e-96
ENSG00000154582.12	TCEB1	8	74884522	0	0	0	0	0	0	2.1542	1.57e-09	5.88e-08	3.06e-14	rs62509332	5.11e-06	rs17316127	0.0916	1	1.8763	0.0094	0.021	4.67e-06	0.0002	0.0008	1.42e-09	2.38e-05	1	5.7e-44	8.87e-49
ENSG00000224769.1	AC069213.1	3	195341818	0	0	0	0	0	0	-0.4011	1.59e-09	5.97e-08	9.84e-14	rs3096345	6.41e-05	rs2688506	NA	1	0.9504	9.35e-18	1.88e-16	3.14e-22	2.85e-19	NA	NA	NA	NA	NA	NA
ENSG00000186136.1	TAS2R42	12	11339543	0	0	0	0	0	0	-0.9891	1.6e-09	6.01e-08	3.19e-13	rs10772397	1.08e-12	rs10772397	NA	1	-7.4154	NA	NA	NA	NA	NA	1	1	1	1	NA
ENSG00000228701.1	TNKS2-AS1	10	93558048	0	0	0	0	0	0	-1.2513	1.61e-09	6.02e-08	1.25e-13	rs7085519	2.93e-12	rs11186731	0.0241	1	-0.789	5.77e-26	2.63e-24	1.43e-30	1.65e-26	0.0648	NA	NA	NA	NA	NA
ENSG00000125651.9	GTF2F1	19	6393992	0	0	0	0	0	0	2.6625	1.61e-09	6.02e-08	9.41e-15	rs35830967	2.61e-07	rs10421175	0.0008	1	2.8783	2.54e-05	0.0001	5.67e-09	7.11e-06	0.0253	9.75e-07	1	1	0.0003	0.0007
ENSG00000135226.12	UGT2B28	4	70146217	1	1	0	1	0	0	-2.0436	1.62e-09	6.03e-08	6.84e-14	4:69975441	6.02e-15	rs11249529	0.0145	1	-3.0149	2.93e-09	2.23e-08	3.68e-13	1.43e-11	NA	1	1	0.0001	2.37e-05	0.0007
ENSG00000132600.12	PRMT7	16	68344877	0	0	0	0	0	0	0.6493	1.63e-09	6.06e-08	4.48e-14	rs1826364	5.92e-13	rs3785116	0.0004	1	1.611	5.06e-17	9.35e-16	7.82e-18	3.45e-14	0.032	6.83e-05	4.84e-16	3.64e-16	9.31e-37	1.67e-69
ENSG00000144120.8	TMEM177	2	120436743	0	0	0	0	0	0	1.8214	1.63e-09	6.06e-08	3.88e-14	rs11684353	4.96e-12	rs11684353	0.0002	1	2.1989	1.16e-13	1.49e-12	1.32e-17	3.1e-14	1e-08	2.23e-09	2.05e-17	1.48e-24	8.12e-48	2.52e-107
ENSG00000126231.9	PROZ	13	113812968	1	0	0	0	0	0	2.7892	1.64e-09	6.1e-08	1.06e-14	rs3024740	1.12e-12	rs559054	0.0018	1	4.1756	4.07e-15	6.13e-14	4.13e-19	2.42e-15	0.0833	7.48e-09	2.63e-14	1.14e-18	6.4e-48	1.04e-81
ENSG00000251615.3	RP11-774O3.3	4	8360065	0	0	0	0	0	0	-0.414	1.68e-09	6.26e-08	1.63e-13	rs10018660	7.3e-05	rs10018660	NA	1	0.344	5.32e-09	3.93e-08	5.01e-13	6.02e-11	NA	NA	NA	NA	NA	NA
ENSG00000235106.4	LINC00094	9	136890561	0	0	0	0	0	0	0.2893	1.76e-09	6.54e-08	3.02e-13	rs441233	2.22e-10	rs441233	0.0001	1	0.7204	1.25e-07	7.68e-07	1.91e-11	2.7e-09	0.0937	NA	NA	NA	NA	NA
ENSG00000256660.1	CLEC12B	12	10163226	0	0	0	0	0	0	-2.3012	1.78e-09	6.59e-08	5.39e-14	rs7313235	1.36e-15	rs147402817	0.0478	1	-2.8335	6.11e-07	3.36e-06	2.06e-10	2.32e-08	0.1988	1.86e-07	1	NA	NA	6.16e-06
ENSG00000104341.12	LAPTM4B	8	98787285	0	0	0	0	0	0	2.9538	1.84e-09	6.82e-08	1.76e-13	rs2331659	6.57e-08	rs138708904	0.0068	1	2.2368	1.86e-14	2.62e-13	3.13e-18	6.22e-13	0.0408	3.52e-08	9.72e-21	1.7e-28	2.05e-55	7.2e-134
ENSG00000154719.9	MRPL39	21	26979829	0	0	0	0	0	0	3.0667	1.99e-09	7.34e-08	1.31e-13	rs2244498	2.03e-10	rs8126538	0.0085	1	3.1442	9.8e-05	0.0004	3.33e-08	1.87e-06	0.004	5.59e-14	1.18e-05	1.33e-20	1.18e-14	1.21e-51
ENSG00000197747.4	S100A10	1	151966866	1	0	0	0	0	0	2.9837	2e-09	7.37e-08	1.94e-13	rs9943221	5.08e-05	rs16833668	0.0624	1	3.532	1.71e-10	1.51e-09	2.7e-14	2.34e-05	0.1195	4.63e-05	2.97e-20	4.45e-20	4.28e-63	2.98e-122
ENSG00000228716.2	DHFR	5	79950802	1	1	0	0	0	1	1.6056	2.01e-09	7.42e-08	5.12e-15	rs6151613	0.0002	rs111415498	0.0063	1	1.4785	0.4106	0.2888	0.0003	0.0006	0.0174	1.49e-07	4.03e-05	NA	NA	7.98e-06
ENSG00000239445.1	ST3GAL6-AS1	3	98451495	0	0	0	0	0	0	0.266	2.05e-09	7.53e-08	2.29e-13	rs9858592	2.54e-13	rs9858592	1e-08	1	-0.1245	3.01e-11	2.95e-10	2.96e-15	6.46e-14	0.0708	NA	NA	NA	NA	NA
ENSG00000230657.2	PRB4	12	11463369	0	0	0	0	0	0	-1.1064	2.1e-09	7.72e-08	6.7e-14	rs1047709	1.96e-12	rs1047709	0.1207	1	-7.4154	NA	NA	NA	NA	NA	1	1	5.22e-13	9.05e-20	7.37e-22
ENSG00000241015.2	TPM3P9	19	53945049	0	0	0	0	0	0	0.5982	2.1e-09	7.73e-08	1.58e-13	rs12984064	1.19e-10	rs12976198	NA	1	0.655	5.7e-08	3.66e-07	5.94e-12	4.12e-11	0.021	NA	NA	NA	NA	NA
ENSG00000172113.4	NME6	3	48343175	0	0	0	0	0	0	1.3471	2.12e-09	7.77e-08	1.26e-13	rs7632297	3.06e-12	rs11715876	0.0921	1	1.2352	4.53e-10	3.78e-09	1.45e-13	2.67e-10	0.0285	1	1	1	0.0002	0.0004
ENSG00000123545.5	NDUFAF4	6	97345757	0	0	0	0	0	0	2.2666	2.21e-09	8.11e-08	2.46e-14	rs9320345	2.31e-09	rs13196731	1e-08	1	2.0541	0.9791	0.4592	0.0021	0.0009	5e-08	NA	NA	NA	NA	NA
ENSG00000264176.1	MAGOH2	17	10619828	0	0	0	0	0	0	1.3507	2.34e-09	8.57e-08	4.14e-13	rs406446	1.75e-12	rs387022	NA	1	1.2791	5.22e-25	2.13e-23	7.48e-29	5.46e-21	0.3709	NA	NA	NA	NA	NA
ENSG00000111328.2	CDK2AP1	12	123756881	0	0	0	0	0	0	1.9594	2.4e-09	8.75e-08	5.4e-14	12:123732769	2.49e-12	rs28372579	0.0018	1	1.9434	2.38e-07	1.4e-06	5.58e-11	1.95e-06	0.0615	2.35e-08	3.67e-21	3.14e-24	9.5e-80	9.8e-161
ENSG00000260762.1	RP11-143N13.1	16	20618429	0	0	0	0	0	0	-0.0416	2.41e-09	8.8e-08	6.83e-13	rs6497484	3.45e-07	rs9929350	0.0096	1	-1.3282	2.36e-13	2.96e-12	4.77e-17	3.84e-23	NA	NA	NA	NA	NA	NA
ENSG00000248771.1	RP11-294O2.2	4	165675216	0	0	0	0	0	0	-2.6298	2.47e-09	9e-08	1.05e-15	rs78461258	1.91e-05	4:165758844	0.0024	1	-7.4154	NA	NA	NA	NA	NA	NA	NA	NA	NA	NA
ENSG00000171840.7	NINJ2	12	772945	1	0	0	0	0	0	1.1684	2.49e-09	9.06e-08	2.02e-13	rs11064141	1.36e-09	rs11064141	1.3e-07	1	1.5129	1.88e-05	8.04e-05	4.86e-09	5.79e-05	0.0005	5.33e-06	1.37e-07	4.1e-15	4.79e-41	3.38e-63
ENSG00000204583.5	LRCOL1	12	133187037	0	0	0	0	0	0	0.8498	2.63e-09	9.57e-08	4.05e-14	rs2323973	1.72e-09	rs7487063	0.0283	1	2.5449	0.0104	0.0228	4.5e-06	5.72e-05	0.0003	NA	NA	NA	NA	NA
ENSG00000196295.7	AC005154.6	7	30625588	0	0	0	0	0	0	1.1782	2.64e-09	9.59e-08	6.6e-15	rs1986756	1.08e-11	rs1986756	1e-08	1	1.4861	3.26e-41	7.32e-39	6.42e-47	3e-33	1e-08	NA	NA	NA	NA	NA
ENSG00000130653.11	PNPLA7	9	140444986	0	0	0	0	0	0	0.0607	2.71e-09	9.81e-08	4.38e-14	rs10746563	3.56e-08	rs2501556	0.0638	1	1.8792	3.38e-12	3.68e-11	2.38e-12	3.08e-11	0.0011	0.0001	3.37e-06	0.0004	6.09e-17	1.04e-23
ENSG00000251648.2	CTD-2353N24.1	5	65028800	0	0	0	0	0	0	-1.5314	2.76e-09	9.98e-08	4.66e-13	rs2548781	1.96e-10	rs185119066	NA	1	-7.4154	NA	NA	NA	NA	NA	NA	NA	NA	NA	NA
ENSG00000152595.12	MEPE	4	88742563	0	0	0	0	0	0	-1.8978	2.8e-09	1.01e-07	8.17e-17	rs1381951	8.63e-09	rs35302146	0.0007	1	-4.2501	NA	NA	NA	NA	NA	1	1	0.0007	1	0.0001
ENSG00000142197.8	DOPEY2	21	37529080	0	0	0	0	0	0	1.4987	2.82e-09	1.02e-07	1.85e-15	rs2835317	1.68e-16	rs2246810	6e-08	1	1.11	4.18e-39	7.2e-37	2.21e-34	5.3e-36	0.1816	2.5e-07	3.23e-36	4.26e-58	2.04e-172	1e-307
ENSG00000150787.3	PTS	11	112097088	1	0	0	0	0	0	3.2866	2.95e-09	1.06e-07	1.16e-12	rs11214138	1.01e-12	rs10891339	1.14e-06	1	3.3263	1.95e-10	1.71e-09	3.2e-14	1.48e-10	0.0044	6.24e-09	8.55e-13	1.38e-15	1.25e-56	5.58e-105
ENSG00000204920.6	ZNF155	19	44472014	0	0	0	0	0	0	0.6123	2.95e-09	1.06e-07	3.08e-13	rs62116613	2.95e-11	rs62116613	0.0058	1	0.4726	2.74e-10	2.35e-09	3.99e-14	3.4e-11	6.17e-05	6.42e-05	1	1	2.89e-22	4.03e-23
ENSG00000150316.7	CWC15	11	94706776	0	0	0	0	0	0	2.9401	2.96e-09	1.06e-07	1.09e-13	11:94706463	7.12e-13	11:94706458	0.0053	1	3.3655	3.42e-09	2.58e-08	7.02e-13	2.34e-09	0.0035	1	1.8e-08	9.34e-12	2.95e-27	3.63e-50
ENSG00000198874.8	TYW1	7	66460160	0	0	0	0	0	0	2.0482	2.99e-09	1.07e-07	1.83e-14	rs10243730	5.1e-14	rs3980766	1e-08	1	1.8518	9.06e-06	4.12e-05	3.12e-09	9.74e-10	0.1058	5.78e-05	8.42e-07	4.96e-05	3.34e-20	6.22e-27
ENSG00000070367.11	EXOC5	14	57735626	0	0	0	0	0	0	2.7443	3.02e-09	1.08e-07	1.12e-14	rs1203336	1.25e-10	rs1189899	7.26e-05	1	1.2616	1.96e-05	8.36e-05	5.44e-09	5.95e-12	0.1942	1	1.02e-10	1	1.82e-09	1.54e-16
ENSG00000142102.11	ATHL1	11	289138	0	0	0	0	0	0	2.0837	3.06e-09	1.1e-07	1.49e-13	rs34459139	3.47e-07	rs11603142	0.0018	1	3.7822	3.09e-08	2.05e-07	6.49e-12	4.63e-07	1.31e-05	2.64e-06	3.64e-14	3.38e-05	1.36e-36	1.88e-61
ENSG00000117280.8	RAB7L1	1	205744588	0	0	0	0	0	0	2.8678	3.16e-09	1.13e-07	1.62e-13	rs708723	4.59e-13	rs823116	0.0279	1	2.291	6.33e-08	4.04e-07	1.37e-11	8.81e-09	0.0258	2.19e-06	7.85e-08	5.98e-14	3.46e-23	2.36e-43
ENSG00000166938.8	DIS3L	15	66585555	0	0	0	0	0	0	2.1359	3.17e-09	1.13e-07	6.67e-14	rs8025753	7.32e-11	rs28593577	1e-08	1	1.8552	3.22e-08	2.13e-07	7.96e-12	7.9e-11	0.0021	1.76e-06	1.56e-11	9.77e-27	2.07e-86	1.08e-127
ENSG00000259065.1	RP5-1021I20.1	14	74254063	0	0	0	0	0	0	-0.6554	3.28e-09	1.17e-07	1.27e-13	rs12890741	2.45e-17	rs12886003	0.0023	1	0.8401	1.98e-27	1.08e-25	1.05e-32	6.46e-29	0.0013	NA	NA	NA	NA	NA
ENSG00000185163.5	DDX51	12	132628880	0	0	0	0	0	0	0.8811	3.33e-09	1.19e-07	7.62e-14	rs7974299	3.79e-12	rs7974299	0.0161	1	1.9242	0.0056	0.0134	1.63e-06	0.0002	1e-08	1.56e-10	1	1	5.42e-21	1.8e-26
ENSG00000270632.1	RP11-340C20.3	13	100850723	0	0	0	0	0	0	1.4683	3.34e-09	1.19e-07	5.48e-13	rs6491552	1.01e-10	rs12561161	NA	1	-7.4154	NA	NA	NA	NA	NA	NA	NA	NA	NA	NA
ENSG00000144230.12	GPR17	2	128403439	0	0	0	0	0	0	0.1797	3.36e-09	1.19e-07	5.38e-13	rs113724080	5.83e-15	rs113724080	0.0027	1	0.36	4.74e-25	1.96e-23	6.57e-30	1.49e-24	0.0027	1	1	9.88e-05	0.0014	0.001
ENSG00000165424.6	ZCCHC24	10	81205383	0	0	0	0	0	0	3.2005	3.4e-09	1.21e-07	6.12e-13	rs10824756	3.61e-09	rs12360384	0.0002	1	3.0733	1.63e-09	1.28e-08	2.48e-13	2.2e-08	NA	1	1	2.62e-10	8.05e-29	5.35e-42
ENSG00000011376.5	LARS2	3	45429998	0	0	0	0	0	0	1.8554	3.51e-09	1.25e-07	1.06e-12	rs6441920	2.34e-12	rs12639021	2e-07	1	1.781	5.85e-06	2.75e-05	2.56e-09	1.31e-10	0.0051	2.19e-07	4.48e-08	0.0008	1.86e-22	4.39e-36
ENSG00000250312.2	ZNF718	4	124897	0	0	0	0	0	0	1.1924	3.56e-09	1.26e-07	2.11e-13	4:134962	4.16e-11	4:138710	1e-08	1	-0.1605	2.58e-31	1.88e-29	8e-37	6.38e-29	1e-08	1	NA	4.22e-07	5.08e-16	7.2e-24
ENSG00000104872.6	PIH1D1	19	49956754	0	0	0	0	0	0	2.6672	3.56e-09	1.26e-07	2.23e-13	rs7252656	8.57e-10	rs11669017	1e-08	1	3.3476	0.5286	0.3304	0.0003	1.72e-05	5.87e-06	1	4.81e-07	9.75e-09	5.55e-87	8.48e-102
ENSG00000021852.8	C8B	1	57431813	1	0	0	0	0	0	5.9069	3.59e-09	1.27e-07	1.38e-14	rs626457	3.22e-18	rs626457	0.0005	1	5.6879	2.59e-08	1.74e-07	5.03e-12	1.41e-12	0.0284	4.39e-05	2.94e-07	0.0001	5.61e-30	5.97e-36
ENSG00000251451.1	GS1-124K5.6	7	65874226	0	0	0	0	0	0	0.9431	3.66e-09	1.29e-07	8.16e-14	rs1983372	8.23e-12	rs6460290	0.1105	1	0.3486	0.0438	0.0709	6.56e-05	6.41e-05	NA	NA	NA	NA	NA	NA
ENSG00000196990.4	FAM163B	9	136451319	0	0	0	0	0	0	-1.1245	3.69e-09	1.3e-07	6.68e-13	rs2519143	6.04e-09	rs2519143	0.0469	1	1.4157	2.99e-13	3.7e-12	3.42e-17	3.33e-13	0.0338	NA	0.0002	0.0007	4.35e-05	2.2e-70
ENSG00000184933.3	OR6A2	11	6817128	0	0	0	0	0	0	-2.3478	3.73e-09	1.32e-07	4.78e-13	rs4426121	2.63e-14	rs7105082	NA	1	-7.4154	NA	NA	NA	NA	NA	1	1	0.0002	0.0015	NA
ENSG00000248275.1	TRIM52-AS1	5	180688213	0	0	0	0	0	0	0.4007	3.75e-09	1.32e-07	1.59e-13	rs1556105	9.17e-11	5:180687428	0.0668	1	1.2838	1.46e-10	1.31e-09	1.51e-14	1.33e-12	0.0037	NA	NA	NA	NA	NA
ENSG00000213971.3	RP11-15H20.6	19	23457053	0	0	0	0	0	0	1.8189	3.8e-09	1.34e-07	7.82e-15	rs12610936	2.57e-11	rs12610936	0.0003	0	NA	NA	NA	NA	NA	NA	NA	NA	NA	NA	NA
ENSG00000113971.14	NPHP3	3	132441303	0	0	0	0	0	0	2.0567	3.85e-09	1.35e-07	8.01e-14	rs7622700	1.54e-06	rs7622700	4.44e-05	1	1.703	1.17e-18	2.53e-17	2.99e-23	1.5e-15	2.7e-07	3.55e-06	1.36e-14	5.47e-08	6.72e-21	3.41e-37
ENSG00000228888.1	RP4-764O22.2	20	7234849	0	0	0	0	0	0	-1.5152	3.9e-09	1.37e-07	3.1e-15	rs11907461	5.24e-11	rs11907461	1.63e-05	1	-2.4842	NA	NA	NA	NA	NA	NA	NA	NA	NA	NA
ENSG00000153132.8	CLGN	4	141349122	0	0	0	0	0	0	1.9382	3.97e-09	1.39e-07	1.29e-12	rs148139174	5.76e-08	rs7688115	0.0235	1	0.0775	6.48e-09	4.76e-08	1.31e-12	3.16e-06	0.1118	4e-09	9.88e-11	1.38e-22	1.05e-52	2.44e-107
ENSG00000231365.1	RP11-418J17.1	1	119683082	0	0	0	0	0	0	0.3816	4.04e-09	1.41e-07	4.66e-14	rs61806982	7.16e-08	rs55781753	0.0023	1	-0.1428	8.2e-10	6.62e-09	4.54e-12	2.4e-13	0.023	NA	NA	NA	NA	NA
ENSG00000089351.10	GRAMD1A	19	35485688	0	0	0	0	0	0	1.6855	4.06e-09	1.42e-07	2.61e-14	rs67003112	3.42e-08	rs4997929	0.0001	1	2.3391	0.0001	0.0005	4.21e-08	7.03e-06	0.0311	1	1	1	1.39e-05	9.19e-09
ENSG00000166363.4	OR10A5	11	6866883	0	0	0	0	0	0	-2.4515	4.11e-09	1.43e-07	3.32e-13	rs7128685	4.19e-15	rs7105082	NA	1	-7.4154	NA	NA	NA	NA	NA	1	3e-05	1	0.0001	1.19e-05
ENSG00000163145.8	C1QTNF7	4	15341442	0	0	0	0	0	0	-0.5535	4.14e-09	1.44e-07	9.75e-13	rs10020408	0.0003	rs13115893	0.0165	1	-1.2295	0.0173	0.0346	7.86e-06	5.33e-05	0.1712	1	1	1.89e-06	9.86e-09	2.85e-15
ENSG00000185332.2	TMEM105	17	79304474	0	0	0	0	0	0	-0.5865	4.15e-09	1.45e-07	2.21e-13	rs4969432	5.38e-14	rs4969432	0.0016	1	0.3636	7.74e-20	1.86e-18	1.13e-24	1.01e-19	3.2e-07	5.82e-10	2.77e-13	1	4.9e-19	1.65e-39
ENSG00000178445.8	GLDC	9	6645650	1	0	0	0	0	0	3.6859	4.22e-09	1.47e-07	8.53e-14	rs12685293	9.54e-09	9:6666753	4.5e-06	1	3.6755	1.63e-10	1.45e-09	1.43e-14	1.21e-13	0.0747	1	5.47e-07	9.05e-13	1.87e-38	1.72e-58
ENSG00000165389.6	SPTSSA	14	34931562	0	0	0	0	0	0	3.0998	4.34e-09	1.51e-07	4.29e-14	rs7148589	1.45e-09	rs7148589	0.0018	1	2.9808	9.55e-14	1.24e-12	7.47e-18	6.78e-14	NA	NA	NA	NA	NA	NA
ENSG00000236384.3	LINC00479	21	43135935	0	0	0	0	0	0	-2.6578	4.39e-09	1.52e-07	2.36e-13	rs3746895	7.93e-13	rs9978542	0.0024	1	-1.7598	1.3e-22	4.03e-21	2.35e-25	4.69e-19	0.0815	NA	NA	NA	NA	NA
ENSG00000172782.7	FADS6	17	72889708	0	0	0	0	0	0	0.0005	4.52e-09	1.57e-07	3.7e-16	rs2460858	4.42e-17	rs2460858	0.0072	1	1.0424	1.85e-21	5.16e-20	4.68e-26	2.8e-30	9.71e-05	2.27e-06	0.0002	1.4e-06	1.14e-51	1.24e-61
ENSG00000161944.12	ASGR2	17	7019019	1	0	0	0	0	0	5.2885	4.58e-09	1.58e-07	5.43e-13	rs530779	6.52e-10	rs530779	1e-08	1	5.9786	0.0001	0.0004	2.63e-08	3.13e-08	1e-08	4.68e-07	4.2e-07	0.001	2.26e-29	1.64e-36
ENSG00000215156.5	RP11-1023L17.2	5	34190161	0	0	0	0	0	0	1.3816	4.59e-09	1.59e-07	2.17e-13	rs55997354	0.0001	5:34154145	NA	1	-2.3516	0.0598	0.0892	3.3e-05	3.54e-06	NA	NA	NA	0.0011	0.0001	NA
ENSG00000181894.10	ZNF329	19	58666477	0	0	0	0	0	0	1.1766	4.64e-09	1.6e-07	1.71e-12	rs12983728	6.4e-11	19:58614546	0.0283	1	1.1048	3.91e-06	1.9e-05	1.14e-09	2.26e-08	0.0732	2.97e-05	3.43e-11	2.12e-07	9.1e-43	1.02e-63
ENSG00000213214.3	ARHGEF35	7	143885488	0	0	0	0	0	0	-0.096	4.74e-09	1.64e-07	1.49e-13	7:143776656	3.01e-12	7:143776656	NA	1	0.2203	7.93e-20	1.9e-18	8.73e-24	2.54e-20	NA	NA	NA	NA	NA	NA
ENSG00000158623.10	COPG2	7	130353487	0	0	0	0	0	0	1.2808	4.81e-09	1.66e-07	1.13e-13	rs143771252	2.48e-07	rs10863	0.0002	1	1.0611	3.39e-09	2.56e-08	7.07e-13	3.42e-10	0.0173	3.21e-06	3.08e-06	1.06e-10	3.09e-51	8.43e-56
ENSG00000160439.11	RDH13	19	55582659	0	0	0	0	0	0	0.1595	4.9e-09	1.68e-07	3.25e-13	rs6509916	8.35e-10	rs11668339	8.96e-05	1	0.8449	3.61e-11	3.47e-10	3.15e-15	1.64e-11	0.026	1	2.17e-13	2.55e-05	2.14e-27	4.37e-41
ENSG00000176945.12	MUC20	3	195447753	0	0	0	0	0	0	-0.0777	4.96e-09	1.7e-07	1.79e-14	rs67254575	6.49e-08	rs11926303	1.3e-05	1	1.8627	9.04e-13	1.05e-11	4.15e-17	5.31e-12	1e-08	5.78e-13	6.9e-13	7.17e-14	6.54e-58	2.03e-102
ENSG00000215012.4	C22orf29	22	19840009	0	0	0	0	0	0	0.9165	5.01e-09	1.72e-07	1.32e-13	rs11913285	1.15e-11	rs11913285	NA	1	1.1016	0.0066	0.0155	2.59e-06	0.0001	0.0557	0.0001	1	1.19e-05	2.54e-23	4.02e-30
ENSG00000165688.7	PMPCA	9	139305110	0	0	0	0	0	0	2.5069	5.06e-09	1.73e-07	2.51e-13	rs4400498	5.57e-12	rs4400498	0.0032	1	3.8421	4.58e-14	6.12e-13	1.98e-16	1.43e-11	0.0098	1.45e-05	2.94e-16	1.14e-24	6.76e-49	2.01e-101
ENSG00000227258.1	SMIM2-AS1	13	44716682	0	0	0	0	0	0	0.9463	5.09e-09	1.74e-07	1.87e-13	rs9525915	4.76e-14	rs9525917	0.0494	1	0.0922	1.22e-19	2.85e-18	5.78e-24	2.86e-17	0.1912	NA	NA	NA	NA	NA
ENSG00000124713.5	GNMT	6	42928496	1	0	0	1	0	0	4.018	5.09e-09	1.74e-07	3.63e-13	rs6940814	4.51e-05	6:42921474	0.0696	1	4.8264	6.41e-14	8.46e-13	2.06e-16	4.72e-09	NA	3.24e-06	6.35e-14	1.6e-11	4.33e-49	1.32e-82
ENSG00000072840.8	EVC	4	5712924	0	0	0	0	0	0	0.4203	5.18e-09	1.77e-07	4.9e-14	rs1545788	2.47e-06	rs2013183	2.21e-06	1	0.3061	9.09e-07	4.86e-06	1.25e-10	2.74e-09	0.0073	1.76e-05	2.26e-11	5.59e-14	7.82e-15	9.26e-43
ENSG00000197958.8	RPL12	9	130213684	0	0	0	0	0	0	4.1779	5.23e-09	1.78e-07	9.18e-16	rs7866252	1.39e-11	rs3924308	0.0604	1	4.9322	3.25e-06	1.6e-05	1.16e-09	5.09e-11	0.0568	1.22e-05	1.93e-09	2.1e-22	5.31e-54	5.69e-97
ENSG00000196418.8	ZNF124	1	247335318	0	0	0	0	0	0	1.3997	5.32e-09	1.81e-07	2.46e-14	rs4925715	3.23e-11	rs10159377	1e-08	1	-0.6271	4.09e-14	5.52e-13	2.14e-18	1.82e-15	1e-08	9.13e-05	1	8.93e-15	6.64e-33	4.17e-50
ENSG00000171714.10	ANO5	11	22214722	0	0	0	0	0	0	1.5392	5.34e-09	1.82e-07	3.08e-14	rs11026488	5.22e-13	rs7395682	1e-08	1	0.4395	2.94e-12	3.24e-11	3.98e-16	9.88e-17	0.0313	6.23e-09	1	9.18e-21	2.71e-37	7.36e-69
ENSG00000120915.9	EPHX2	8	27348296	1	1	0	1	0	0	3.5684	5.4e-09	1.84e-07	3.43e-13	rs2071575	2.09e-10	rs2071575	2.41e-05	1	4.4607	3.8e-12	4.1e-11	2.53e-16	4.45e-19	0.0494	2.35e-05	3.27e-13	1.28e-08	4.89e-58	5.78e-89
ENSG00000175175.4	PPM1E	17	56833230	1	0	0	0	0	0	0.5965	5.6e-09	1.9e-07	1.16e-13	17:56873971	1.69e-05	rs6503877	0.0003	1	-1.0806	0.0354	0.0606	3.14e-05	0.0002	NA	3.11e-07	2.04e-10	0.0002	1.69e-09	2.91e-18
ENSG00000101307.11	SIRPB1	20	1600707	0	0	0	0	0	0	-0.7262	5.7e-09	1.93e-07	1.56e-12	MERGED_DEL_2_99518	6.56e-14	rs34600126	1e-08	1	-0.9286	3.02e-11	2.96e-10	2.24e-15	3.89e-11	1e-08	1	1	NA	NA	0.0003
ENSG00000273243.1	CTA-217C2.2	22	45551892	0	0	0	0	0	0	1.5729	5.76e-09	1.95e-07	7.36e-13	rs6007466	4.72e-13	rs6007466	NA	1	-0.4743	0.6819	0.3772	0.0004	1.34e-05	NA	NA	NA	NA	NA	NA
ENSG00000179774.7	ATOH7	10	69991871	0	0	0	0	0	0	-1.0275	5.84e-09	1.98e-07	4.22e-15	rs2305083	1.3e-05	rs1807347	NA	1	0.4769	1.82e-16	3.14e-15	5.31e-21	2.09e-10	NA	1.83e-07	1	1	9.5e-15	4.48e-15
ENSG00000254092.1	RP11-369E15.3	8	20831307	0	0	0	0	0	0	-0.3281	5.89e-09	1.99e-07	1.66e-14	rs6586919	3.56e-09	rs6586919	3.88e-06	1	-0.7428	1.59e-20	4.14e-19	6.87e-25	3.31e-16	NA	NA	NA	NA	NA	NA
ENSG00000198805.7	PNP	14	20937113	1	1	0	0	0	1	2.9899	5.95e-09	2.01e-07	4.46e-13	rs1713426	0.0007	rs1760940	1e-08	1	3.2876	0.0012	0.0036	3.56e-07	4.34e-05	0.0207	NA	NA	NA	NA	NA
ENSG00000100028.7	SNRPD3	22	24951471	0	0	0	0	0	0	3.6585	5.95e-09	2.01e-07	8.28e-14	rs7290144	9.71e-11	rs7286315	1e-08	1	3.8429	0.707	0.3842	0.0006	0.0005	0.0394	1	1	1	0.0005	0.0002
ENSG00000215760.2	TAF9BP2	10	116569134	0	0	0	0	0	0	-0.8341	5.98e-09	2.02e-07	2.74e-13	rs10490909	5.58e-11	rs10490909	0.0465	1	-7.4154	NA	NA	NA	NA	NA	NA	NA	NA	NA	NA
ENSG00000125505.12	MBOAT7	19	54693733	0	0	0	0	0	0	1.5454	6.03e-09	2.03e-07	2.25e-13	rs60204587	1.27e-11	rs60204587	0.0002	1	2.5927	1.95e-17	3.71e-16	7.63e-22	6.51e-14	0.0555	9.81e-14	9.36e-17	4.48e-11	3.43e-36	1.36e-56
ENSG00000230513.1	THAP7-AS1	22	21356486	0	0	0	0	0	0	-0.2212	6.08e-09	2.04e-07	4.62e-13	rs2239961	4.5e-10	rs9625292	0.0045	1	0.2292	3.58e-16	5.94e-15	3.42e-20	1.89e-17	0.0054	NA	NA	NA	NA	NA
ENSG00000226002.1	RP11-460N20.5	7	64544481	0	0	0	0	0	0	-0.6602	6.1e-09	2.05e-07	8.09e-14	rs11763475	2.23e-13	rs6954275	0.5759	1	-0.5355	1.01e-22	3.2e-21	1.22e-28	1.29e-18	NA	NA	NA	NA	NA	NA
ENSG00000249476.1	CTD-2587M2.1	5	108662070	0	0	0	0	0	0	0.4044	6.12e-09	2.05e-07	5.08e-13	rs537264	1.06e-08	rs537264	8.18e-05	1	-0.3181	3.8e-06	1.85e-05	9.11e-10	6.72e-07	NA	NA	NA	NA	NA	NA
ENSG00000167693.12	NXN	17	883010	0	0	0	0	0	0	0.5707	6.17e-09	2.07e-07	6.52e-13	17:812532	9.79e-10	17:812532	1e-08	1	1.3599	9.4e-05	0.0004	1.83e-08	2.62e-07	0.0085	2.94e-07	4.48e-11	1	1.04e-58	5.7e-90
ENSG00000167280.12	ENGASE	17	77071021	0	0	0	0	0	0	1.6114	6.24e-09	2.09e-07	2.22e-13	rs73398101	0.0001	rs62063836	1.59e-06	1	2.8977	8.27e-15	1.2e-13	7.61e-19	4.87e-14	0.0006	NA	NA	NA	NA	NA
ENSG00000110871.10	COQ5	12	120972153	0	0	0	0	0	0	2.8827	6.3e-09	2.11e-07	1.19e-13	rs1048830	1.41e-12	12:120882264	0.0077	1	3.3422	9.43e-09	6.79e-08	1.47e-12	3.38e-11	0.0341	1.15e-05	5.04e-09	1.11e-14	1.65e-25	2.24e-54
ENSG00000175898.4	CTD-2369P2.2	19	10333870	0	0	0	0	0	0	1.5468	6.61e-09	2.21e-07	5.2e-13	rs2163856	2.2e-09	rs10409243	NA	0	NA	NA	NA	NA	NA	NA	NA	NA	NA	NA	NA
ENSG00000070081.11	NUCB2	11	17229700	1	0	0	0	0	0	3.2047	6.71e-09	2.24e-07	4.27e-13	rs214099	5.07e-11	rs214077	1.2e-06	1	1.9141	3.47e-11	3.36e-10	3.3e-15	3.55e-08	0.1394	1	1.37e-11	3.82e-11	3.43e-41	8.07e-48
ENSG00000128944.9	KNSTRN	15	40674922	0	0	0	0	0	0	1.5981	6.8e-09	2.27e-07	3.54e-14	rs79246418	1.72e-09	rs7166991	0.0237	1	1.155	4.21e-14	5.67e-13	2.33e-18	1.37e-17	0.0939	NA	NA	NA	NA	NA
ENSG00000041802.6	LSG1	3	194393206	0	0	0	0	0	0	2.875	6.92e-09	2.3e-07	9.31e-16	3:194385681	1.63e-10	rs7617907	0.001	1	2.6746	1.41e-29	9.03e-28	7.93e-35	4.7e-31	0.0038	2.56e-06	2.53e-16	6.54e-08	2.96e-05	9.4e-18
ENSG00000143520.6	FLG2	1	152332482	0	0	0	0	0	0	-3.037	7.19e-09	2.39e-07	6.24e-13	rs34372395	2.51e-15	rs10443208	NA	1	-3.1178	0.6743	0.3751	0.0011	2.59e-08	NA	NA	1	1	0.0016	0.0007
ENSG00000272091.1	RP4-758J24.5	1	54494172	0	0	0	0	0	0	1.3491	8.19e-09	2.72e-07	6.73e-14	rs11206280	1.05e-11	rs12096266	NA	0	NA	NA	NA	NA	NA	NA	NA	NA	NA	NA	NA
ENSG00000013561.13	RNF14	5	141346385	0	1	0	0	0	0	2.5983	8.35e-09	2.77e-07	2.37e-13	rs187544	4.08e-07	rs252132	6.16e-05	1	2.3944	0.0004	0.0013	1.44e-07	2.5e-06	0.0085	1	7.11e-06	4.05e-13	1.84e-09	8.74e-26
ENSG00000223797.1	ENTPD3-AS1	3	40494820	0	0	0	0	0	0	0.3423	8.62e-09	2.85e-07	7.78e-14	rs7434088	2.8e-12	3:40534292	1e-08	1	0.765	2.5e-14	3.47e-13	2.28e-18	5.31e-17	9.3e-07	NA	NA	NA	NA	NA
ENSG00000267404.1	RP11-49I11.2	18	33853537	0	0	0	0	0	0	0.4401	8.75e-09	2.9e-07	8.67e-13	rs2252668	1.59e-13	rs604271	NA	1	-2.4846	0.1072	0.1325	8.67e-05	0.0007	NA	NA	NA	NA	NA	NA
ENSG00000188372.10	ZP3	7	76054224	0	0	0	0	0	0	-1.658	8.81e-09	2.91e-07	6.94e-13	rs6465192	1.76e-10	rs2462292	9.69e-05	1	-1.0622	6.15e-13	7.3e-12	3.78e-17	1.26e-31	4.5e-07	4.26e-20	7.55e-11	5.15e-31	2.16e-120	8.94e-236
ENSG00000151690.10	MFSD6	2	191273081	0	0	0	0	0	0	0.9479	8.85e-09	2.92e-07	1.03e-13	rs36064835	4.24e-13	2:191429885	0.0108	1	-0.1032	0.0005	0.0016	2.81e-07	1.74e-05	0.0692	0.0001	NA	NA	NA	5.39e-30
ENSG00000123179.9	EBPL	13	50265611	0	0	0	0	0	0	3.5589	9.45e-09	3.11e-07	2.14e-13	rs112332160	7.55e-12	rs9562915	0.0068	1	3.8198	0.0006	0.002	3.11e-07	4.67e-07	0.12	4.24e-07	4.03e-08	6.66e-09	1.33e-20	3.1e-35
ENSG00000156171.10	DRAM2	1	111682838	0	0	0	0	0	0	2.2001	9.56e-09	3.15e-07	8.02e-13	rs3818797	4.68e-09	rs3818797	1e-08	1	2.1483	7.21e-18	1.46e-16	5.87e-22	1.15e-19	1e-08	NA	NA	NA	NA	NA
ENSG00000186453.8	FAM228A	2	24397938	0	0	0	0	0	0	-1.5944	9.68e-09	3.18e-07	1.8e-12	rs11125453	6.54e-09	rs2042468	0.0635	1	-2.0237	9.4e-09	6.78e-08	5.42e-10	1.91e-06	0.0664	NA	NA	NA	NA	NA
ENSG00000166847.5	DCTN5	16	23652713	0	0	0	0	0	0	2.1605	9.81e-09	3.22e-07	4e-15	rs249856	6.52e-12	rs249870	0.0291	1	1.6267	1.93e-12	2.18e-11	2.07e-16	4.67e-12	0.0238	5.93e-05	1.5e-08	1.68e-36	8.99e-51	1.59e-103
ENSG00000137709.5	POU2F3	11	120107349	0	0	0	0	0	0	-3.3466	9.84e-09	3.23e-07	1.66e-13	rs2465654	3.61e-23	rs2465654	0.0045	1	-2.9738	1.4e-17	2.75e-16	4.12e-22	1.65e-26	8.3e-07	1	1	2.17e-08	1.07e-08	2.59e-13
ENSG00000225365.1	AC078942.1	7	158330187	0	0	0	0	0	0	-1.287	9.97e-09	3.27e-07	2.59e-13	7:158329919	1.7e-13	rs10259517	8.15e-05	1	-7.4154	NA	NA	NA	NA	NA	NA	NA	NA	NA	NA
ENSG00000228649.4	AC005682.5	7	22893797	0	0	0	0	0	0	0.333	1.02e-08	3.34e-07	1.24e-12	rs11983782	2.58e-11	rs11983782	0.0398	1	-1.1993	8.6e-06	3.93e-05	1.21e-07	5.15e-08	0.01	NA	NA	NA	NA	NA
ENSG00000197013.5	ZNF429	19	21688366	0	0	0	0	0	0	0.9971	1.04e-08	3.4e-07	2.88e-14	rs75977167	1.35e-14	rs2562465	1e-08	1	0.3016	0.0006	0.0018	2.82e-07	3.17e-06	0.0052	6.39e-09	2.33e-10	3.12e-21	1.71e-61	1.51e-60
ENSG00000181381.9	DDX60L	4	169458937	1	0	0	0	0	0	1.5419	1.05e-08	3.42e-07	1.77e-12	rs2634946	8.46e-09	rs1489225	1.38e-05	1	0.9552	3.21e-08	2.12e-07	6.76e-12	3.27e-07	0.045	3.15e-07	NA	NA	NA	NA
ENSG00000160226.11	C21orf2	21	45759258	0	0	0	0	0	0	0.8582	1.09e-08	3.54e-07	1.79e-13	rs56212056	1.19e-12	rs73374031	5.06e-06	1	2.3273	3.26e-23	1.09e-21	6.24e-28	2.02e-25	1e-08	1.17e-09	1	0.0005	1.16e-05	3.03e-11
ENSG00000164488.7	DACT2	6	168720434	0	0	0	0	0	0	-0.5654	1.09e-08	3.54e-07	1.22e-12	rs73034397	1.45e-09	6:168766158	0.0066	1	0.4051	7.4e-18	1.49e-16	3.31e-22	4.61e-10	0.0072	5.66e-11	1.01e-10	2.61e-13	2.21e-51	9.05e-85
ENSG00000135124.10	P2RX4	12	121647660	0	1	0	0	0	1	2.1637	1.1e-08	3.57e-07	1.22e-13	rs2071271	2.43e-11	rs2071271	0.0061	1	2.4213	0.0002	0.0008	9.65e-08	2.7e-06	0.0989	2.61e-05	1.09e-07	5.11e-10	1.14e-27	2.15e-39
ENSG00000118961.10	C2orf43	2	21022882	0	0	0	0	0	0	1.9218	1.12e-08	3.65e-07	3.94e-13	rs10170771	3.06e-11	rs12622106	0.0029	1	1.5741	2.3e-07	1.36e-06	7.42e-11	3.55e-09	0.2155	7.81e-13	1	1.9e-45	2.74e-108	1.04e-249
ENSG00000185324.17	CDK10	16	89747145	0	0	0	0	0	0	2.1377	1.12e-08	3.65e-07	2.04e-15	rs113954018	2.31e-12	rs113954018	0.0002	1	3.5599	4.19e-13	5.06e-12	1.42e-17	2.49e-10	0.0045	1	2.24e-05	2.36e-11	5.41e-24	3.69e-35
ENSG00000213366.8	GSTM2	1	110210644	1	1	0	1	0	0	-0.6064	1.13e-08	3.66e-07	1.84e-12	MERGED_DEL_2_4670	0.0043	rs75857578	0.0007	1	0.9114	0.0005	0.0016	1.79e-07	2.23e-05	3.42e-06	8.02e-06	1.06e-05	1	1.84e-18	1.9e-20
ENSG00000178401.10	DNAJC22	12	49740700	0	0	0	0	0	0	3.0734	1.13e-08	3.66e-07	7.63e-13	12:49813669	5.74e-08	rs6580709	1e-08	1	2.8042	0.0031	0.0081	2.16e-06	0.0006	0.0219	1	NA	NA	NA	2.14e-65
ENSG00000183729.3	NPBWR1	8	53850991	0	0	0	0	0	0	-1.1017	1.13e-08	3.67e-07	2.74e-12	rs7341687	1.28e-06	rs11775217	NA	1	-1.3469	2.08e-16	3.58e-15	3.22e-20	3.01e-08	NA	0.0001	5.94e-05	1	0.0006	0.0014
ENSG00000112294.8	ALDH5A1	6	24495080	1	1	1	0	0	0	3.2047	1.16e-08	3.75e-07	7.06e-14	rs2744577	1.43e-12	rs2744577	0.0068	1	3.4927	6.96e-14	9.13e-13	5.41e-18	1.8e-16	0.0023	2.14e-06	2.15e-14	6.88e-13	2.47e-47	3.43e-83
ENSG00000235390.3	CTD-2651B20.5	15	45613890	0	0	0	0	0	0	-1.173	1.17e-08	3.77e-07	2e-12	rs1153852	2.81e-07	rs1153835	NA	1	-7.4154	NA	NA	NA	NA	NA	NA	NA	NA	NA	NA
ENSG00000241170.2	RP11-147I3.1	11	74587331	0	0	0	0	0	0	0.2628	1.2e-08	3.86e-07	4.16e-12	rs4944963	9.8e-11	rs7102619	0.0169	1	0.5111	7.01e-25	2.83e-23	1.26e-29	6.78e-19	0.0261	NA	NA	NA	NA	NA
ENSG00000204116.7	CHIC1	X	72783036	0	0	0	0	0	0	0.8315	1.2e-08	3.86e-07	1.89e-13	rs2812010	1.02e-14	rs12556262	0.0365	1	-0.2638	2.07e-12	2.32e-11	2.59e-15	1.4e-14	0.0338	0.0002	1	5.71e-14	1	3.47e-16
ENSG00000186854.6	TRABD2A	2	85134132	0	0	0	0	0	0	-0.9947	1.2e-08	3.86e-07	9.44e-12	rs75893711	0.0002	rs2222734	0.0009	1	-1.8937	3.39e-06	1.66e-05	1.19e-09	2.45e-08	0.0838	NA	NA	NA	NA	NA
ENSG00000254682.1	RP11-660L16.2	11	71159720	0	0	0	0	0	0	0.9488	1.21e-08	3.9e-07	6.96e-14	rs11606611	4.57e-12	rs11606611	0.0001	1	1.8385	1.06e-20	2.77e-19	6.63e-25	2.98e-18	NA	NA	NA	NA	NA	NA
ENSG00000205312.4	AC022596.2	17	16755222	0	0	0	0	0	0	-1.423	1.26e-08	4.03e-07	1.77e-13	rs112853808	2.71e-16	17:16790227	0.0303	1	0.5375	7.14e-17	1.3e-15	5.87e-21	8.98e-24	5.2e-07	NA	NA	NA	NA	NA
ENSG00000116791.9	CRYZ	1	75198835	1	1	0	0	0	0	4.2055	1.26e-08	4.03e-07	1.46e-13	rs28568334	7.11e-13	rs28568334	0.0017	1	3.956	1.94e-11	1.94e-10	3.4e-15	6.66e-15	0.1659	1	5.69e-08	1.26e-13	1.21e-27	1.12e-46
ENSG00000235050.2	MLIP-AS1	6	53944524	0	0	0	0	0	0	-1.4802	1.26e-08	4.04e-07	1.55e-12	rs9349693	4.97e-08	rs4715438	1e-08	1	-3.9713	NA	NA	NA	NA	NA	NA	NA	NA	NA	NA
ENSG00000123427.11	METTL21B	12	58165389	0	0	0	0	0	0	1.057	1.27e-08	4.06e-07	1.76e-12	rs11172350	3.34e-11	rs11172350	0.093	1	1.3362	0.0008	0.0024	4.84e-07	1.82e-06	0.003	NA	NA	NA	NA	NA
ENSG00000119688.16	ABCD4	14	74769759	1	1	0	0	1	0	1.8749	1.3e-08	4.16e-07	1.37e-13	rs34297556	2.53e-12	rs34297556	0.0024	1	2.7362	0.0009	0.0028	7.24e-06	9.48e-05	0.0158	5.66e-06	1	1	4.59e-09	1.1e-07
ENSG00000198732.6	SMOC1	14	70320848	0	0	0	0	0	0	3.0628	1.31e-08	4.18e-07	2.96e-14	rs1958078	1.2e-10	rs1958078	0.0021	1	3.6569	0.0008	0.0025	2.98e-07	8.03e-06	0.0112	1.04e-05	9.66e-05	6.63e-07	4.52e-29	1.09e-39
ENSG00000132256.14	TRIM5	11	5959849	0	0	0	0	0	0	2.4466	1.33e-08	4.25e-07	5.14e-13	rs4567498	1.74e-07	rs11038642	1e-08	1	2.1054	0.0014	0.004	3.97e-07	0.0001	0.0023	1	1.13e-07	1.46e-13	3.2e-21	9.66e-27
ENSG00000213064.5	SFT2D2	1	168195176	0	0	0	0	0	0	2.8912	1.35e-08	4.31e-07	6.28e-13	rs2205698	2.66e-09	rs2205696	0.0212	1	1.981	1.03e-16	1.84e-15	9.4e-21	1.72e-20	0.1549	1	1	1	2.83e-18	2.35e-18
ENSG00000205628.2	GS1-179L18.1	7	53879624	0	0	0	0	0	0	-2.7859	1.39e-08	4.43e-07	2.01e-13	rs4947443	3.28e-07	rs17558680	0.0129	1	-7.4154	NA	NA	NA	NA	NA	NA	NA	NA	NA	NA
ENSG00000179979.7	CRIPAK	4	1385340	0	0	0	0	0	0	0.8328	1.4e-08	4.45e-07	8.69e-14	rs111700625	1.21e-12	rs111388896	NA	1	2.3351	3.94e-07	2.23e-06	7.24e-11	0.0002	NA	4.96e-09	2.75e-10	3.9e-14	4.7e-16	3.7e-34
ENSG00000175581.9	MRPL48	11	73498361	0	0	0	0	0	0	1.2964	1.41e-08	4.49e-07	6.88e-13	rs10793069	3.13e-10	rs11827239	0.0098	1	1.613	4.61e-09	3.43e-08	1.06e-12	2.6e-10	0.1551	2.32e-07	5.05e-14	3.5e-20	1.9e-37	8.89e-86
ENSG00000100979.10	PLTP	20	44540794	1	0	0	0	0	0	3.2216	1.46e-08	4.64e-07	4.01e-12	20:44542093	9.81e-12	20:44542093	0.0011	1	2.1311	0.0002	0.0006	6.83e-08	0.0005	0.0484	4.37e-06	0.0002	2.76e-11	8.94e-25	3.5e-39
ENSG00000143552.5	NUP210L	1	154127592	0	0	0	0	0	0	-1.6657	1.51e-08	4.78e-07	2.84e-13	rs41265183	1.63e-17	rs78053957	1e-08	1	-4.0111	NA	NA	NA	NA	NA	1	1	1.35e-05	0.0016	0.0007
ENSG00000166263.9	STXBP4	17	53046147	1	0	0	0	0	0	0.7908	1.53e-08	4.83e-07	6.77e-12	rs11869372	1.54e-08	rs11869372	1.23e-06	1	-0.9175	1.22e-07	7.46e-07	1.05e-09	2.92e-10	1e-08	2.97e-11	5.45e-09	0.0003	1.41e-13	9.17e-31
ENSG00000150403.13	TMCO3	13	114145310	0	0	0	0	0	0	2.8376	1.53e-08	4.85e-07	9.99e-13	rs77644262	1.91e-10	rs77644262	0.0035	1	0.7923	3.02e-11	2.96e-10	2.49e-15	2.16e-08	5.87e-05	3.47e-10	1	1	2.88e-23	1.02e-34
ENSG00000204839.4	MROH6	8	144655141	0	0	0	0	0	0	-0.3975	1.57e-08	4.96e-07	3.92e-14	rs146277165	4.28e-19	rs146277165	0.0029	1	1.5759	6.8e-14	8.94e-13	2.85e-18	8.54e-24	0.0409	NA	NA	NA	NA	NA
ENSG00000030110.8	BAK1	6	33548019	1	0	0	0	0	0	1.1215	1.61e-08	5.09e-07	6.59e-13	rs511515	4.88e-12	rs511515	0.0028	1	1.7122	3.37e-22	9.89e-21	1.08e-27	7.04e-09	0.0032	1.19e-05	3.73e-09	4.12e-06	1.31e-10	2.42e-26
ENSG00000176532.3	PRR15	7	29603427	0	0	0	0	0	0	-1.7853	1.65e-08	5.19e-07	1.76e-12	rs1344477	1.55e-10	rs2893341	0.0248	1	-2.479	3.39e-08	2.23e-07	5.32e-12	1.5e-15	NA	1.5e-06	0.0003	7.09e-39	7.45e-28	2.61e-71
ENSG00000132122.7	SPATA6	1	48937845	0	0	0	0	0	0	0.479	1.68e-08	5.28e-07	2.6e-14	rs75929986	3.05e-07	rs114488421	0.0032	1	-0.1469	2.45e-06	1.22e-05	1.02e-09	5.46e-09	0.1333	1	2.61e-05	5.61e-11	6.39e-23	4.27e-35
ENSG00000218819.3	TDRD15	2	21346789	0	0	0	0	0	0	0.9457	1.7e-08	5.33e-07	2.17e-12	rs664894	3.02e-07	rs666126	0.0012	1	-0.7269	4.82e-11	4.58e-10	4.69e-15	1.32e-10	0.005	NA	NA	NA	NA	NA
ENSG00000123815.7	ADCK4	19	41222801	1	0	0	0	0	0	1.9032	1.78e-08	5.59e-07	1.72e-12	rs2115239	3.75e-11	rs2604887	0.0379	1	2.5459	0.0043	0.0107	2.03e-06	0.0002	0.0594	3.55e-05	1.14e-07	1	1	3.56e-06
ENSG00000144026.7	ZNF514	2	95831158	0	0	0	0	0	0	1.0802	1.82e-08	5.71e-07	1.97e-12	rs4854231	2.34e-07	rs11686534	0.0124	1	1.5157	2.52e-11	2.5e-10	3.5e-14	2.37e-12	0.0287	1.42e-08	1.49e-11	1	4.23e-33	5.17e-56
ENSG00000155792.5	DEPTOR	8	120940640	0	0	0	0	0	0	2.1945	1.86e-08	5.83e-07	3.61e-12	rs5022559	2.01e-10	rs79346194	0.0007	1	2.0384	0.0037	0.0094	2.21e-06	4.77e-06	0.0388	NA	NA	NA	NA	NA
ENSG00000256299.1	RP11-989F5.3	12	131297167	0	0	0	0	0	0	-0.199	1.87e-08	5.86e-07	2.91e-12	rs7978987	4.79e-10	rs7978987	0.1484	1	-7.4154	NA	NA	NA	NA	NA	NA	NA	NA	NA	NA
ENSG00000166391.10	MOGAT2	11	75428864	0	0	0	0	0	0	2.634	1.9e-08	5.94e-07	2.59e-14	rs1219536	3.69e-11	rs540461	1e-08	1	4.0591	2.24e-07	1.32e-06	6.74e-11	2.33e-07	1.8e-07	2.36e-08	3.01e-08	1	1	1.66e-09
ENSG00000259221.1	CTD-2050N2.1	15	47688929	0	0	0	0	0	0	-2.1008	1.92e-08	6.02e-07	2.37e-12	rs1037553	1.91e-10	rs1026369	0.0084	1	-7.4154	NA	NA	NA	NA	NA	NA	NA	NA	NA	NA
ENSG00000183765.16	CHEK2	22	29138410	1	0	0	0	0	0	0.0187	1.93e-08	6.03e-07	6.51e-12	rs1547014	2.13e-06	rs1547014	0.0002	1	0.7097	4.99e-17	9.24e-16	1.03e-21	2.28e-17	0.0496	1.6e-06	1	2.94e-31	1.32e-163	5.29e-278
ENSG00000135447.12	PPP1R1A	12	54982443	0	0	0	0	0	0	2.825	1.99e-08	6.21e-07	2.49e-12	rs34071274	3.2e-11	rs34071274	4.68e-06	1	3.75	0.0024	0.0065	1.24e-06	3.21e-06	0.0282	9.29e-07	NA	1.3e-07	1.29e-19	6.24e-33
ENSG00000212128.2	TAS2R13	12	11062161	0	0	0	0	0	0	1.0165	2.01e-08	6.27e-07	7.34e-13	rs1047712	4.21e-11	rs6488357	NA	1	-3.3758	NA	NA	NA	NA	NA	1	1	1	0.0006	0.0006
ENSG00000077522.8	ACTN2	1	236849754	0	0	0	0	0	0	-2.816	2.03e-08	6.31e-07	2.59e-12	rs3738544	1.96e-10	rs3738545	0.0003	1	-1.5916	0.2672	0.2301	0.0001	1.95e-07	0.0687	1.76e-05	0.0001	0.0005	0.0006	1.92e-05
ENSG00000234585.2	CCT6P3	7	64498738	0	0	0	0	0	0	0.5256	2.06e-08	6.4e-07	2.53e-13	rs10949952	1.4e-13	rs77183524	1e-08	1	0.8334	6.4e-15	9.44e-14	2.61e-19	6.29e-17	0.002	NA	NA	NA	NA	NA
ENSG00000164638.6	SLC29A4	7	5314000	1	0	0	0	0	0	-0.1447	2.07e-08	6.42e-07	2.59e-13	7:5324185	4.81e-13	7:5312256	0.0004	1	0.5579	1.13e-22	3.54e-21	7.12e-28	4.95e-34	0.0299	3.38e-06	1.69e-23	1	3.76e-60	9.28e-107
ENSG00000196220.11	SRGAP3	3	9372280	0	0	0	0	0	0	-1.0638	2.11e-08	6.55e-07	3.94e-12	rs382196	0.0005	rs116490751	1.27e-05	1	-1.3476	0.2701	0.2314	0.0001	5.22e-05	0.0095	1	1	2.94e-06	0.0002	0.0004
ENSG00000151893.10	CACUL1	10	120514761	0	0	0	0	0	0	2.6012	2.16e-08	6.68e-07	2.36e-12	rs2296546	1.19e-10	rs28820313	0.0028	1	1.4953	0.0039	0.0098	1.56e-06	1.47e-06	0.0008	NA	NA	NA	NA	NA
ENSG00000151553.10	FAM160B1	10	116581503	0	0	0	0	0	0	2.8869	2.19e-08	6.79e-07	4.71e-12	10:116636752	2.58e-10	10:116636752	0.0065	1	2.3797	5.39e-07	2.99e-06	7.07e-11	3.67e-10	0.0862	5.22e-05	1	3.55e-12	1.1e-17	7.69e-35
ENSG00000010379.11	SLC6A13	12	372039	0	0	0	0	0	0	0.4221	2.2e-08	6.8e-07	3.01e-15	rs12366824	1.09e-10	rs12366824	1.9e-07	1	2.7243	2.84e-12	3.14e-11	4.69e-16	2.16e-10	0.0905	0.0001	4.29e-09	8.25e-15	6.73e-43	8.35e-68
ENSG00000156345.13	CDK20	9	90589668	0	0	0	0	0	0	0.1591	2.2e-08	6.8e-07	2.96e-12	9:90607737	3.73e-11	rs637199	0.1115	1	1.0712	0.0012	0.0035	2.27e-06	7.54e-06	0.06	NA	NA	NA	NA	NA
ENSG00000117115.8	PADI2	1	17445948	1	0	0	0	0	0	-0.9231	2.36e-08	7.26e-07	1.69e-12	rs12411274	1.53e-09	rs12411274	0.0008	1	-0.819	2.07e-10	1.81e-09	3.26e-14	2.35e-07	0.1462	1	1	1	0.0019	0.0001
ENSG00000255198.3	SNHG9	16	2014960	0	0	0	0	0	0	1.9983	2.36e-08	7.26e-07	1.54e-12	rs2302177	1.62e-09	rs2302177	NA	1	2.1906	9.79e-14	1.27e-12	3.64e-17	1.24e-13	0.0355	NA	NA	NA	NA	NA
ENSG00000271643.1	RP11-10C24.3	3	33838442	0	0	0	0	0	0	0.311	2.36e-08	7.26e-07	2.38e-12	rs9860304	8.93e-12	rs4395352	NA	1	-0.3179	0.0812	0.1098	0.0002	4.82e-07	NA	NA	NA	NA	NA	NA
ENSG00000177042.10	TMEM80	11	695533	0	0	0	0	0	0	0.8651	2.36e-08	7.26e-07	5.62e-13	rs11246268	7.95e-13	rs10794330	0.0001	1	2.0489	2.07e-08	1.41e-07	3.34e-12	6.61e-09	0.0038	1.5e-06	3.78e-12	4.33e-06	1.39e-68	2.59e-104
ENSG00000231824.3	C18orf42	18	5197502	0	0	0	0	0	0	-1.34	2.36e-08	7.26e-07	1.27e-12	rs7244432	2.86e-13	rs7242964	NA	1	-2.029	7.26e-08	4.59e-07	9.07e-12	1.58e-12	NA	NA	NA	NA	NA	NA
ENSG00000144401.10	METTL21A	2	208490652	1	0	0	0	0	0	0.6227	2.36e-08	7.26e-07	7.12e-12	2:208433754	2.56e-10	2:208469213	0.0001	1	0.5063	0.0236	0.0441	1.32e-05	0.0003	0.0066	NA	NA	NA	NA	NA
ENSG00000175390.8	EIF3F	11	7991798	0	0	0	0	0	0	2.1283	2.41e-08	7.38e-07	1.44e-12	rs4076921	1.16e-05	rs7126561	6.8e-07	1	2.7684	0.1213	0.1435	5.19e-05	2.52e-05	0.0539	1	0.0001	0.0006	1.73e-17	8.34e-19
ENSG00000088280.14	ASAP3	1	23811061	1	0	0	0	0	0	1.9266	2.42e-08	7.4e-07	4.49e-12	rs4649090	8.81e-12	rs2077066	0.0022	1	2.135	0.0017	0.0049	8.38e-07	2.17e-05	0.1029	9.34e-09	2.31e-07	3.91e-09	3.34e-26	3.13e-48
ENSG00000259205.2	PRKXP1	15	101099159	0	0	0	0	0	0	-1.477	2.43e-08	7.43e-07	1.63e-12	rs12460	1.32e-05	rs12460	NA	1	-0.4041	4.23e-22	1.23e-20	4.25e-24	2.42e-17	NA	NA	NA	3.03e-47	6.27e-111	8.77e-252
ENSG00000197238.3	HIST1H4J	6	27791884	0	0	0	0	0	0	-0.2656	2.54e-08	7.78e-07	4.08e-14	rs200499	4.49e-23	rs141657379	NA	1	-1.0023	0.8804	0.4335	0.0034	0.0028	NA	1	NA	1.32e-06	2.32e-24	1.18e-27
ENSG00000178381.7	ZFAND2A	7	1200395	0	0	0	0	0	0	2.8287	2.56e-08	7.81e-07	2.11e-12	rs6957254	9.76e-05	rs78063754	0.0021	1	3.3997	2.83e-07	1.65e-06	3.31e-11	1.09e-07	0.0004	2.82e-06	2.59e-08	1.3e-08	4.92e-41	9.91e-62
ENSG00000180917.12	CMTR2	16	71323618	0	0	0	0	0	0	2.3281	2.57e-08	7.83e-07	8.46e-13	rs9938525	6.46e-13	rs10775325	0.0163	1	1.9339	1.57e-05	6.81e-05	4.88e-09	2.64e-08	0.002	NA	NA	NA	NA	NA
ENSG00000153208.12	MERTK	2	112656056	1	0	0	0	0	0	2.6118	2.58e-08	7.85e-07	1.6e-12	rs188222309	1.24e-12	rs1546636	1e-08	1	1.7437	7.01e-08	4.44e-07	1.95e-11	2.78e-15	0.1137	1	1.83e-11	1.09e-08	1.75e-18	2.86e-37
ENSG00000204310.6	AGPAT1	6	32145873	0	0	0	0	0	0	1.9398	2.58e-08	7.85e-07	1.36e-13	rs115684371	6.37e-13	rs115684371	0.0029	1	3.1954	1.42e-17	2.77e-16	1.27e-19	2.38e-16	0.0801	1	6.36e-10	1	1	2.13e-12
ENSG00000238363.1	SNORA13	5	111497182	0	0	0	0	0	0	2.4333	2.63e-08	7.99e-07	3.06e-14	rs73227490	3.62e-10	rs57349429	NA	1	-0.5951	NA	NA	NA	NA	NA	NA	NA	NA	NA	NA
ENSG00000108559.7	NUP88	17	5322960	0	0	0	0	0	0	3.0345	2.63e-08	7.99e-07	2.23e-12	rs56188406	4.11e-09	rs11867394	0.0007	1	2.6463	0.5755	0.3451	7.79e-05	5.67e-05	1e-08	3.3e-05	1.18e-05	5.48e-05	1.64e-09	4.85e-14
ENSG00000248383.3	PCDHAC1	5	140306302	0	0	0	0	0	0	-1.3324	2.68e-08	8.14e-07	3.88e-12	rs246010	1.11e-06	5:140330011	NA	1	-3.374	0.1538	0.1656	0.0022	0.0019	0.1161	1	1	1	0.0004	6.67e-05
ENSG00000129925.6	TMEM8A	16	434396	0	0	0	0	0	0	2.3632	2.75e-08	8.33e-07	1.62e-12	rs3830160	1.36e-09	rs540	0.0014	1	3.3374	0.0001	0.0004	3.03e-08	4.03e-07	1e-08	NA	NA	NA	NA	NA
ENSG00000131849.10	ZNF132	19	58951589	0	0	0	0	0	0	0.2856	2.75e-08	8.34e-07	5.54e-12	rs1051500	5.42e-07	rs4801586	0.0242	1	-0.1159	0.0008	0.0024	3.85e-06	4.92e-05	9e-07	1.24e-05	4.67e-06	1	2.18e-07	2.87e-15
ENSG00000207217.1	SNORA42	7	6056508	0	0	0	0	0	0	2.5505	2.76e-08	8.34e-07	4.88e-15	rs9640010	3.96e-05	rs4311584	NA	1	-7.4154	NA	NA	NA	NA	NA	NA	NA	NA	NA	NA
ENSG00000133665.8	DYDC2	10	82104501	0	0	0	0	0	0	-0.9434	2.76e-08	8.35e-07	2.51e-12	rs7067612	3.23e-10	rs9663163	0.0134	1	-2.168	1.38e-09	1.09e-08	4.58e-12	8.25e-08	0.1329	1.33e-09	1.27e-06	1	0.0003	6.22e-08
ENSG00000257027.1	RP11-705C15.3	12	9811163	0	0	0	0	0	0	0.6575	2.81e-08	8.48e-07	9.24e-13	12:9808565	5.59e-07	12:9808565	0.0587	1	-1.4697	0.572	0.344	0.0005	0.0003	NA	NA	NA	NA	NA	NA
ENSG00000226232.4	RP11-419C5.2	16	70016448	0	0	0	0	0	0	1.4642	2.91e-08	8.78e-07	1.56e-12	rs11075763	4.82e-13	rs11075763	NA	1	3.3509	4.31e-13	5.2e-12	3.42e-17	1.51e-12	1e-08	NA	NA	NA	NA	NA
ENSG00000113231.9	PDE8B	5	76506274	1	1	0	0	0	1	0.2458	2.96e-08	8.92e-07	6.37e-12	rs1479568	3.47e-10	rs922538	4e-08	1	-0.0673	4.49e-10	3.75e-09	1.12e-13	2.26e-06	0.0813	7.98e-13	1.87e-17	4.54e-21	3.77e-44	2.52e-102
ENSG00000139505.10	MTMR6	13	25862147	0	0	0	0	0	0	2.5268	2.97e-08	8.94e-07	2.06e-12	rs4272884	3.57e-07	rs7330216	7.8e-07	1	1.6189	0.3329	0.2593	0.0002	0.0001	NA	1.06e-05	3.72e-08	1	0.0014	6.93e-08
ENSG00000213077.5	FAM106A	17	18430160	0	0	0	0	0	0	-1.6031	2.98e-08	8.96e-07	4.34e-12	rs2605131	6.97e-10	rs2605131	NA	1	-2.5068	1.34e-13	1.72e-12	3.11e-12	1.02e-09	NA	1	1	1	0.0005	0.0007
ENSG00000215845.6	TSTD1	1	161008780	0	0	0	0	0	0	2.6563	2.99e-08	8.99e-07	5.13e-12	rs6701822	8.4e-08	rs6703887	0.0845	1	3.4417	3.4e-06	1.66e-05	7.11e-10	2.42e-07	0.0044	NA	NA	NA	NA	NA
ENSG00000197124.7	ZNF682	19	20150315	0	0	0	0	0	0	0.5787	3.03e-08	9.11e-07	4e-13	rs8106259	4.74e-12	rs9304964	0.0144	1	0.3118	2.5e-10	2.15e-09	5.42e-14	2.59e-12	0.1825	6.92e-05	1	1	3.32e-08	9.46e-10
ENSG00000212127.5	TAS2R14	12	11091862	0	0	0	0	0	0	1.3477	3.04e-08	9.12e-07	3.52e-12	rs35499317	4.28e-11	rs35499317	NA	1	0.1562	1.1e-11	1.13e-10	1.04e-15	1.08e-13	0.0528	1	0.0001	4.32e-12	0.0014	6.15e-13
ENSG00000224037.2	RP4-781K5.7	1	234845135	0	0	0	0	0	0	-0.147	3.05e-08	9.13e-07	4.18e-12	rs526936	4.31e-09	rs684818	0.0023	0	NA	NA	NA	NA	NA	NA	NA	NA	NA	NA	NA
ENSG00000170627.5	GTSF1	12	54867383	0	0	0	0	0	0	-2.3408	3.15e-08	9.41e-07	4.96e-12	rs11170906	7.1e-07	rs11170906	0.021	1	-2.9278	4.61e-07	2.58e-06	1.35e-10	7.74e-08	0.0214	1	1	3.99e-08	1.53e-19	8.82e-33
ENSG00000006114.11	SYNRG	17	35969544	0	0	0	0	0	0	1.897	3.15e-08	9.41e-07	4.83e-12	17:35935556	1.34e-09	rs9893570	0.0011	0	NA	NA	NA	NA	NA	NA	NA	NA	NA	NA	NA
ENSG00000226659.1	RP11-137H2.4	10	82295698	0	0	0	0	0	0	-0.3367	3.17e-08	9.46e-07	1.03e-11	rs11185932	4.41e-11	rs11185932	NA	1	-0.2344	4.16e-07	2.35e-06	9.54e-11	9.16e-09	NA	NA	NA	NA	NA	NA
ENSG00000213672.3	NCKIPSD	3	48723797	0	0	0	0	0	0	1.251	3.17e-08	9.46e-07	7.44e-12	rs7616815	4.66e-11	3:49025009	0.0026	1	2.1684	1.1e-15	1.76e-14	1.11e-15	2.44e-10	0.3225	1	3.83e-11	7.57e-24	6.66e-65	2.14e-113
ENSG00000237636.2	ANKRD26P3	13	19918965	0	0	0	0	0	0	-2.8579	3.2e-08	9.53e-07	8.18e-13	rs9554041	7.85e-06	rs9554041	0.013	1	-7.4154	NA	NA	NA	NA	NA	NA	NA	NA	NA	NA
ENSG00000168843.9	FSTL5	4	163085187	1	0	0	0	0	0	-2.9738	3.26e-08	9.71e-07	2.75e-13	rs76518581	1.65e-15	rs75889321	0.0063	1	-4.5942	NA	NA	NA	NA	NA	1	1	4.18e-10	2.17e-14	7.56e-23
ENSG00000007129.13	CEACAM21	19	42055886	0	0	0	0	0	0	-0.6588	3.27e-08	9.73e-07	1.99e-12	rs3745936	4.16e-10	rs3745936	1.8e-07	1	-0.9068	5.88e-06	2.76e-05	2.49e-09	1.66e-05	0.1703	1.38e-05	1	0.0007	2e-09	3.23e-11
ENSG00000268119.1	CTD-2561J22.5	19	21646710	0	0	0	0	0	0	-1.3799	3.31e-08	9.83e-07	2.58e-13	rs8110814	0.0001	19:21661363	0.0234	1	-2.4125	2.64e-07	1.54e-06	5.31e-11	2.85e-09	0.1321	NA	NA	NA	NA	NA
ENSG00000183791.4	TCEB3C	18	44556449	0	0	0	0	0	0	-2.901	3.32e-08	9.86e-07	4.86e-12	rs2164104	1.43e-06	rs2668778	NA	1	-7.4154	NA	NA	NA	NA	NA	1	1	0.0001	1	NA
ENSG00000108001.9	EBF3	10	131762105	1	0	0	0	0	0	-1.6265	3.36e-08	9.97e-07	1.61e-12	rs728900	3.04e-08	rs728900	9.3e-07	1	-1.5734	2.36e-10	2.04e-09	3.67e-14	4.91e-07	0.0161	1	7.59e-06	1	6.21e-05	3.66e-05
ENSG00000104219.8	ZDHHC2	8	17013538	0	0	0	0	0	0	1.8941	3.38e-08	9.99e-07	1.22e-13	rs3808645	3.58e-13	rs3808645	0.0008	1	0.6686	1.38e-12	1.58e-11	6.67e-17	7.02e-16	0.1135	9.25e-06	7.24e-06	2.24e-06	5.1e-20	3.85e-28
ENSG00000197915.5	HRNR	1	152196669	0	0	0	0	0	0	-1.468	3.39e-08	1e-06	1.97e-12	rs61814946	4.05e-07	1:152170252	0.0298	1	-3.146	NA	NA	NA	NA	NA	NA	1	1	0.0008	NA
ENSG00000230325.1	RP11-385F5.4	1	236703746	0	0	0	0	0	0	1.0044	3.41e-08	1.01e-06	1.11e-11	rs2244659	4.79e-12	rs2040097	NA	1	0.8109	1.1e-13	1.43e-12	7.09e-18	6.06e-15	NA	NA	NA	NA	NA	NA
ENSG00000183091.15	NEB	2	152591001	0	0	0	0	0	0	-0.1605	3.42e-08	1.01e-06	1.47e-13	rs4664491	6.65e-05	rs10183099	0.0005	1	-1.2377	0.001	0.003	5.54e-07	1.02e-07	0.0568	2.03e-05	1.65e-15	1.35e-17	2.8e-28	1.24e-69
ENSG00000233327.6	USP32P2	17	18426609	0	0	0	0	0	0	-0.5455	3.43e-08	1.01e-06	1.92e-11	17:18208793	1.3e-08	17:18269441	NA	1	0.1778	2.4e-25	1.02e-23	1.18e-18	1.86e-13	NA	NA	NA	NA	NA	NA
ENSG00000000971.11	CFH	1	196621008	1	0	0	0	0	0	6.785	3.48e-08	1.03e-06	1.57e-12	rs503002	9.85e-12	rs6695321	2e-08	1	5.8061	0.2023	0.1954	0.0003	2.91e-05	0.0478	1	1.12e-08	1.8e-40	5.2e-103	1.38e-167
ENSG00000148300.7	REXO4	9	136283164	0	0	0	0	0	0	2.0068	3.52e-08	1.04e-06	2.31e-12	rs3124780	5.03e-10	rs28757785	3.73e-06	1	2.5611	1.14e-07	7.05e-07	1.53e-11	6.94e-07	0.051	1.62e-05	1	2.64e-07	1.17e-08	4.99e-19
ENSG00000144647.5	POMGNT2	3	43147568	0	0	0	0	0	0	1.1331	3.54e-08	1.04e-06	8.39e-12	3:43120114	2.55e-08	3:43120114	0.0013	1	1.8421	1.31e-05	5.78e-05	4.2e-09	3.24e-07	0.0693	NA	NA	NA	NA	NA
ENSG00000189171.9	S100A13	1	153603836	1	0	0	0	0	0	1.5597	3.72e-08	1.09e-06	2.09e-12	rs9793310	1.5e-10	rs3806233	2e-07	1	2.6283	8.53e-05	0.0003	2.72e-06	1.61e-05	0.0002	6.68e-06	1.45e-08	1.09e-12	5.38e-55	3.22e-86
ENSG00000056736.5	IL17RB	3	53880607	1	0	0	0	0	0	3.0757	3.88e-08	1.14e-06	6.02e-13	rs6445607	8.35e-09	rs35518479	1.07e-05	1	3.2514	1.1e-05	4.93e-05	4.1e-09	1.32e-07	0.0424	1.09e-08	2.84e-17	5.34e-29	1.15e-92	6.14e-193
ENSG00000185519.8	FAM131C	1	16400127	0	0	0	0	0	0	-3.0063	3.99e-08	1.17e-06	2.14e-13	rs11801060	3.62e-13	rs56742491	0.0274	1	-2.6505	6.65e-08	4.23e-07	1.34e-11	4.28e-18	0.019	1	1	0.0006	1.87e-05	5.12e-05
ENSG00000006652.9	IFRD1	7	112063023	1	0	0	0	0	0	2.4898	4.13e-08	1.21e-06	2.95e-13	rs3807213	9.54e-05	rs6967593	5e-05	1	2.3462	2.28e-16	3.89e-15	1.29e-20	2.34e-08	0.0503	2.95e-06	1.36e-06	2.38e-07	5.46e-32	4.49e-50
ENSG00000155530.2	LRGUK	7	133812052	0	0	0	0	0	0	-1.2596	4.13e-08	1.21e-06	4.65e-12	MERGED_DEL_2_45112	6.91e-08	MERGED_DEL_2_45112	0.0014	1	-1.2051	7e-12	7.33e-11	5.29e-16	1.67e-12	0.0061	1	0.0004	0.0003	3.69e-05	5.48e-09
ENSG00000117676.9	RPS6KA1	1	26856252	1	0	0	0	0	0	1.2543	4.18e-08	1.22e-06	4.56e-14	1:26822546	1.97e-13	rs4659374	0.0026	1	1.6984	2.68e-16	4.53e-15	2.02e-20	1e-15	0.0988	0.0001	2.06e-06	0.0005	4.13e-45	4.98e-51
ENSG00000179698.9	KIAA1875	8	145162629	0	0	0	0	0	0	-1.4614	4.34e-08	1.27e-06	6.85e-13	8:145181859	9.38e-10	rs7826878	0.0015	1	0.2401	1.25e-12	1.44e-11	8.78e-17	4.46e-12	0.2714	6.43e-06	1.07e-09	2.05e-21	4.29e-36	2.79e-72
ENSG00000258975.1	RP11-753D20.1	14	88604409	0	0	0	0	0	0	-0.2466	4.39e-08	1.28e-06	1.13e-11	rs4899942	8.32e-13	rs4904426	0.0854	1	-7.4154	NA	NA	NA	NA	NA	NA	NA	NA	NA	NA
ENSG00000174194.11	AGAP8	10	51252947	0	0	0	0	0	0	-2.2768	4.4e-08	1.28e-06	2.63e-11	rs4463801	4.12e-12	rs7922121	NA	0	NA	NA	NA	NA	NA	NA	1	NA	0.0004	0.0018	NA
ENSG00000135541.16	AHI1	6	135818885	1	0	0	0	0	0	1.8744	4.41e-08	1.28e-06	3.18e-12	rs2207000	5.38e-07	rs2207000	1e-08	1	1.0568	3.52e-19	7.81e-18	2.73e-23	6.96e-17	0.1884	2.44e-06	5.59e-09	8.49e-13	1.07e-25	1.28e-51
ENSG00000110076.14	NRXN2	11	64490660	1	0	0	0	0	0	-0.8513	4.44e-08	1.29e-06	2.74e-12	rs10897521	1.83e-15	rs11231842	0.0053	1	-0.2328	3.65e-11	3.52e-10	8.98e-15	7.91e-11	0.1048	0.0001	2.71e-09	7.57e-13	2.2e-30	1.52e-51
ENSG00000183617.4	MRPL54	19	3762662	0	0	0	0	0	0	3.3069	4.47e-08	1.3e-06	3.85e-12	rs13960	9.64e-10	rs4807507	0.0081	1	3.7334	1.29e-06	6.76e-06	1.49e-09	8.93e-08	2.39e-06	1	1.95e-10	0.0007	5.41e-12	4.98e-18
ENSG00000090612.16	ZNF268	12	133757995	0	0	0	0	0	0	2.0241	4.47e-08	1.3e-06	4.92e-12	rs143867439	6.13e-12	rs143867439	0.0026	1	0.391	0.0005	0.0015	2.26e-07	4.48e-06	0.0192	0.0001	4.75e-06	1.05e-09	1.98e-12	3.65e-21
ENSG00000136144.7	RCBTB1	13	50159719	0	0	0	0	0	0	2.0309	4.52e-08	1.31e-06	1.96e-12	rs7995979	1.32e-07	rs7995979	0.0002	1	1.5338	0.0699	0.0994	5.43e-05	5.53e-05	0.0012	1	5.06e-07	1.72e-06	2.65e-09	5.94e-09
ENSG00000213949.4	ITGA1	5	52083730	1	0	0	0	0	0	4.0489	4.52e-08	1.31e-06	4.17e-13	rs870992	2.16e-08	rs6863805	1e-08	1	2.7771	0.3795	0.2776	0.0004	5.39e-05	0.0195	1.09e-06	6.63e-12	2.65e-11	3.17e-45	9.95e-60
ENSG00000117335.14	CD46	1	207925402	1	0	0	0	0	0	4.0538	4.61e-08	1.33e-06	2e-12	rs2488255	5.7e-09	rs2796258	0.012	1	3.4542	0.0329	0.0573	1.83e-05	3.76e-07	1e-08	3.38e-06	3.46e-05	5.89e-08	1.94e-05	9.91e-19
ENSG00000163006.7	CCDC138	2	109403213	0	0	0	0	0	0	0.3081	4.68e-08	1.35e-06	1.98e-11	rs10190045	8.71e-09	rs10190045	0.0129	1	-0.4649	0.0006	0.0019	3.22e-07	5.73e-07	0.2021	1	1	0.0009	9.1e-18	2.16e-17
ENSG00000012048.15	BRCA1	17	41277500	1	1	0	0	0	0	0.8975	4.69e-08	1.35e-06	9.34e-12	rs11657053	1.03e-10	17:41275081	0.0006	1	-0.068	1.44e-12	1.65e-11	1.31e-16	3.49e-10	0.0291	1.95e-07	2.18e-07	2.58e-27	4.41e-81	1.77e-140
ENSG00000224597.5	PTCHD3P1	10	29698331	0	0	0	0	0	0	1.7317	4.71e-08	1.36e-06	1.41e-11	rs11007607	1.74e-07	rs932794	0.0003	1	1.0623	1.4e-09	1.1e-08	1.54e-13	5.39e-12	0.0077	NA	NA	NA	NA	NA
ENSG00000067992.8	PDK3	X	24483338	0	0	0	0	0	0	1.5564	4.74e-08	1.37e-06	3.98e-11	rs12558717	1.44e-08	rs12558717	0.0007	1	0.7714	0.0002	0.0008	1.93e-07	8.43e-07	0.3852	4.12e-06	2.17e-07	1	1	1.52e-06
ENSG00000188312.9	CENPP	9	95087919	0	0	0	0	0	0	0.0351	4.75e-08	1.37e-06	5.01e-12	rs7862677	3.59e-09	rs12347857	2.59e-05	1	-0.5571	8.38e-06	3.83e-05	2.97e-09	4.25e-08	0.0032	2.36e-17	7.68e-12	2.1e-41	7.23e-89	1.12e-214
ENSG00000250326.1	RP11-284M14.1	4	144106014	0	0	0	0	0	0	-1.194	4.78e-08	1.37e-06	1.01e-11	rs4690773	1.67e-08	rs4690773	0.0142	1	-2.0682	0.2715	0.2322	0.0004	0.0002	NA	NA	NA	NA	NA	NA
ENSG00000170464.5	DNAJC18	5	138780180	0	0	0	0	0	0	-0.6741	4.92e-08	1.41e-06	4.87e-12	rs3923060	1.1e-05	5:138843283	0.0274	1	-1.0006	3.47e-07	1.99e-06	1.68e-10	0.0002	0.0205	1	0.0003	0.0002	3.07e-29	1.75e-24
ENSG00000175061.13	C17orf76-AS1	17	16342136	0	0	0	0	0	0	3.7723	4.94e-08	1.42e-06	4.21e-12	rs118184588	5.71e-08	rs34166276	2e-08	1	3.9806	8.66e-11	8.01e-10	1.44e-14	3.37e-10	1e-08	NA	NA	NA	NA	NA
ENSG00000128313.2	APOL5	22	36113919	0	0	0	0	0	0	-0.9999	5.02e-08	1.44e-06	9.08e-12	rs9754426	4.04e-10	rs116945323	0.0002	1	-1.8835	5.73e-18	1.17e-16	2.26e-22	8.11e-08	NA	4.43e-05	1	7.59e-06	2.75e-33	2.43e-38
ENSG00000111877.13	MCM9	6	119256327	0	0	0	0	0	0	1.4406	5.03e-08	1.44e-06	3.01e-12	rs3756940	7e-07	rs72970476	0.0021	1	0.6897	0.0048	0.0118	3.14e-06	2.85e-06	0.0493	0.0001	1	0.0005	0.0004	0.0003
ENSG00000240694.4	PNMA2	8	26371608	0	0	0	0	0	0	-0.5014	5.19e-08	1.49e-06	1.76e-11	rs10094055	0.0002	rs12545191	0.0205	1	-1.4294	0.0051	0.0125	1.96e-06	3.18e-07	7.82e-06	2.12e-08	2.82e-12	2.6e-10	4.27e-38	1.58e-53
ENSG00000125304.8	TM9SF2	13	100153671	1	0	0	0	0	0	4.6692	5.45e-08	1.56e-06	2.41e-11	rs9557248	3.97e-05	13:100179084	7.9e-07	1	3.77	0.4357	0.2979	0.0004	7.25e-05	0.0703	0.0001	1	0.0005	1.17e-05	2.66e-10
ENSG00000203666.8	EFCAB2	1	245165423	0	0	0	0	0	0	0.3554	5.48e-08	1.57e-06	1.01e-11	rs11810478	5.08e-08	rs678103	0.0002	1	0.7153	3.25e-11	3.17e-10	2.43e-15	5.14e-10	1.6e-07	5.57e-08	1	1.21e-08	0.0001	6.62e-12
ENSG00000198670.7	LPA	6	161087407	1	0	0	0	0	0	2.7504	5.49e-08	1.57e-06	4.03e-12	rs9347418	2.21e-09	rs9347418	7.2e-07	1	2.7068	2.5e-05	0.0001	7.39e-09	1.17e-07	NA	7.78e-05	2.76e-05	2.28e-09	1.67e-26	4.28e-28
ENSG00000133962.3	CATSPERB	14	92245414	0	0	0	0	0	0	-1.2895	5.49e-08	1.57e-06	6.18e-12	rs7152641	4.22e-07	rs12434599	2.28e-05	1	-2.4597	0.0008	0.0024	4.33e-07	1.01e-07	0.1666	1	0.0002	1.44e-13	3.42e-12	7.65e-23
ENSG00000226759.3	RP4-737A23.2	1	58326204	0	0	0	0	0	0	-2.8751	5.63e-08	1.6e-06	2.58e-11	1:58670915	0.0007	rs3820580	0.0784	1	-7.4154	NA	NA	NA	NA	NA	NA	NA	NA	NA	NA
ENSG00000141295.9	SCRN2	17	45918699	0	0	0	0	0	0	1.5195	5.82e-08	1.66e-06	2.45e-12	rs6503875	1.69e-09	rs6503875	0.0116	1	2.904	3.62e-12	3.92e-11	4.1e-16	1.87e-12	0.0077	5.09e-09	4.92e-08	2.24e-15	3.83e-44	2.01e-81
ENSG00000142657.16	PGD	1	10458649	1	0	0	0	0	0	3.5874	6.23e-08	1.77e-06	3.98e-12	rs10864453	7.6e-14	rs10864453	0.023	1	3.7087	0.0015	0.0042	2.51e-06	1.17e-05	0.0114	8.51e-08	1	1	4.62e-05	1.87e-08
ENSG00000112378.11	PERP	6	138428648	0	0	0	0	0	0	3.5546	6.29e-08	1.79e-06	3.24e-12	rs2327871	4.14e-09	rs2327871	0.0015	1	3.7016	1.69e-06	8.69e-06	4.37e-10	1.78e-07	NA	1.41e-07	4.69e-06	6.47e-05	5.53e-09	5.14e-18
ENSG00000105185.7	PDCD5	19	33071974	0	0	0	0	0	0	2.8286	6.42e-08	1.82e-06	4.35e-12	rs10405535	4.36e-08	rs6510258	0.0005	1	3.1679	3.3e-11	3.21e-10	5.37e-15	3.44e-08	0.0607	3.23e-07	4.7e-09	3.26e-14	8.07e-29	3.89e-61
ENSG00000272010.1	CTD-3025N20.3	8	66504707	0	0	0	0	0	0	0.4316	6.46e-08	1.83e-06	5.5e-12	rs6995242	1.93e-09	rs60058315	NA	1	0.8326	2.94e-08	1.95e-07	7.91e-12	1.02e-08	NA	NA	NA	NA	NA	NA
ENSG00000256981.1	TAS2R18	12	11312293	0	0	0	0	0	0	1.7487	6.54e-08	1.85e-06	1.96e-12	rs7294858	1.12e-11	rs7294858	NA	1	-2.4695	0.8683	0.4299	0.0012	0.0002	NA	NA	NA	NA	NA	NA
ENSG00000197818.7	SLC9A8	20	48429250	0	0	0	0	0	0	1.7086	6.68e-08	1.89e-06	5.75e-12	rs6095676	9.01e-11	rs75634706	0.0027	1	2.2054	0.0005	0.0016	2.04e-07	1.33e-06	0.1223	9.24e-06	1.48e-05	1.09e-12	5.61e-28	7.49e-40
ENSG00000111816.6	FRK	6	116381921	1	1	0	0	0	1	2.1507	6.87e-08	1.94e-06	1.15e-11	rs873879	1.13e-09	rs1999929	0.0001	1	1.1332	0.0112	0.0244	0.0001	8.15e-05	NA	5.47e-05	0.0002	2.54e-11	1.84e-38	5.34e-55
ENSG00000267534.1	S1PR2	19	10335623	0	0	0	0	0	0	1.0392	6.9e-08	1.95e-06	2.09e-11	rs2116942	9.17e-10	rs2116942	NA	1	1.2299	9.6e-11	8.83e-10	1.99e-14	5.89e-07	NA	2.27e-07	1	1	6.37e-05	0.0008
ENSG00000104825.12	NFKBIB	19	39390592	0	1	0	0	0	0	2.3118	7.01e-08	1.98e-06	5.21e-12	19:39394724	1.59e-09	rs11083488	0.0671	1	2.9835	1.66e-15	2.62e-14	2.01e-19	2.38e-11	0.0219	6.06e-05	1.08e-05	1	2.13e-16	2.09e-24
ENSG00000103811.11	CTSH	15	79241916	1	0	0	0	0	0	2.705	7.09e-08	2e-06	1.74e-12	rs3784539	4.13e-07	rs2289702	1e-08	1	3.3334	2.98e-12	3.28e-11	4.32e-16	3.23e-12	0.0057	3.16e-09	4.09e-23	7.15e-38	1.62e-66	1.67e-132
ENSG00000117834.8	SLC5A9	1	48688357	0	0	0	0	0	0	0.6631	7.14e-08	2.01e-06	1.52e-15	rs75319109	3.41e-09	rs41287916	5.77e-06	1	2.0808	2.92e-17	5.49e-16	2.04e-21	1.16e-11	2.45e-05	1	2.62e-18	3.96e-21	2.36e-72	1.39e-115
ENSG00000204622.6	HLA-J	6	29975174	0	0	0	0	0	0	-0.6295	7.22e-08	2.03e-06	4.91e-13	6:29912413	3.05e-11	6:29912413	3.45e-05	1	0.2683	1.88e-09	1.46e-08	7.83e-14	1.33e-10	6.36e-06	2e-05	NA	NA	NA	NA
ENSG00000137699.12	TRIM29	11	120056237	0	0	0	0	0	0	-2.3916	7.25e-08	2.04e-06	1.93e-12	rs61900479	3.75e-17	rs11217755	5.49e-06	1	-1.2638	9.23e-08	5.74e-07	1.56e-11	1.35e-09	0.0492	1	1	7.89e-05	4.33e-37	8.84e-33
ENSG00000250919.1	RP11-813N20.3	4	69893549	0	0	0	0	0	0	-1.9621	7.35e-08	2.06e-06	2.33e-11	rs12505466	1.46e-08	rs62296937	1e-08	1	-3.4423	NA	NA	NA	NA	NA	NA	NA	NA	NA	NA
ENSG00000187008.2	PKD1L3	16	72033877	1	0	0	0	0	0	1.3011	7.4e-08	2.07e-06	2.09e-12	rs10048144	2.14e-05	rs12445586	2.56e-05	0	NA	NA	NA	NA	NA	NA	4.25e-05	1	1	3.25e-06	0.0001
ENSG00000198208.7	RPS6KL1	14	75390099	0	0	0	0	0	0	-0.0379	7.91e-08	2.22e-06	4.69e-11	rs12147862	6.15e-09	rs3213716	0.0041	1	0.017	0.002	0.0056	9.8e-07	1.87e-07	0.0827	1	0.0004	1	8.08e-27	1.36e-29
ENSG00000100612.9	DHRS7	14	60636574	0	1	0	0	0	0	3.4616	8.04e-08	2.25e-06	1.69e-11	rs1254028	9.94e-09	rs1254028	0.0432	1	3.5708	9.12e-11	8.41e-10	1.38e-14	6.13e-10	0.0477	2.03e-05	4.31e-17	4.52e-22	5.28e-75	1.6e-142
ENSG00000102409.9	BEX4	X	102470020	0	0	0	0	0	0	1.7097	8.09e-08	2.26e-06	1.46e-10	X:102377479	0.0074	rs35902205	0.0812	1	1.4637	1.83e-10	1.61e-09	1.16e-13	3.32e-11	0.1049	8.96e-07	2.71e-06	8.22e-07	1	2.88e-17
ENSG00000267368.1	UPK3BL	7	102283238	0	0	0	0	0	0	0.7916	8.14e-08	2.28e-06	5.42e-12	rs6943840	3.29e-11	rs12537647	NA	1	2.4854	0.0179	0.0355	1.23e-05	5.17e-06	NA	NA	NA	NA	NA	NA
ENSG00000168374.6	ARF4	3	57583947	1	0	0	0	0	0	4.6441	8.21e-08	2.29e-06	5.97e-12	3:57568481	0.0002	rs9859648	1e-08	1	4.2437	0.2847	0.2382	0.0003	0.0012	0.0658	3.15e-05	3.79e-05	0.0001	3.05e-05	3.02e-07
ENSG00000231389.3	HLA-DPA1	6	33041549	1	0	0	0	0	0	3.1585	8.28e-08	2.31e-06	2.26e-13	6:33029079	5.97e-11	6:33029079	1e-08	1	2.5605	0.043	0.0701	0.0003	4.69e-06	2e-08	1	0.0001	0.0009	4.31e-12	3.28e-10
ENSG00000116857.12	TMEM9	1	201140702	0	0	0	0	0	0	1.9852	8.29e-08	2.31e-06	5.12e-11	rs7542768	2.25e-10	rs1106729	0.0017	1	2.9818	3.19e-10	2.71e-09	4.87e-14	7.7e-12	0.0005	0.0002	3.23e-08	4.66e-08	5.33e-22	9.12e-40
ENSG00000113946.3	CLDN16	3	190040330	1	0	0	0	0	0	-0.8135	8.49e-08	2.36e-06	9.55e-12	rs9809713	4.41e-10	rs1155884	0.0021	1	-0.8461	1.36e-11	1.37e-10	1.87e-15	5.63e-12	0.012	1	9.73e-09	0.0009	0.0011	0.0017
ENSG00000237011.1	RP11-98G13.1	1	193657559	0	0	0	0	0	0	0.9872	8.59e-08	2.39e-06	1.21e-11	rs7518647	6.47e-11	rs10921350	0.378	1	-7.4154	NA	NA	NA	NA	NA	NA	NA	NA	NA	NA
ENSG00000188211.4	NCR3LG1	11	17373273	0	0	0	0	0	0	0.4352	8.75e-08	2.43e-06	1.15e-11	rs214068	1.02e-09	rs7937770	0.0021	1	-1.5656	0.0396	0.0658	2.82e-05	3.04e-05	0.1262	NA	NA	NA	NA	NA
ENSG00000110203.4	FOLR3	11	71825915	1	0	0	0	0	0	-1.299	8.94e-08	2.48e-06	4.34e-11	11:71850156	2.12e-11	11:71850156	0.0263	1	-1.4515	2.42e-10	2.09e-09	5.19e-14	4.37e-11	0.142	5.2e-08	1.79e-09	8.35e-05	1.39e-35	1.9e-55
ENSG00000047597.5	XK	X	37545012	0	0	0	0	0	0	0.8282	8.95e-08	2.48e-06	6.96e-11	rs6651773	7.56e-10	X:37648892	0.1153	1	-0.7062	0.0637	0.093	0.0002	3.71e-05	NA	4.25e-05	3.79e-05	2.56e-05	1	5.91e-12
ENSG00000137941.12	TTLL7	1	84464833	0	0	0	0	0	0	0.7291	8.97e-08	2.49e-06	1.16e-11	rs910184	1.17e-08	rs910184	1.22e-05	1	0.0457	3.2e-12	3.5e-11	3.29e-14	4.22e-11	0.01	1.96e-07	0.0001	1.31e-09	3.15e-28	1.64e-42
ENSG00000224122.1	POU6F2-AS1	7	39445945	0	0	0	0	0	0	0.4223	9.08e-08	2.51e-06	1.83e-12	rs61223906	4.2e-09	rs10259786	4.27e-06	1	0.5669	8.9e-09	6.42e-08	1.73e-12	7.47e-11	NA	NA	NA	NA	NA	NA
ENSG00000205352.6	PRR13	12	53835389	0	0	0	0	0	0	3.1039	9.11e-08	2.52e-06	1.4e-11	rs8652	6.53e-09	rs8652	2e-08	1	3.9702	0.7753	0.4042	0.0011	1.15e-06	0.0408	0.0001	1	5.95e-05	0.0007	0.002
ENSG00000227182.1	VN1R28P	7	57483429	0	0	0	0	0	0	-3.1888	9.27e-08	2.56e-06	1.61e-12	rs4870617	1.87e-11	rs4870612	NA	1	-7.4154	NA	NA	NA	NA	NA	NA	NA	NA	NA	NA
ENSG00000083290.15	ULK2	17	19771249	0	0	0	0	0	0	0.5185	9.53e-08	2.63e-06	3.42e-11	rs17794370	4.99e-06	rs157404	0.0003	1	0.4265	2.34e-06	1.17e-05	1.11e-09	3.06e-08	0.0296	2.82e-07	1	6.21e-11	1.15e-27	4.07e-39
ENSG00000176410.7	DNAJC30	7	73097783	0	0	0	0	0	0	1.3592	9.59e-08	2.64e-06	1.44e-11	rs13234498	6.85e-12	rs8891	0.0251	1	2.0518	0.0626	0.0918	5.56e-05	0.0001	NA	1	4.23e-05	1	0.0003	2.65e-06
ENSG00000263232.2	ATP5A1P3	16	72040442	0	0	0	0	0	0	1.2561	9.6e-08	2.64e-06	4.86e-12	rs10048111	7.38e-07	rs1862752	NA	1	-0.055	0.0012	0.0034	7.43e-07	0.0002	NA	NA	NA	NA	NA	NA
ENSG00000213222.3	AC093724.2	2	132481852	0	0	0	0	0	0	0.5748	9.8e-08	2.7e-06	6.46e-11	rs62178480	3.49e-10	rs62178480	NA	1	-1.3768	1.65e-10	1.46e-09	1.06e-13	4.57e-13	NA	NA	NA	NA	NA	NA
ENSG00000226450.2	CYP2D8P1	22	42551007	0	0	0	0	0	0	-0.4491	9.89e-08	2.72e-06	1.77e-12	22:42481409	1.88e-07	rs28712237	1e-08	1	0.3949	3.45e-05	0.0001	1.08e-08	2.63e-07	NA	NA	NA	NA	NA	NA
ENSG00000266918.1	RP11-798G7.8	17	43608943	0	0	0	0	0	0	-1.7953	1.01e-07	2.77e-06	1.4e-11	rs147003067	5.17e-11	rs117412588	NA	1	-2.7136	1.38e-06	7.2e-06	4.91e-10	6.75e-07	NA	NA	NA	NA	NA	NA
ENSG00000181856.10	SLC2A4	17	7184986	1	1	0	0	0	0	-0.1161	1.02e-07	2.8e-06	2.86e-12	rs5412	4.34e-10	rs11541829	5.73e-05	1	0.3836	3.14e-08	2.08e-07	7.43e-12	8.29e-06	0.0448	8.02e-05	1.58e-05	0.0001	0.0003	7.26e-05
ENSG00000212124.2	TAS2R19	12	11175219	0	0	0	0	0	0	1.405	1.03e-07	2.83e-06	2.43e-11	rs35097305	2.98e-10	rs7488102	NA	1	-2.0674	0.5546	0.3387	0.0005	0.0003	NA	NA	NA	NA	NA	NA
ENSG00000161573.6	CCL16	17	34308532	0	0	0	0	0	0	3.3435	1.04e-07	2.83e-06	3.45e-12	rs112689088	2.19e-10	rs112689088	0.0036	0	NA	NA	NA	NA	NA	NA	3e-07	2.02e-10	0.0009	1.55e-35	4.02e-52
ENSG00000082269.12	FAM135A	6	71122766	1	0	0	0	0	0	1.726	1.05e-07	2.88e-06	4.94e-12	rs9455097	4.59e-05	rs35075496	0.0006	1	0.2378	0.0455	0.0729	3e-05	4.9e-06	0.1546	2.63e-05	1	3.81e-07	0.0003	2.02e-06
ENSG00000263006.2	ROCK1P1	18	109065	0	0	0	0	0	0	-1.1859	1.08e-07	2.95e-06	1.3e-11	rs6505743	2.67e-11	rs6505743	0.035	1	-1.809	1.16e-33	1.06e-31	9.63e-39	4.68e-38	0.0292	NA	NA	NA	NA	NA
ENSG00000196712.12	NF1	17	29421945	1	0	0	0	0	0	2.4276	1.09e-07	2.97e-06	1.8e-11	rs62068785	2.3e-07	rs62068785	0.0037	1	0.9596	1.2e-08	8.46e-08	3.12e-12	1.1e-12	0.2049	1	9.3e-06	1	0.0001	1.41e-05
ENSG00000099994.10	SUSD2	22	24577227	0	0	0	0	0	0	-0.6769	1.1e-07	3e-06	1.87e-11	rs117447789	4.21e-07	rs117447789	0.0009	1	0.4536	1.25e-09	9.95e-09	3.45e-13	4.53e-07	0.0383	8.24e-06	9.63e-06	1	0.0006	4.71e-06
ENSG00000038002.4	AGA	4	178363657	0	0	0	0	0	0	2.6554	1.12e-07	3.05e-06	1.01e-11	rs11131799	2.02e-10	rs11131799	0.0042	1	1.97	3.02e-05	0.0001	1.02e-08	1.29e-08	0.0035	1.85e-06	4.52e-06	1.42e-09	1.54e-32	1.61e-54
ENSG00000260382.1	RP11-540B6.2	15	31175434	0	0	0	0	0	0	-2.2327	1.14e-07	3.09e-06	6.63e-11	rs2240101	8.49e-09	rs2240101	NA	1	-7.4154	NA	NA	NA	NA	NA	NA	NA	NA	NA	NA
ENSG00000260761.1	RP11-184E9.2	5	25319943	0	0	0	0	0	0	-3.2366	1.16e-07	3.14e-06	2.31e-13	rs72751462	1.08e-11	rs72751462	NA	1	-7.4154	NA	NA	NA	NA	NA	NA	NA	NA	NA	NA
ENSG00000087269.11	NOP14	4	2965112	0	0	0	0	0	0	3.0397	1.2e-07	3.26e-06	4.87e-12	rs2515933	4.04e-08	rs7658707	8.48e-05	1	2.539	1.74e-05	7.49e-05	4.09e-09	3.63e-08	0.1797	2.97e-06	6.93e-16	7.41e-10	6.78e-14	1.04e-35
ENSG00000213221.4	DNLZ	9	139258241	0	0	0	0	0	0	0.313	1.21e-07	3.3e-06	1.21e-12	rs3812553	3.42e-23	rs76345350	0.0881	1	0.6197	1.19e-10	1.08e-09	1.84e-14	3.06e-29	0.0257	1.59e-11	NA	NA	NA	1.02e-83
ENSG00000106772.13	PRUNE2	9	79521003	0	0	0	0	0	0	-0.049	1.26e-07	3.41e-06	5.48e-12	rs664414	6.64e-06	9:78930856	9.88e-05	1	-1.3706	8.43e-05	0.0003	2.09e-08	6.01e-05	0.0116	1	0.0002	5.45e-06	1.47e-33	1.29e-27
ENSG00000106610.10	STAG3L4	7	66770974	0	0	0	0	0	0	1.1479	1.26e-07	3.41e-06	5.43e-12	rs4717364	1.67e-09	rs4717364	0.0163	1	0.9835	3.58e-44	1.16e-41	3.97e-51	3.5e-44	0.0339	1	1.38e-19	NA	NA	3.27e-14
ENSG00000125450.6	NUP85	17	73201754	0	0	0	0	0	0	1.8128	1.26e-07	3.42e-06	2.49e-11	17:73208182	7.22e-09	rs8065996	1.4e-07	1	2.3669	8.23e-20	1.96e-18	1.71e-22	1.32e-18	1e-08	8.1e-05	2.58e-06	1	1.5e-21	8.42e-31
ENSG00000243307.2	RP11-239L20.3	6	26864731	0	0	0	0	0	0	-2.2699	1.27e-07	3.43e-06	1.39e-11	rs73399199	4.85e-10	rs6921711	NA	1	-7.4154	NA	NA	NA	NA	NA	NA	NA	NA	NA	NA
ENSG00000068650.14	ATP11A	13	113344643	0	0	0	0	0	0	2.1112	1.27e-07	3.44e-06	7.79e-12	rs282578	3.58e-10	rs282578	0.0001	1	1.8213	4.7e-07	2.62e-06	1.07e-10	1.97e-10	0.1436	1	0.0001	1	2.07e-09	9.76e-13
ENSG00000127463.9	EMC1	1	19578032	0	0	0	0	0	0	1.9508	1.3e-07	3.52e-06	7.95e-12	rs6663221	6.99e-11	rs6663221	6.2e-05	1	1.5346	0.0001	0.0004	2.75e-08	0.0006	0.0098	NA	NA	NA	NA	NA
ENSG00000138600.5	SPPL2A	15	51058005	0	0	0	0	0	0	3.9948	1.31e-07	3.54e-06	1.04e-12	rs12914364	8.31e-09	rs12899943	0.0014	1	2.6666	3.44e-13	4.19e-12	1.95e-17	4.07e-15	0.0415	1.08e-06	4.65e-12	1.03e-10	1.52e-38	8.93e-60
ENSG00000173674.6	EIF1AX	X	20159962	1	0	0	0	0	0	3.1349	1.32e-07	3.55e-06	1.36e-11	rs73447111	3.69e-05	rs73447111	4.07e-06	1	2.7965	0.0053	0.0129	6.39e-06	6.58e-05	0.1308	1	1	1	1	NA
ENSG00000271889.1	RP11-493E12.1	2	61389240	0	0	0	0	0	0	-0.6319	1.34e-07	3.6e-06	6.7e-11	2:61371110	9.14e-10	rs1729674	0.0067	1	-1.8851	0.0017	0.0047	1.05e-05	8.39e-05	NA	NA	NA	NA	NA	NA
ENSG00000212464.1	SNORA12	10	101997059	0	0	0	0	0	0	4.73	1.35e-07	3.63e-06	9.69e-12	rs34955138	4.29e-06	rs34762508	NA	1	-7.4154	NA	NA	NA	NA	NA	NA	NA	NA	NA	NA
ENSG00000152128.13	TMEM163	2	135476570	0	0	0	0	0	0	-0.9384	1.37e-07	3.68e-06	1.37e-12	rs6753334	1.72e-05	rs512375	0.0021	1	-1.5398	6.44e-05	0.0002	9.65e-06	1.18e-05	0.0401	1	1	1.1e-16	6.1e-20	5.94e-37
ENSG00000125945.10	ZNF436	1	23694879	0	0	0	0	0	0	1.3944	1.37e-07	3.69e-06	3.14e-12	rs74416781	0.0035	rs74416781	0.0256	1	0.8457	4.39e-23	1.44e-21	1.58e-27	1.37e-38	0.0008	2.16e-07	1.22e-11	3.57e-35	1.9e-64	1.02e-144
ENSG00000161618.5	ALDH16A1	19	49956426	0	0	0	0	0	0	2.0459	1.39e-07	3.73e-06	9.32e-12	rs2946861	8.48e-12	rs2946861	5.61e-06	1	2.6999	0.0046	0.0114	1.62e-06	1.37e-08	6e-08	1	1	1.01e-05	3.42e-13	2.86e-13
ENSG00000103351.8	CLUAP1	16	3550924	1	0	0	0	0	0	0.4608	1.4e-07	3.74e-06	1.08e-11	16:3589024	9.08e-07	16:3589024	1e-08	1	0.3416	5.89e-09	4.33e-08	8.36e-13	5.46e-13	1e-08	1.51e-07	1	1.07e-07	3.09e-42	4.22e-23
ENSG00000170782.3	OR10A4	11	6897856	0	0	0	0	0	0	-2.0492	1.41e-07	3.78e-06	3.51e-11	rs7128685	8.9e-14	rs1449127	NA	1	-7.4154	NA	NA	NA	NA	NA	1	1	1	0.0008	0.0015
ENSG00000068903.15	SIRT2	19	39390502	1	0	0	0	0	0	2.4271	1.41e-07	3.78e-06	2.6e-11	rs10775533	3.62e-10	rs11083488	0.0029	1	3.1713	5e-05	0.0002	1.52e-08	5.38e-07	0.0251	1.55e-05	0.0002	1	7.85e-10	1.69e-15
ENSG00000249096.2	RP11-290F5.1	4	185303460	0	0	0	0	0	0	2.1191	1.41e-07	3.78e-06	4.14e-11	rs17624012	7.15e-08	rs12644686	1e-08	1	3.3512	3.55e-14	4.85e-13	2.67e-18	2.8e-17	2.92e-06	NA	NA	NA	NA	NA
ENSG00000269837.1	RP11-15H20.5	19	23440741	0	0	0	0	0	0	1.8555	1.41e-07	3.78e-06	9.18e-13	rs8103803	8.83e-11	rs12610936	NA	1	2.1766	1.37e-17	2.7e-16	6.49e-20	4.48e-14	0.0227	NA	NA	NA	NA	NA
ENSG00000163576.13	EFHB	3	19988517	0	0	0	0	0	0	-3.0811	1.42e-07	3.78e-06	2.56e-11	rs11128927	7.57e-13	rs1133328	0.0002	1	-2.753	5.51e-21	1.47e-19	4.89e-26	4.28e-25	0.0037	1	6.85e-07	9.34e-48	7.05e-84	2.25e-189
ENSG00000226259.6	GTF2H2B	5	69711179	0	0	0	0	0	0	-0.7392	1.42e-07	3.79e-06	2.76e-09	rs4704274	1.2e-07	rs7378507	NA	1	-1.9184	1.42e-27	7.92e-26	1.82e-32	2.77e-26	NA	NA	NA	NA	NA	NA
ENSG00000269985.1	RP1-232P20.1	6	5458308	0	0	0	0	0	0	0.9723	1.43e-07	3.81e-06	1.23e-11	rs2472863	4.54e-12	rs2472863	0.013	1	0.9918	4.73e-09	3.52e-08	5.88e-13	1.46e-11	0.0319	NA	NA	NA	NA	NA
ENSG00000165934.8	CPSF2	14	92588281	0	0	0	0	0	0	2.9065	1.44e-07	3.83e-06	4.06e-12	rs60324130	1.61e-09	14:92586429	0.001	1	1.184	0.6922	0.3801	0.0006	0.001	0.0138	1.42e-05	0.0001	4.57e-05	2.84e-13	5.16e-12
ENSG00000197272.2	IL27	16	28523372	1	0	0	0	0	0	0.5456	1.45e-07	3.85e-06	3.87e-11	rs181204	9.34e-12	rs56354901	4.94e-06	1	2.1508	1.02e-33	9.42e-32	1.76e-38	9.64e-27	1e-08	1	1.42e-10	1	1	0.0004
ENSG00000090054.9	SPTLC1	9	94877666	0	0	0	0	0	0	2.2681	1.53e-07	4.05e-06	5.39e-12	rs62565679	7.97e-10	rs62565679	1.27e-05	1	1.6673	0.0001	0.0004	4.23e-08	1.25e-07	1.24e-06	1	7.72e-07	2.37e-29	4.78e-86	6.5e-154
ENSG00000134265.8	NAPG	18	10525902	0	0	0	0	0	0	2.7259	1.55e-07	4.12e-06	7e-11	rs12962763	3.08e-09	rs7241196	0.0015	1	2.2519	9.82e-27	4.96e-25	1.65e-31	3.57e-16	0.0048	1	2.72e-13	9.89e-20	5.33e-68	7.41e-112
ENSG00000137673.4	MMP7	11	102401484	0	1	0	0	0	1	0.8141	1.56e-07	4.13e-06	6.51e-11	rs11568818	2.85e-06	11:102836393	1.49e-06	1	-0.1	1.83e-05	7.88e-05	6.1e-09	5.14e-05	0.0507	3.41e-06	1.85e-11	2.02e-09	1.4e-16	7e-39
ENSG00000108264.12	TADA2A	17	35766965	0	0	0	0	0	0	0.908	1.57e-07	4.15e-06	3.22e-11	rs2522964	5.44e-09	rs1112173	4.36e-05	0	NA	NA	NA	NA	NA	NA	NA	NA	NA	NA	NA
ENSG00000229153.1	EPHA1-AS1	7	143104906	0	0	0	0	0	0	-2.7234	1.57e-07	4.15e-06	2.28e-11	rs11765305	1.98e-05	rs2242601	0.0441	1	-4.2278	NA	NA	NA	NA	NA	NA	NA	NA	NA	NA
ENSG00000206573.4	SETD5-AS1	3	9440263	0	0	0	0	0	0	1.7569	1.57e-07	4.16e-06	5.29e-11	rs2596913	3.42e-09	rs2648536	9.63e-06	1	1.4245	2.06e-05	8.74e-05	4.67e-09	5.7e-07	1e-08	NA	NA	2.9e-37	9.08e-57	NA
ENSG00000122557.5	HERPUD2	7	35734745	0	0	0	0	0	0	2.7447	1.57e-07	4.16e-06	7.99e-11	7:35734643	2.99e-07	rs10232720	0.0029	1	2.576	3.24e-09	2.46e-08	5.64e-13	1.24e-10	0.001	1	1	6.12e-12	1.57e-22	2.74e-35
ENSG00000164002.7	EXO5	1	40974413	0	0	0	0	0	0	0.7025	1.58e-07	4.16e-06	1.06e-11	rs6699445	4.67e-10	rs6699445	0.0355	1	0.6803	0.0002	0.0007	7.86e-08	6.35e-07	0.0263	NA	NA	NA	NA	NA
ENSG00000100505.9	TRIM9	14	51562779	0	0	0	0	0	0	-1.0297	1.61e-07	4.25e-06	7.54e-12	rs6572720	3.5e-16	rs12433809	1e-08	1	-2.1899	2.78e-16	4.68e-15	1.07e-20	1.36e-19	0.0166	1	4.61e-21	1.29e-27	2.05e-84	1.55e-177
ENSG00000242616.3	GNG10	9	114423615	1	0	0	0	0	0	2.844	1.61e-07	4.25e-06	7.12e-12	rs12237463	2.2e-10	rs315701	0.0004	1	2.564	5.37e-15	8e-14	3.96e-19	1.77e-15	NA	1	1	NA	NA	0.0005
ENSG00000131379.5	C3orf20	3	14716606	1	0	0	0	0	0	-2.5419	1.62e-07	4.25e-06	5.27e-11	rs4684236	6.62e-08	rs4684236	0.0097	1	-3.8662	NA	NA	NA	NA	NA	1	1	0.0006	3.16e-06	1.19e-05
ENSG00000168803.10	ADAL	15	43622872	0	0	0	0	0	0	0.8577	1.68e-07	4.41e-06	3.75e-12	rs11858152	4.84e-11	rs1549523	0.0004	1	0.8161	4.52e-13	5.44e-12	5.35e-17	2.34e-16	0.0639	9.72e-07	3.72e-19	2.94e-18	5.75e-24	6.96e-65
ENSG00000248429.1	RP11-597D13.9	4	159093404	0	0	0	0	0	0	-1.1124	1.68e-07	4.42e-06	4.36e-11	rs10008208	0.0103	rs1448444	0.0002	1	-2.3901	0.0001	0.0004	8.68e-08	2.89e-07	0.1319	NA	NA	NA	NA	NA
ENSG00000169432.10	SCN9A	2	167232503	1	1	0	0	0	1	1.5799	1.72e-07	4.51e-06	9.48e-12	rs10930218	1.87e-07	rs34784693	4.9e-07	1	0.7311	1.3e-07	7.93e-07	3.14e-11	1.86e-08	0.048	1.35e-06	1.13e-07	2.08e-14	7.49e-43	2.18e-70
ENSG00000243317.3	C7orf73	7	135347244	0	0	0	0	0	0	2.1254	1.76e-07	4.61e-06	2.35e-11	rs3110823	1.12e-09	rs11772708	1e-08	1	2.4056	3.65e-13	4.43e-12	7.57e-17	6.35e-17	4.82e-05	NA	NA	NA	NA	NA
ENSG00000144182.12	LIPT1	2	99771428	0	0	0	0	0	0	0.8175	1.79e-07	4.68e-06	8.88e-11	rs12999417	4.49e-09	rs7589893	0.0016	1	1.0807	2.99e-07	1.73e-06	1.27e-10	5.65e-09	0.0224	2.93e-05	7.61e-09	1.52e-11	7.7e-58	2.46e-72
ENSG00000107731.8	UNC5B	10	72972327	0	0	0	0	0	0	0.406	1.8e-07	4.71e-06	2.99e-11	rs11813595	3.33e-06	rs61851306	2.26e-06	1	0.3309	0.0072	0.0168	1.25e-05	3.11e-06	0.013	1.75e-08	1	6.39e-06	3.02e-11	1.36e-21
ENSG00000173218.10	VANGL1	1	116184574	0	0	0	0	0	0	0.8494	1.82e-07	4.75e-06	2.46e-11	rs12039042	6.45e-09	rs61798991	0.0001	1	0.2798	1.18e-15	1.88e-14	7.34e-20	3.89e-15	0.1879	1.09e-05	1	1.93e-07	1.13e-08	1.64e-16
ENSG00000132881.7	RSG1	1	16563657	0	0	0	0	0	0	0.1849	1.91e-07	5e-06	3.22e-11	rs717863	6.24e-10	rs6693819	0.0065	1	0.6462	5.33e-14	7.07e-13	3e-18	2.68e-15	0.2356	NA	NA	NA	NA	NA
ENSG00000180992.5	MRPL14	6	44095194	0	0	0	0	0	0	3.3163	1.97e-07	5.14e-06	1.85e-11	rs4714755	2.2e-09	rs9462964	0.004	1	3.8937	6.56e-08	4.18e-07	5.31e-10	4.95e-07	NA	7.63e-08	5.55e-05	1.24e-11	1.5e-32	5.32e-57
ENSG00000156172.5	C8orf37	8	96281429	0	0	0	0	0	0	0.6001	1.99e-07	5.18e-06	6.31e-13	rs73268337	5.03e-07	rs894152	0.0048	1	-0.0413	7.84e-08	4.91e-07	1.66e-11	7.46e-15	NA	1	1	0.0003	1.04e-20	1.91e-18
ENSG00000198892.6	SHISA4	1	201857808	0	0	0	0	0	0	0.0347	1.99e-07	5.18e-06	7.2e-12	rs34554059	3.28e-08	rs12756688	0.0297	1	1.3014	0.0062	0.0148	1.84e-05	0.0001	0.0259	1	1	1.37e-05	2.63e-05	0.0002
ENSG00000111725.6	PRKAB1	12	120105558	1	1	0	0	0	1	1.6268	2.03e-07	5.27e-06	1.32e-11	rs11064881	9.33e-12	rs11064881	7.4e-07	1	2.248	3.28e-14	4.49e-13	2.79e-18	1.55e-15	7.94e-05	4.65e-08	1.45e-07	1.53e-25	4.98e-53	1.19e-106
ENSG00000233415.1	RP11-101E14.3	20	38660227	0	0	0	0	0	0	1.5458	2.03e-07	5.28e-06	1.11e-11	rs59639721	8.16e-08	rs59639721	0.0006	1	1.321	8.36e-07	4.5e-06	2.45e-10	3.61e-06	NA	NA	NA	NA	NA	NA
ENSG00000153885.10	KCTD15	19	34286838	1	0	0	0	0	0	1.0273	2.06e-07	5.34e-06	4.8e-11	rs1139231	1.71e-09	rs4805059	0.0043	1	1.4548	9.7e-10	7.79e-09	1.45e-13	5.06e-12	0.0464	3.4e-07	2.95e-11	0.0002	1.47e-32	8.21e-53
ENSG00000250726.1	RP11-616K6.1	4	184993556	0	0	0	0	0	0	-1.1843	2.12e-07	5.49e-06	8.9e-11	rs6552739	3.3e-11	rs6552739	NA	1	-1.878	2.01e-05	8.55e-05	4.76e-09	9.42e-07	NA	NA	NA	NA	NA	NA
ENSG00000196132.7	MYT1	20	62783144	0	0	0	0	0	0	-1.8502	2.12e-07	5.5e-06	1.49e-11	rs3003145	4.77e-06	rs187078	7.34e-06	1	-2.8736	1.1e-05	4.93e-05	4.1e-09	1.02e-09	0.0151	9.13e-06	1	1	0.0005	0.0003
ENSG00000259531.2	RP11-295H24.3	15	49658882	0	0	0	0	0	0	0.7392	2.13e-07	5.51e-06	3.34e-11	rs79365293	2.07e-13	rs73398223	NA	1	-1.8173	2.63e-09	2.02e-08	6.62e-13	1.31e-11	NA	NA	NA	NA	NA	NA
ENSG00000224497.1	RPL36P4	20	34132492	0	0	0	0	0	0	0.0524	2.14e-07	5.53e-06	2.02e-11	rs45563939	2.23e-15	rs12481365	NA	1	-0.4509	3.47e-23	1.15e-21	2.52e-27	1.16e-41	NA	NA	NA	NA	NA	NA
ENSG00000120756.8	PLS1	3	142315229	1	0	0	0	0	0	2.2864	2.14e-07	5.53e-06	7.68e-12	rs9879995	1.82e-07	rs2171035	2e-08	1	1.4834	0.2718	0.2324	0.0002	0.0002	0.0061	1.19e-07	0.0003	1.74e-07	5.2e-16	9.02e-27
ENSG00000269051.1	CTD-2245F17.3	19	53700364	0	0	0	0	0	0	-0.0988	2.15e-07	5.55e-06	5.7e-11	rs10775558	1.94e-09	rs10775558	1e-08	0	NA	NA	NA	NA	NA	NA	NA	NA	NA	NA	NA
ENSG00000259009.3	TPRX2P	19	48363370	0	0	0	0	0	0	-2.9347	2.15e-07	5.55e-06	6.61e-11	rs2547231	2.9e-13	rs10426201	NA	1	-7.4154	NA	NA	NA	NA	NA	NA	NA	NA	NA	NA
ENSG00000269973.1	RP11-95D17.1	2	10076489	0	0	0	0	0	0	0.1298	2.18e-07	5.62e-06	9.87e-12	rs2303914	2.07e-10	rs2303914	NA	1	0.1607	2.61e-06	1.3e-05	3.82e-07	1.21e-06	NA	NA	NA	NA	NA	NA
ENSG00000031691.6	CENPQ	6	49431091	0	0	0	0	0	0	0.6237	2.18e-07	5.62e-06	1.72e-11	rs2501966	4.88e-06	rs1471539	0.0626	1	0.466	4.81e-09	3.57e-08	9.7e-13	3.91e-10	NA	2.66e-12	1.09e-11	2.46e-43	1.19e-74	1.35e-177
ENSG00000113068.5	PFDN1	5	139682706	0	0	0	0	0	0	2.1208	2.19e-07	5.65e-06	9.61e-12	rs28722951	1.77e-09	rs7707814	0.0219	1	2.6822	5.58e-13	6.65e-12	6.85e-17	7.75e-11	0.1648	1	8.83e-07	7.47e-06	5.57e-99	1.11e-113
ENSG00000145623.8	OSMR	5	38845960	1	0	0	0	0	0	3.0976	2.21e-07	5.68e-06	1.63e-12	rs2043110	1.75e-09	5:38849568	0.0001	1	2.1566	3.41e-08	2.24e-07	6.11e-12	1.41e-09	0.1166	2.45e-10	1	0.0008	0.0002	1.76e-08
ENSG00000183648.5	NDUFB1	14	92588261	0	0	0	0	0	0	3.4647	2.26e-07	5.8e-06	6.27e-12	rs60324130	7.85e-10	14:92584021	1e-08	1	3.9154	0.8939	0.437	0.0012	0.0031	1e-08	1	1.82e-23	0.0003	3.54e-06	0.0006
ENSG00000229740.1	U91324.1	2	8279532	0	0	0	0	0	0	1.1393	2.28e-07	5.86e-06	3.01e-11	2:8235092	6.09e-10	rs72779188	0.0076	1	1.284	0.2363	0.214	0.0001	0.0002	NA	NA	NA	NA	NA	NA
ENSG00000133816.9	MICAL2	11	12115543	0	0	0	0	0	0	1.6149	2.3e-07	5.9e-06	8.64e-12	rs11022130	1.43e-08	rs11022129	1e-08	1	1.4912	2.07e-10	1.81e-09	2.49e-14	1.43e-10	0.0099	7.69e-05	1	1	6.15e-56	2.69e-51
ENSG00000162836.7	ACP6	1	147142618	0	0	0	0	0	0	0.2378	2.31e-07	5.92e-06	3.26e-11	rs11811290	7.98e-09	rs11811290	0.0026	1	1.0103	2.38e-16	4.04e-15	1.51e-20	2.14e-17	0.0382	0.0002	3.48e-17	6.73e-47	2.73e-104	5.27e-221
ENSG00000188124.2	OR2AG2	11	6790286	0	0	0	0	0	0	-3.0279	2.41e-07	6.16e-06	2.12e-11	rs2307014	3.39e-09	rs10742993	NA	1	-7.4154	NA	NA	NA	NA	NA	NA	0.0002	1	0.0004	0.0005
ENSG00000111254.3	AKAP3	12	4758213	0	0	0	0	0	0	-0.8722	2.41e-07	6.18e-06	4.72e-11	rs55798490	1.63e-09	rs55798490	2.75e-06	1	-0.9633	2.42e-12	2.69e-11	5.8e-13	1.41e-08	0.0047	1	6.28e-05	4.81e-15	2.53e-58	1.36e-75
ENSG00000182704.6	TSKU	11	76493295	0	0	0	0	0	0	3.8624	2.48e-07	6.35e-06	3.1e-11	rs1149614	0.0001	rs12285808	0.0552	1	4.3497	0.2709	0.2319	0.0002	0.0008	0.0009	2e-05	1.34e-07	3.76e-09	2.48e-13	5.08e-32
ENSG00000100288.15	CHKB	22	51039884	0	0	0	0	0	0	2.2605	2.49e-07	6.36e-06	1.88e-11	rs140515	1.15e-11	rs140515	0.0017	1	3.5195	0.0001	0.0005	1.99e-06	2.08e-05	0.0829	1	2.91e-07	1.24e-07	2.24e-30	8.54e-32
ENSG00000236459.1	HNRNPA1P22	3	42930853	0	0	0	0	0	0	0.7931	2.49e-07	6.36e-06	7.81e-12	rs13068366	2.1e-08	rs13068366	NA	1	-1.8635	0.7936	0.4094	0.0015	0.0012	NA	NA	NA	NA	NA	NA
ENSG00000237248.3	LINC00987	12	9392928	0	0	0	0	0	0	1.32	2.49e-07	6.36e-06	2.17e-12	rs11049830	3.87e-12	12:9411698	2.93e-05	1	1.121	7.47e-11	6.98e-10	6.41e-15	8.54e-13	NA	NA	NA	NA	NA	NA
ENSG00000267199.1	RP11-861E21.2	18	12438889	0	0	0	0	0	0	-1.3748	2.53e-07	6.46e-06	5.24e-11	rs58215411	2.98e-09	rs35495829	0.0033	1	-2.2802	0.0026	0.007	1.1e-06	8.47e-06	0.0015	NA	NA	NA	NA	NA
ENSG00000177888.7	ZBTB41	1	197169672	0	0	0	0	0	0	1.829	2.57e-07	6.53e-06	5.82e-12	rs10801584	8.52e-05	rs12134960	0.0066	1	0.8237	3.03e-08	2.01e-07	0.0003	6.71e-06	0.2077	1	1	1	1.4e-06	1.66e-09
ENSG00000229390.1	MICD	6	29940241	0	0	0	0	0	0	-0.9741	2.6e-07	6.61e-06	5.27e-13	rs114255022	5.81e-26	rs114255022	0.0128	1	-3.243	NA	NA	NA	NA	NA	NA	NA	NA	NA	NA
ENSG00000152766.5	ANKRD22	10	90611575	0	0	0	0	0	0	-0.0477	2.64e-07	6.71e-06	5.2e-11	rs1214554	2.25e-07	10:91413444	0.0126	1	-1.8497	0.2791	0.2358	4.9e-06	5.27e-05	0.0105	2.01e-06	4.08e-05	5.27e-07	4.49e-11	2.3e-23
ENSG00000145545.7	SRD5A1	5	6633456	1	1	0	0	0	1	2.9126	2.65e-07	6.73e-06	4.99e-11	rs11748532	1.98e-09	rs11748532	1e-08	1	2.6196	1.16e-05	5.18e-05	3.06e-09	3.01e-08	2.8e-07	1	1.13e-05	1.38e-09	2.18e-26	3.93e-42
ENSG00000177854.7	TMEM187	X	153237778	0	0	0	0	0	0	0.8971	2.74e-07	6.94e-06	3.61e-12	rs5945384	1.4e-09	rs6643807	0.1038	1	1.6616	0.0933	0.1207	0.0003	1e-05	0.7635	2.11e-07	1	2.13e-11	1	1.45e-17
ENSG00000204070.5	SYS1	20	43990577	0	0	0	0	0	0	2.1288	2.74e-07	6.96e-06	7.41e-11	rs6032134	1.03e-07	rs4812895	0.0128	1	2.0666	0.8367	0.4207	0.0014	4.94e-06	0.0006	2.7e-05	1.09e-20	4.66e-12	4.64e-19	1.58e-53
ENSG00000129347.15	KRI1	19	10676713	0	0	0	0	0	0	1.731	2.77e-07	7.02e-06	3.82e-11	rs12460868	4.21e-09	rs12460868	0.0036	1	2.649	2.77e-12	3.06e-11	5.36e-16	3.36e-11	1e-08	1	3.1e-05	1	4.79e-20	5.14e-21
ENSG00000239911.1	PRKAG2-AS1	7	151574211	0	0	0	0	0	0	1.1023	2.78e-07	7.03e-06	3.54e-12	rs10500202	7.28e-12	rs79203902	0.0286	1	2.2092	0.0011	0.0033	3.25e-07	0.0002	NA	NA	NA	NA	NA	NA
ENSG00000172197.9	MBOAT1	6	20212670	0	0	0	0	0	0	1.4554	2.79e-07	7.06e-06	5.78e-11	rs10447379	8.38e-09	rs10447379	5.08e-05	1	1.0477	6.98e-06	3.24e-05	1.68e-09	2.21e-08	NA	1.1e-07	1.67e-08	1.98e-20	5.4e-34	1.01e-75
ENSG00000228782.3	MRPL45P2	17	45569858	0	0	0	0	0	0	0.8754	2.8e-07	7.08e-06	5.29e-11	17:45556638	3.3e-09	rs11650210	0.0159	1	0.2881	0.1051	0.1308	0.0001	0.0003	0.0424	NA	NA	NA	NA	NA
ENSG00000112297.10	AIM1	6	106959730	0	0	0	0	0	0	1.9863	2.85e-07	7.19e-06	8.25e-11	rs11152999	3.93e-08	rs4946758	1.67e-05	1	1.1913	1.69e-19	3.87e-18	7.29e-24	3.89e-21	0.0305	6.51e-08	5.04e-10	3.08e-06	8.34e-26	2.78e-39
ENSG00000167914.6	GSDMA	17	38119226	0	0	0	0	0	0	-2.4499	2.9e-07	7.31e-06	7.87e-11	17:38134299	1.54e-06	rs3907022	0.0039	1	-3.2179	7.6e-05	0.0003	3.31e-08	3.69e-06	0.001	1	1.37e-06	1.22e-21	1.48e-119	4.99e-186
ENSG00000049449.4	RCN1	11	31833939	0	0	0	0	0	0	3.2382	3e-07	7.56e-06	5e-11	11:32096947	4e-09	rs223064	2.29e-06	1	2.6843	0.0184	0.0364	1.54e-05	0.0013	0.0902	1	2.92e-14	3.86e-12	1.22e-18	2.13e-20
ENSG00000171421.8	MRPL36	5	1801480	0	0	0	0	0	0	2.4577	3.06e-07	7.71e-06	1.18e-11	rs13170104	6.56e-09	rs12515616	0.0009	1	2.8339	1.16e-12	1.34e-11	7.87e-17	5.73e-14	1e-08	1	1.86e-13	2.94e-28	1.37e-68	1.13e-134
ENSG00000224557.3	HLA-DPB2	6	33080228	1	0	0	0	0	0	-2.2764	3.07e-07	7.72e-06	6.53e-12	rs114115575	1.93e-11	rs114778875	2e-08	1	-3.742	NA	NA	NA	NA	NA	2.52e-05	0.0003	NA	NA	4.52e-06
ENSG00000212125.2	TAS2R15	12	11117951	0	0	0	0	0	0	1.4677	3.11e-07	7.81e-06	4.63e-11	rs75222153	4.8e-08	rs1669411	NA	1	-0.8286	0.0573	0.0864	2.72e-05	3.62e-05	NA	NA	NA	NA	NA	NA
ENSG00000153814.7	JAZF1	7	28220362	1	1	0	0	0	0	1.5861	3.15e-07	7.9e-06	8e-11	rs917116	4.87e-10	rs68183954	0.0001	1	1.417	2.16e-08	1.46e-07	3.07e-12	5.29e-09	0.0036	2.11e-08	3.21e-11	6.57e-19	6.74e-38	1.47e-75
ENSG00000261586.2	RP11-923I11.6	12	52211683	0	0	0	0	0	0	-1.0625	3.15e-07	7.91e-06	3.54e-11	rs641421	2.72e-09	rs641421	0.111	0	NA	NA	NA	NA	NA	NA	NA	NA	NA	NA	NA
ENSG00000197980.7	LEKR1	3	156543270	0	0	0	0	0	0	-1.407	3.17e-07	7.94e-06	5.84e-14	rs9841269	7.08e-10	rs9841269	0.0007	1	-2.1355	0.0009	0.0026	4.44e-07	1.78e-05	0.0215	NA	1	NA	NA	6.88e-05
ENSG00000119673.10	ACOT2	14	74034324	0	0	0	0	0	0	2.5218	3.18e-07	7.97e-06	3.6e-12	rs58231493	3e-11	MERGED_DEL_2_77045	1e-08	1	3.3581	2.18e-11	2.16e-10	2.15e-15	1.69e-14	0.0111	2.67e-06	1.43e-11	1.86e-16	7.92e-49	4.5e-81
ENSG00000198270.8	TMEM116	12	112450969	0	0	0	0	0	0	0.7407	3.18e-07	7.97e-06	2.29e-11	rs7959454	1.44e-15	rs57785510	2.1e-05	1	0.5992	2.84e-11	2.79e-10	5.59e-15	1.78e-14	0.2178	0.0001	3.75e-11	4.16e-26	4.23e-44	1.53e-92
ENSG00000225849.1	MKRN7P	20	45093763	0	0	0	0	0	0	-2.2043	3.19e-07	7.97e-06	1.7e-10	rs6066002	4.98e-07	rs6066002	NA	1	-3.0577	9.59e-09	6.89e-08	1.38e-12	4.24e-13	0.016	NA	NA	NA	NA	NA
ENSG00000108179.9	PPIF	10	81107225	0	0	0	0	0	0	3.8138	3.26e-07	8.14e-06	7.07e-12	rs12414178	3.24e-11	rs12414178	0.0156	1	4.4584	4.55e-13	5.47e-12	3.58e-17	2.71e-10	0.0135	4.36e-16	2.48e-05	2.8e-07	1.68e-52	1.93e-54
ENSG00000127324.4	TSPAN8	12	71835678	0	0	0	0	0	0	1.2852	3.3e-07	8.23e-06	1.11e-11	rs3763978	0.0005	rs12369361	1.3e-06	1	1.6469	3.83e-09	2.87e-08	9.78e-13	4.15e-11	0.047	1.61e-06	2.04e-14	1.83e-23	2.1e-51	2.12e-108
ENSG00000150054.14	MPP7	10	28623415	0	0	0	0	0	0	0.4653	3.32e-07	8.28e-06	2.47e-11	rs10763655	8.28e-10	rs10763655	1.3e-07	1	-0.4914	4.64e-07	2.59e-06	9.13e-11	2.21e-10	0.0477	1	4.15e-05	0.0006	6.83e-05	8.3e-05
ENSG00000126016.9	AMOT	X	112084043	1	0	0	0	0	0	0.3343	3.33e-07	8.3e-06	7.45e-11	X:112042311	0.0002	rs16987064	0.0068	1	-0.1716	3.39e-06	1.66e-05	2.47e-09	2.54e-06	0.2118	1.09e-06	3.22e-09	1	1	3.72e-05
ENSG00000236078.1	AC095067.1	7	47661537	0	0	0	0	0	0	-2.7906	3.36e-07	8.35e-06	1.08e-10	rs964125	1.92e-08	rs34091798	0.0202	1	-2.5475	7.4e-12	7.72e-11	9.36e-16	1.24e-08	NA	NA	NA	NA	NA	NA
ENSG00000173214.5	KIAA1919	6	111580551	0	0	0	0	0	0	1.9028	3.39e-07	8.43e-06	1.16e-11	rs11153277	9.61e-08	rs11153279	0.0162	1	0.3582	0.0005	0.0015	1.88e-07	9.8e-08	NA	0.0002	1	1.15e-05	9.46e-06	2.08e-08
ENSG00000170581.9	STAT2	12	56753910	1	0	0	0	0	0	3.6614	3.45e-07	8.57e-06	3.07e-11	rs11575224	9.27e-08	rs59822547	0.0747	1	4.0805	8.97e-16	1.44e-14	7.92e-20	8.16e-21	0.0914	8.28e-05	1.89e-09	7.86e-14	3.18e-27	1.58e-52
ENSG00000269893.2	SNHG8	4	119199864	0	0	0	0	0	0	3.8789	3.5e-07	8.68e-06	1.24e-11	rs705837	3.69e-10	rs623035	3e-08	1	4.237	6.96e-06	3.23e-05	3.26e-08	1.94e-07	1e-08	6.59e-10	1	5.38e-24	5.28e-87	2.96e-141
ENSG00000141759.10	TXNL4A	18	77793949	0	0	0	0	0	0	2.6575	3.5e-07	8.69e-06	2.94e-11	rs11081582	1.48e-08	rs8093420	0.0007	1	2.3441	2.99e-05	0.0001	1.41e-08	7.23e-06	0.0248	7.76e-06	1	7.67e-07	1.63e-07	2.46e-16
ENSG00000261628.1	RP11-540B6.3	15	31191683	0	0	0	0	0	0	-1.4122	3.59e-07	8.91e-06	2.8e-10	rs11070620	2.98e-07	rs11632454	NA	1	-7.4154	NA	NA	NA	NA	NA	NA	NA	NA	NA	NA
ENSG00000074071.9	MRPS34	16	1823156	0	0	0	0	0	0	3.3427	3.66e-07	9.07e-06	3.33e-11	rs2575369	1.05e-08	rs2745170	0.07	1	4.0641	0.0002	0.0006	3.92e-08	8.15e-09	0.0499	1	5.14e-09	3.77e-10	2.24e-27	7.99e-36
ENSG00000237927.1	RP3-393E18.2	6	160010201	0	0	0	0	0	0	-0.6441	3.67e-07	9.07e-06	2.02e-11	rs4709369	3.02e-05	6:159944156	0.0512	1	-1.2459	1.13e-05	5.05e-05	3.28e-09	3.78e-06	NA	NA	NA	NA	NA	NA
ENSG00000270972.1	RP11-326C3.15	11	333192	0	0	0	0	0	0	-0.6673	3.68e-07	9.11e-06	7.27e-11	rs6598043	1.21e-08	rs10794310	NA	1	0.6088	5.69e-07	3.14e-06	8.86e-11	1.27e-06	NA	NA	NA	NA	NA	NA
ENSG00000101825.7	MXRA5	X	3264682	0	0	0	0	0	0	0.8014	3.72e-07	9.19e-06	5.84e-11	rs5939184	5.99e-10	rs5939490	0.0198	1	-0.0268	2.62e-08	1.76e-07	5.35e-12	2.61e-08	NA	3.9e-07	2.2e-22	3.77e-08	1	1.64e-34
ENSG00000232995.3	RP11-267N12.3	1	163291679	0	0	0	0	0	0	-0.4046	3.78e-07	9.32e-06	2.52e-11	1:163209838	1.74e-09	rs12746009	0.0001	1	-1.4041	3.81e-13	4.61e-12	6.66e-17	4.12e-12	0.006	NA	NA	NA	NA	NA
ENSG00000272279.1	RP11-157J24.2	6	1529146	0	0	0	0	0	0	-1.33	3.83e-07	9.46e-06	2.06e-10	rs62388638	1.39e-10	rs62388638	NA	1	-0.5812	1.8e-18	3.81e-17	7.49e-23	7.65e-20	NA	NA	NA	NA	NA	NA
ENSG00000006695.6	COX10	17	13972813	0	0	0	0	0	0	1.5125	3.87e-07	9.55e-06	4.99e-11	rs8077231	4.66e-08	rs8077231	9.91e-05	1	1.6702	4.33e-07	2.43e-06	8.93e-11	2.05e-09	0.0033	5.56e-06	3.26e-10	3.14e-19	9.54e-40	3.25e-74
ENSG00000163235.11	TGFA	2	70781325	1	0	0	0	0	0	0.7108	3.91e-07	9.62e-06	2.12e-11	rs6708912	3.51e-09	rs72912111	0.0076	1	0.282	2.93e-06	1.45e-05	7.45e-10	3.37e-09	0.0968	3.79e-05	4.99e-06	3.04e-09	1.02e-31	1.75e-45
ENSG00000167081.12	PBX3	9	128509624	1	0	0	0	0	0	1.9166	3.91e-07	9.63e-06	4.03e-11	9:128516877	1.16e-06	rs7862061	0.0028	1	1.999	0.0539	0.0828	3.57e-05	0.0003	0.0334	1.42e-05	2.2e-05	0.0001	3.66e-12	3.37e-09
ENSG00000115718.13	PROC	2	128176003	1	1	0	0	0	1	4.4838	3.99e-07	9.81e-06	3.77e-12	rs1799810	1.16e-10	rs1799809	0.0034	1	5.4871	4.9e-07	2.73e-06	3.29e-09	1.57e-08	1.02e-05	2.85e-06	0.0002	1	1.81e-06	2.17e-08
ENSG00000156795.2	WDYHV1	8	124428965	0	0	0	0	0	0	1.3738	4e-07	9.81e-06	4.91e-11	rs3779986	6.46e-11	rs11777567	1e-08	1	1.1645	1.65e-06	8.48e-06	4.51e-10	2.57e-08	4.74e-05	6.64e-05	1	2.98e-26	9.29e-53	8.33e-97
ENSG00000228262.4	AC073218.2	2	34902646	0	0	0	0	0	0	0.8912	4.01e-07	9.84e-06	3.19e-11	rs58833916	1.13e-09	2:34977170	7e-08	1	0.1651	3.07e-08	2.03e-07	3.64e-12	2.49e-07	0.0199	NA	NA	NA	NA	NA
ENSG00000204308.6	RNF5	6	32146131	0	0	0	0	0	0	3.2473	4.03e-07	9.88e-06	1.93e-12	rs116820884	1.25e-10	rs115219661	4e-08	1	4.2882	8.31e-07	4.47e-06	4.54e-11	2.25e-09	NA	2.88e-05	1	1	1	0.0012
ENSG00000203727.3	SAMD5	6	147830063	0	0	0	0	0	0	2.5158	4.06e-07	9.94e-06	5.12e-12	rs9399607	5.87e-11	rs1855375	0.0002	1	1.6339	1.69e-06	8.68e-06	3.75e-10	1.86e-09	0.0186	3.12e-10	9.27e-11	0.0009	2.21e-40	4.14e-61
ENSG00000122512.10	PMS2	7	6048756	1	0	0	0	0	0	1.1138	4.07e-07	9.96e-06	2.85e-11	rs10272921	8.64e-09	rs6966713	8.61e-06	1	0.7892	3.59e-15	5.45e-14	1.02e-19	9.86e-17	0.0254	1	1	7.32e-11	2.21e-12	7.08e-19
ENSG00000116783.10	TNNI3K	1	74701085	0	0	0	0	0	0	-1.5326	4.1e-07	1e-05	2.3e-10	rs35758200	2.06e-05	rs17522644	0.0011	1	-1.6717	0.0158	0.0321	1.43e-05	0.0002	0.1757	1	1	1	0.0014	NA
ENSG00000108846.11	ABCC3	17	48712138	1	1	0	0	1	0	3.6366	4.13e-07	1.01e-05	1.85e-10	rs4148415	4.31e-09	rs72837555	6e-08	1	4.2295	0.0125	0.0266	5.92e-06	2.96e-06	0.0179	0.0002	0.0004	0.0007	6.5e-09	3.97e-13
ENSG00000153406.9	NMRAL1	16	4545764	0	0	0	0	0	0	2.0206	4.13e-07	1.01e-05	1.08e-10	rs9929311	4.01e-11	rs7665	0.0002	1	2.8477	7.47e-08	4.69e-07	1.08e-11	2.31e-12	1e-08	2.91e-07	4.99e-10	6.51e-18	2.96e-53	1.19e-95
ENSG00000186448.10	ZNF197	3	44626380	0	0	0	0	0	0	1.524	4.13e-07	1.01e-05	1.34e-11	rs35943270	8.71e-09	3:44503551	0.0004	1	0.9264	1.06e-07	6.55e-07	1.99e-11	1.19e-09	0.1166	1.91e-05	1	4.77e-05	5.02e-06	2.17e-09
ENSG00000149292.12	TTC12	11	113185251	0	0	0	0	0	0	0.481	4.17e-07	1.02e-05	5.04e-11	rs7939992	3.17e-09	rs7939992	1e-08	1	0.8985	1.73e-18	3.69e-17	1.23e-22	4.34e-21	0.0001	2.26e-09	1	2.38e-10	3.85e-34	9.28e-46
ENSG00000213471.4	TTLL13	15	90792762	0	0	0	0	0	0	-1.6934	4.2e-07	1.02e-05	6.83e-11	rs12591585	5.71e-09	rs12914775	0.0005	1	-1.467	0.0014	0.004	4.61e-07	2.84e-05	0.0386	NA	3.04e-05	NA	NA	NA
ENSG00000136856.13	SLC2A8	9	130159421	0	1	0	0	0	0	1.4613	4.22e-07	1.03e-05	1.69e-10	rs11792519	4.48e-08	rs74428639	0.0122	1	2.5288	1.76e-16	3.06e-15	4.18e-21	3.46e-15	0.0863	4.78e-05	8.1e-13	2.11e-19	3.82e-112	7.73e-125
ENSG00000148484.13	RSU1	10	16859527	0	0	0	0	0	0	2.476	4.26e-07	1.04e-05	4.95e-11	rs921742	3.81e-09	rs921742	0.0117	1	2.1743	2.54e-07	1.49e-06	5.44e-11	3.33e-10	1e-08	1	1.75e-13	2.81e-19	4.27e-54	2.19e-98
ENSG00000077713.14	SLC25A43	X	118533023	0	0	0	0	0	0	1.6612	4.26e-07	1.04e-05	3.65e-10	rs217975	3.55e-09	rs217975	0.0459	1	1.6195	3.23e-09	2.46e-08	1.5e-12	1.6e-10	0.0877	2e-09	3e-05	7.24e-16	1	4.44e-11
ENSG00000149196.11	C11orf73	11	86013253	0	0	0	0	0	0	1.9261	4.27e-07	1.04e-05	1.61e-11	rs12289477	3.46e-07	rs56153444	1.35e-06	1	2.1538	1.4e-09	1.1e-08	1.73e-13	2.93e-11	0.0013	1.04e-10	1	2.28e-25	7.99e-74	3.95e-138
ENSG00000170745.7	KCNS3	2	18059114	0	0	0	0	0	0	0.522	4.28e-07	1.04e-05	1.04e-10	rs6531064	1.92e-07	rs10191140	0.0003	1	0.4689	5.84e-15	8.67e-14	3.97e-19	1.38e-12	0.0349	1.24e-08	3.23e-10	6.03e-18	1.53e-73	1.66e-125
ENSG00000205560.8	CPT1B	22	51017096	0	0	0	0	0	0	1.1022	4.48e-07	1.09e-05	1.35e-11	rs131752	1.34e-09	rs131752	0.0017	1	2.9901	5.04e-10	4.17e-09	6.26e-14	3.98e-09	0.0124	5.54e-06	4.16e-11	8.75e-07	3.47e-38	1.58e-59
ENSG00000135698.5	MPHOSPH6	16	82203831	0	0	0	0	0	0	1.9587	4.51e-07	1.09e-05	3.46e-11	rs2303260	1.76e-09	rs1862822	1e-08	1	1.7669	2.27e-15	3.52e-14	1.02e-19	9.71e-16	0.0004	1	2.65e-19	9.37e-28	4.17e-42	4.43e-92
ENSG00000092096.10	SLC22A17	14	23822121	1	1	0	0	0	0	-0.0233	4.57e-07	1.11e-05	3.78e-11	rs80293125	0.0002	rs118115930	0.0328	1	0.9027	5.72e-10	4.69e-09	6.55e-14	3.38e-07	0.1091	1	1	0.0007	4.66e-34	1.39e-40
ENSG00000142655.8	PEX14	1	10534944	0	0	0	0	0	0	1.7835	4.92e-07	1.19e-05	1.19e-10	1:10496789	6.84e-06	rs643400	2.64e-06	1	2.9843	3e-10	2.56e-09	5.56e-14	1.29e-13	0.197	6.44e-06	1.67e-09	8.71e-23	3.16e-54	1.1e-98
ENSG00000196405.8	EVL	14	100437786	1	0	0	0	0	0	2.5046	4.99e-07	1.21e-05	2.15e-11	rs76401008	6.28e-08	14:100413745	1e-08	1	3.015	0.0007	0.0023	2.28e-07	3.67e-06	0.0061	1.72e-05	0.0002	1	0.0016	7.56e-05
ENSG00000149294.12	NCAM1	11	112832022	1	0	0	0	0	0	-0.6166	5.05e-07	1.22e-05	1.9e-10	rs11214550	6.84e-05	rs17602285	0.0002	1	-0.5468	0.1151	0.1386	9.1e-05	7.13e-06	0.0152	1	0.0002	0.0002	5.47e-19	2.17e-21
ENSG00000185485.10	SDHAP1	3	195717187	0	0	0	0	0	0	1.4051	5.07e-07	1.22e-05	1.24e-10	rs7627446	3.08e-08	rs7627446	NA	1	1.8536	8.87e-06	4.05e-05	1.61e-09	1.64e-08	2e-08	NA	NA	NA	NA	NA
ENSG00000132386.6	SERPINF1	17	1665253	1	0	0	0	0	0	5.2872	5.08e-07	1.22e-05	5.54e-11	rs11658342	4.61e-10	rs11658342	0.0099	1	5.6338	0.0036	0.0092	9.46e-07	4.27e-06	0.1037	5.48e-06	1.24e-10	5.35e-10	9.86e-13	1.58e-33
ENSG00000160948.9	VPS28	8	145653931	0	0	0	0	0	0	2.2845	5.1e-07	1.23e-05	2.06e-12	rs117891721	1.53e-15	rs190185812	0.0031	1	3.6381	1.81e-22	5.45e-21	4.99e-27	8.26e-39	0.0378	4.86e-08	1.99e-07	1.49e-11	9.4e-33	3.23e-51
ENSG00000129071.5	MBD4	3	129158878	1	0	0	0	0	0	2.9735	5.14e-07	1.24e-05	2.25e-11	rs9865481	3.11e-10	3:129206600	0.1527	1	2.9691	4.31e-05	0.0002	1.52e-08	6.89e-05	0.0387	1	5.43e-06	4.55e-24	7.28e-23	5.37e-53
ENSG00000243554.1	AC004967.7	7	97601566	0	0	0	0	0	0	1.6956	5.19e-07	1.25e-05	5.87e-11	rs7799764	2.19e-10	rs56136883	6.6e-06	1	2.1275	2.15e-11	2.13e-10	3.27e-15	1.15e-11	NA	NA	NA	NA	NA	NA
ENSG00000146263.7	MMS22L	6	97731086	0	0	0	0	0	0	-0.3334	5.19e-07	1.25e-05	7.05e-11	rs35185849	1.07e-05	rs184551583	0.0002	1	-1.5565	0.0021	0.0057	1.59e-06	0.0005	0.0294	NA	NA	NA	NA	NA
ENSG00000257497.1	RP11-585P4.5	12	75883600	0	0	0	0	0	0	-0.1628	5.22e-07	1.25e-05	1.17e-10	rs1051446	8.13e-09	rs1051446	NA	1	-0.0355	9.5e-23	3.03e-21	1.52e-26	6.79e-18	NA	NA	NA	NA	NA	NA
ENSG00000111671.5	SPSB2	12	6998522	0	0	0	0	0	0	0.6455	5.23e-07	1.25e-05	2.78e-11	rs11836014	9.93e-10	rs6489740	0.0111	1	0.9526	6.66e-19	1.45e-17	2.83e-23	5.6e-21	0.201	6.49e-22	6.58e-17	5.38e-48	1e-117	3.36e-307
ENSG00000079332.10	SAR1A	10	71930279	1	0	0	0	0	0	3.2038	5.24e-07	1.25e-05	7.04e-11	rs15801	6.14e-06	rs15801	0.034	1	2.7807	0.0006	0.0018	1.32e-07	1.12e-07	0.0931	0.0002	1	3.4e-05	4.33e-16	1.43e-09
ENSG00000230715.2	RP11-274B21.4	7	128292895	0	0	0	0	0	0	1.0355	5.44e-07	1.3e-05	1.67e-10	rs6979162	3.08e-07	rs11982561	NA	1	2.9643	1.9e-26	9.35e-25	5.28e-31	1.67e-21	NA	NA	NA	NA	NA	NA
ENSG00000116191.13	RALGPS2	1	178745817	1	0	0	0	0	0	2.8646	5.56e-07	1.33e-05	8.27e-12	rs4652305	3.65e-11	rs4652305	6e-07	1	2.1267	3.64e-06	1.77e-05	2.33e-08	5.88e-09	0.0116	1	0.0002	0.0004	6.07e-16	3.02e-20
ENSG00000157379.9	DHRS1	14	24769039	0	1	0	0	0	0	2.1521	5.59e-07	1.33e-05	2.24e-10	rs12586530	4.21e-09	rs10146996	0.0077	1	4.0275	9.81e-06	4.42e-05	2.52e-09	2.01e-07	0.001	2.25e-07	4.48e-07	8.76e-05	4.04e-27	1.86e-34
ENSG00000123124.9	WWP1	8	87354967	0	0	0	0	0	0	3.8194	5.72e-07	1.37e-05	3.13e-11	rs7465046	9.84e-09	rs2976181	4e-08	1	3.0723	0.0566	0.0856	0.0001	7.73e-05	0.0095	0.0001	1	2.09e-05	1	NA
ENSG00000234072.1	AC074117.10	2	27579360	0	0	0	0	0	0	0.1616	5.82e-07	1.39e-05	1.09e-10	rs1992291	2.24e-07	rs62130707	0.0148	1	1.6063	0.206	0.1973	0.0002	0.0004	0.0267	NA	NA	NA	NA	NA
ENSG00000103168.12	TAF1C	16	84220669	0	0	0	0	0	0	1.3689	5.85e-07	1.39e-05	1.44e-11	rs12597741	3.21e-09	rs12597741	0.0056	1	2.9362	1.2e-15	1.91e-14	4.86e-18	7.1e-12	1e-08	1	3.24e-05	8.51e-15	2.86e-22	8.47e-39
ENSG00000197261.7	C6orf141	6	49518113	0	0	0	0	0	0	-0.7931	5.86e-07	1.39e-05	1.6e-11	6:49535828	9.8e-05	rs11970731	0.0338	1	-0.1683	3.33e-10	2.82e-09	5.09e-14	5.8e-10	0.0024	0.0003	1	1.11e-05	6.45e-26	4.27e-32
ENSG00000203880.7	PCMTD2	20	62887094	0	0	0	0	0	0	2.4221	5.86e-07	1.4e-05	6.85e-11	rs8119030	2.48e-07	rs58586141	0.0115	1	2.484	1.35e-10	1.22e-09	2.19e-14	8.84e-11	0.0002	1	9.06e-17	0.0001	1.61e-12	8.59e-28
ENSG00000180855.11	ZNF443	19	12551926	0	0	0	0	0	0	0.8496	5.92e-07	1.41e-05	8.32e-11	rs62110702	1.48e-09	rs76308383	0.009	1	0.6886	0.729	0.391	0.001	0.0025	NA	1	1	1	2.56e-05	NA
ENSG00000161643.8	SIGLEC16	19	50472857	0	0	0	0	0	0	-0.58	5.96e-07	1.42e-05	1.88e-10	rs12459825	1.04e-09	rs12463034	0.0016	1	-0.6188	0.0006	0.0019	1.86e-07	1.19e-05	NA	NA	NA	NA	NA	NA
ENSG00000256712.1	RP11-785H5.2	12	11323952	0	0	0	0	0	0	1.6186	5.98e-07	1.42e-05	1.6e-10	12:11327311	3.11e-08	rs138223499	0.0078	1	-7.4154	NA	NA	NA	NA	NA	NA	NA	NA	NA	NA
ENSG00000226124.2	FTCDNL1	2	200715896	0	0	0	0	0	0	0.5361	6.03e-07	1.43e-05	1.58e-11	rs6759018	4.15e-10	rs2346585	1e-08	1	0.8999	2.63e-09	2.01e-08	5.37e-13	8.08e-11	0.0004	NA	NA	NA	NA	NA
ENSG00000159899.10	NPR2	9	35792151	1	1	0	0	0	1	0.6592	6.09e-07	1.44e-05	3.7e-14	rs3763630	1.78e-09	rs3763630	0.0073	1	1.8653	3.68e-18	7.6e-17	2.2e-22	4.26e-14	0.2242	1.03e-13	9.75e-17	2.05e-11	1.78e-80	2.44e-144
ENSG00000108592.12	FTSJ3	17	61907372	0	0	0	0	0	0	2.4671	6.1e-07	1.44e-05	1.61e-11	17:61814197	9.11e-09	17:61814197	5.6e-07	1	2.6322	1.63e-18	3.48e-17	1.52e-22	1.43e-12	0.1319	6.88e-05	1.44e-07	3.81e-32	5.23e-98	4.46e-176
ENSG00000102316.12	MAGED2	X	54834032	0	0	0	0	0	0	2.9016	6.32e-07	1.5e-05	1.39e-10	X:54844655	0.0004	X:54952989	1e-08	1	3.0774	1.48e-07	8.98e-07	4.73e-09	9.35e-07	0.08	4.6e-05	3e-05	2.7e-12	1	1.01e-20
ENSG00000272327.1	RP11-1002K11.1	8	32623643	0	0	0	0	0	0	0.2837	6.33e-07	1.5e-05	6.78e-11	rs2347485	7.12e-10	rs10954847	NA	0	NA	NA	NA	NA	NA	NA	NA	NA	NA	NA	NA
ENSG00000118058.16	KMT2A	11	118307205	1	0	0	0	0	0	1.7195	6.35e-07	1.5e-05	2.76e-10	rs111354396	0.0003	rs3916585	9.57e-05	1	1.1943	0.0006	0.0018	2.29e-07	0.0003	0.1427	NA	NA	NA	NA	NA
ENSG00000242229.1	RPS3AP14	3	125513949	0	0	0	0	0	0	-1.8436	6.38e-07	1.51e-05	4.12e-10	rs2333351	9.52e-05	rs9836803	NA	1	-7.4154	NA	NA	NA	NA	NA	NA	NA	NA	NA	NA
ENSG00000230074.1	RP11-195F19.9	9	34678097	0	0	0	0	0	0	0.468	6.41e-07	1.51e-05	2.26e-10	rs2026118	3.46e-09	rs1106069	0.0229	1	0.7928	4.97e-09	3.68e-08	7.15e-13	4.75e-14	NA	NA	NA	NA	NA	NA
ENSG00000088298.8	EDEM2	20	33735167	0	0	0	0	0	0	2.8157	6.44e-07	1.52e-05	7.62e-13	rs1415771	3.73e-12	rs1124511	0.0006	1	3.3062	0.0268	0.0487	3.91e-05	2.76e-06	0.0443	1	8.78e-05	0.0001	8.93e-09	4.29e-16
ENSG00000183060.11	LYSMD4	15	100273766	0	0	0	0	0	0	1.0972	6.52e-07	1.54e-05	1.33e-10	rs12907407	1.4e-09	rs12907407	1.7e-07	1	1.0238	2.14e-21	5.91e-20	2.83e-26	1.08e-12	5.81e-05	3.41e-09	1	4.13e-11	2.67e-69	4.74e-96
ENSG00000170906.11	NDUFA3	19	54606036	0	0	0	0	0	0	2.4493	6.59e-07	1.55e-05	2.01e-10	rs254262	1.3e-10	rs56049745	0.0001	1	3.0845	1.24e-13	1.59e-12	1.33e-17	6.64e-14	1e-08	1	6.8e-07	1	6.74e-25	4.33e-32
ENSG00000243232.3	PCDHAC2	5	140345820	0	0	0	0	0	0	-0.3109	6.79e-07	1.6e-05	1.74e-10	rs192184	6.36e-07	rs192184	NA	1	-2.6447	0.5172	0.3266	0.0008	4.8e-06	0.0731	1	1	4.04e-06	1.89e-23	1.14e-29
ENSG00000176386.4	CDC26	9	116035718	0	0	0	0	0	0	1.7044	6.83e-07	1.61e-05	2.73e-10	rs9299214	5.26e-10	rs9299214	8.3e-07	1	1.9526	0.0007	0.0022	2.8e-07	6.79e-08	0.0279	3.35e-05	0.0003	1	2.88e-07	8.88e-08
ENSG00000171806.7	METTL18	1	169764107	0	0	0	0	0	0	1.4495	6.86e-07	1.61e-05	3.72e-10	rs12144122	3.28e-10	1:169734058	0.0023	1	1.2454	2.77e-09	2.12e-08	7.2e-13	3.02e-10	0.0197	NA	NA	NA	NA	NA
ENSG00000090382.2	LYZ	12	69742121	1	0	0	0	0	0	3.9158	7.03e-07	1.65e-05	1.02e-10	rs4761234	0.0004	rs35280278	0.0076	1	1.8497	6.62e-06	3.08e-05	1.65e-09	4.83e-06	0.0192	4.51e-20	8.57e-27	5.78e-15	4.44e-61	4.28e-143
ENSG00000204209.6	DAXX	6	33297046	1	1	0	0	0	0	1.9682	7.2e-07	1.69e-05	5.19e-11	rs147439059	1.61e-06	rs72887177	0.0186	1	2.5803	8.29e-06	3.8e-05	1.2e-09	4.9e-08	0.1746	5.99e-05	0.0002	0.0005	4.44e-09	9.69e-10
ENSG00000241570.4	RP11-372E1.6	3	142682900	0	0	0	0	0	0	0.272	7.26e-07	1.7e-05	2.18e-10	rs9848779	3.97e-11	rs12638256	0.0016	1	0.3813	1.68e-08	1.17e-07	3.06e-12	8.03e-13	0.0287	NA	NA	NA	NA	NA
ENSG00000166228.4	PCBD1	10	72648541	0	0	0	0	0	0	4.1971	7.49e-07	1.75e-05	5.3e-11	rs67461797	6.43e-09	rs57037268	0.0151	1	5.0235	0.1166	0.14	4.33e-05	3.68e-05	0.0341	1	1.19e-13	0.0004	9.81e-14	2.35e-27
ENSG00000139620.8	KANSL2	12	49076021	0	0	0	0	0	0	1.919	7.55e-07	1.76e-05	1.52e-11	rs12307947	4.99e-10	rs10783274	5.54e-06	1	1.9831	3.61e-24	1.36e-22	9.22e-29	5.53e-24	1e-08	NA	NA	NA	NA	NA
ENSG00000088448.10	ANKRD10	13	111567416	0	0	0	0	0	0	3.0383	7.58e-07	1.77e-05	1.86e-10	13:111569294	8.73e-07	13:111569294	0.0013	1	3.3059	1.91e-11	1.91e-10	1.77e-15	4.15e-14	0.0608	1	3.86e-05	7.33e-11	1.46e-10	9.86e-25
ENSG00000125901.5	MRPS26	20	3026591	0	0	0	0	0	0	3.2862	7.66e-07	1.79e-05	5.77e-11	rs2296236	6.06e-10	rs2296236	0.1039	1	4.1909	2.66e-08	1.78e-07	5.85e-12	7.93e-11	NA	2.16e-06	9.19e-18	1.39e-20	1.43e-29	2.56e-76
ENSG00000261189.1	RP3-512B11.3	6	7541571	0	0	0	0	0	0	0.1457	7.71e-07	1.8e-05	4.7e-10	rs2744375	3.62e-09	rs2744375	NA	1	1.034	3.09e-07	1.78e-06	4.09e-11	1.06e-12	NA	NA	NA	NA	NA	NA
ENSG00000260757.1	RP11-120K18.2	16	31413886	0	0	0	0	0	0	-2.6615	7.74e-07	1.8e-05	1.14e-10	rs8050500	3.46e-09	rs8050500	0.334	1	-7.4154	NA	NA	NA	NA	NA	NA	NA	NA	NA	NA
ENSG00000100124.8	ANKRD54	22	38244874	0	0	0	0	0	0	1.1865	7.83e-07	1.82e-05	3.81e-11	rs141002682	5.16e-09	rs35496925	0.0007	1	2.0117	1.31e-11	1.33e-10	1.96e-15	7.4e-17	0.124	2.52e-05	3.92e-09	0.0007	2.05e-32	7.89e-45
ENSG00000156711.12	MAPK13	6	36095586	1	0	0	0	0	0	0.3668	7.86e-07	1.83e-05	2.08e-10	rs1059227	1.78e-06	rs2859141	0.0217	1	0.7275	0.4245	0.2936	0.0004	4.22e-06	0.0189	1	1.12e-06	0.0005	0.0001	3.87e-11
ENSG00000079335.13	CDC14A	1	100817290	0	0	0	0	0	0	0.0221	7.91e-07	1.84e-05	2.5e-10	rs529224	8.75e-05	rs1335753	0.0014	1	-0.4994	5.05e-15	7.56e-14	2.65e-19	9.29e-18	0.0389	1	1.1e-06	1.54e-12	6.36e-36	2.26e-56
ENSG00000166596.10	WDR16	17	9479944	0	0	0	0	0	0	-1.5423	7.99e-07	1.86e-05	2.2e-10	rs3913649	5.08e-08	rs3913649	0.0116	1	-2.4491	0.0284	0.051	9.85e-06	2.38e-07	0.0677	1	1	1	7.11e-06	0.0021
ENSG00000259588.1	RP11-552E10.1	15	47898549	0	0	0	0	0	0	-1.8765	8e-07	1.86e-05	1.63e-10	rs1026369	7.76e-09	rs10519103	NA	1	-7.4154	NA	NA	NA	NA	NA	NA	NA	NA	NA	NA
ENSG00000225234.1	TRAPPC12-AS1	2	3486180	0	0	0	0	0	0	-0.2224	8.2e-07	1.9e-05	1.19e-10	rs9284794	1.99e-09	rs9309716	0.0074	1	0.1351	0.4224	0.2929	0.0002	0.0005	NA	NA	NA	NA	NA	NA
ENSG00000150048.6	CLEC1A	12	10264226	0	0	0	0	0	0	-0.1145	8.23e-07	1.91e-05	3.02e-11	rs2306894	1.33e-10	rs2401614	0.0085	1	-0.5186	0.0143	0.0297	6.46e-06	9.41e-06	0.0092	1	1.53e-08	5.22e-10	3.01e-23	4.5e-40
ENSG00000182851.2	GPIHBP1	8	144295068	0	0	0	0	0	0	-0.1744	8.25e-07	1.91e-05	7.45e-11	rs111633453	1e-07	rs74701903	0.0894	0	NA	NA	NA	NA	NA	NA	6.48e-09	3.2e-07	NA	NA	2.37e-43
ENSG00000256682.1	TAS2R12	12	11048481	0	0	0	0	0	0	0.685	8.35e-07	1.93e-05	2.05e-10	rs1047712	1.94e-10	rs67471783	0.3268	1	-3.3533	NA	NA	NA	NA	NA	NA	NA	NA	NA	NA
ENSG00000228065.6	RP11-222A11.1	10	67330096	0	0	0	0	0	0	-0.1567	8.4e-07	1.94e-05	2.83e-12	rs77008173	5.12e-05	rs77993222	3e-08	1	-1.7808	0.0013	0.0037	6.04e-07	3.97e-05	0.0014	NA	NA	NA	NA	NA
ENSG00000124549.10	BTN2A3P	6	26421619	0	0	0	0	0	0	-0.1972	8.43e-07	1.95e-05	1.49e-10	6:26399737	7.07e-06	rs1796521	0.0001	1	-0.4118	0.0135	0.0284	1.03e-05	0.0001	0.0237	NA	NA	NA	NA	NA
ENSG00000234601.1	CHRM3-AS1	1	240063172	0	0	0	0	0	0	-1.673	8.45e-07	1.95e-05	3.64e-10	rs10926014	1.24e-08	rs74148857	NA	1	-7.4154	NA	NA	NA	NA	NA	NA	NA	NA	NA	NA
ENSG00000267515.1	RP11-861E21.3	18	12450446	0	0	0	0	0	0	-1.2292	8.46e-07	1.95e-05	4.3e-10	rs34456643	2.49e-09	rs12968369	NA	1	-2.5109	NA	NA	NA	NA	NA	NA	NA	NA	NA	NA
ENSG00000254343.2	RP11-760H22.2	8	121064419	0	0	0	0	0	0	0.858	8.65e-07	1.99e-05	2.44e-10	rs4870991	3.23e-08	rs955372	0.0086	1	0.8775	0.0008	0.0024	3.66e-07	1.17e-06	0.0001	NA	NA	NA	NA	NA
ENSG00000249572.1	CTD-2203K17.1	5	33440725	0	0	0	0	0	0	-0.5916	8.96e-07	2.06e-05	1.22e-10	rs3756663	8.67e-08	rs78347783	NA	1	-0.7575	6.5e-12	6.85e-11	7.75e-16	1.62e-11	NA	NA	NA	NA	NA	NA
ENSG00000108950.7	FAM20A	17	66597530	0	0	0	0	0	0	3.2278	9.01e-07	2.07e-05	8.87e-11	17:66576150	3.35e-09	17:66576150	0.0011	1	3.7974	3.78e-05	0.0002	1.17e-08	1.91e-09	0.0003	1	0.0003	1.59e-05	1.12e-09	3.79e-13
ENSG00000272030.1	RP1-178F15.4	1	153606873	0	0	0	0	0	0	-0.7564	9.03e-07	2.08e-05	8.35e-10	rs11580122	5.87e-10	rs11580122	0.1102	1	0.5373	6.9e-21	1.82e-19	3.23e-25	7e-24	0.006	NA	NA	NA	NA	NA
ENSG00000066926.6	FECH	18	55254004	1	0	0	0	0	0	2.6814	9.08e-07	2.09e-05	1.48e-10	rs2272783	1.72e-07	rs2272783	8.9e-07	1	2.4266	6.78e-06	3.15e-05	1.56e-09	3.96e-07	1e-08	1.88e-05	2.81e-24	5.53e-07	3.33e-13	6.93e-17
ENSG00000204764.8	RANBP17	5	170288874	0	0	0	0	0	0	0.1385	9.11e-07	2.09e-05	1.3e-10	rs1457692	1.05e-08	rs1457692	1e-08	1	-0.7026	1.81e-09	1.41e-08	2.93e-13	4.43e-10	0.0012	8.31e-06	1	7.53e-06	1.7e-07	2.12e-15
ENSG00000163424.4	C3orf30	3	118864997	0	0	0	0	0	0	-3.5204	9.14e-07	2.09e-05	4.62e-11	rs6776910	1.22e-16	rs10511383	NA	1	-7.4154	NA	NA	NA	NA	NA	1	1	1	0.0014	0.0007
ENSG00000171130.13	ATP6V0E2	7	149570057	0	0	0	0	0	0	2.2469	9.14e-07	2.09e-05	2.22e-11	rs7795944	5.24e-05	rs7795944	0.0096	1	3.6028	0.0237	0.0442	1.14e-05	1.02e-06	1e-08	2.34e-05	3.75e-07	1	1.3e-25	5.11e-30
ENSG00000198734.6	F5	1	169555826	1	1	0	0	0	1	4.4819	9.23e-07	2.11e-05	8.29e-11	rs10489185	5.9e-10	rs10489185	3.16e-06	1	3.5316	0.2311	0.2112	0.0002	0.0001	0.184	2.87e-05	1	1.45e-07	1.94e-11	1.23e-18
ENSG00000262879.1	RP11-156P1.3	17	45177689	0	0	0	0	0	0	0.0025	9.31e-07	2.13e-05	1.46e-10	rs76213861	2.29e-12	rs35936425	1e-08	1	-0.4527	9.24e-14	1.21e-12	1.17e-17	7.72e-17	1e-08	NA	NA	NA	NA	NA
ENSG00000029639.6	TFB1M	6	155635627	0	0	0	0	0	0	1.7232	9.39e-07	2.15e-05	1.35e-11	6:155635281	2.75e-10	rs162973	1e-08	1	1.8393	0.0008	0.0025	8.84e-06	7.95e-05	0.0001	2.37e-06	1.1e-06	2.63e-20	2.7e-45	1.63e-81
ENSG00000140961.8	OSGIN1	16	83982720	0	0	0	0	0	0	2.4917	9.4e-07	2.15e-05	1.65e-10	rs2255540	9.35e-07	rs2550439	1e-08	1	3.9124	0.2503	0.2213	6.39e-05	1.11e-06	1e-08	1	1	0.0002	1.03e-30	1.24e-27
ENSG00000112874.5	NUDT12	5	102898494	0	0	0	0	0	0	2.8016	9.41e-07	2.15e-05	1.9e-10	rs72782538	5.31e-09	rs10900867	0.0097	1	2.0668	1.79e-05	7.71e-05	6.82e-09	1.81e-10	0.0843	5.52e-05	3.13e-05	0.0006	3.71e-32	7.88e-29
ENSG00000138095.14	LRPPRC	2	44223144	0	0	0	0	0	0	3.6265	9.42e-07	2.15e-05	4.38e-11	rs7559561	1.05e-07	rs7559561	0.0033	1	2.879	0.1213	0.1436	0.0009	9.23e-07	0.0245	3.95e-06	0.0002	5.39e-06	1.91e-11	4.12e-17
ENSG00000104804.3	TULP2	19	49401990	0	0	0	0	0	0	-2.548	9.43e-07	2.15e-05	3.03e-10	rs142448599	1.36e-06	rs11667423	0.0002	1	-2.9066	5.29e-24	1.95e-22	1.81e-28	2.26e-18	0.0194	1	1	8.17e-17	2.39e-83	3.42e-104
ENSG00000251136.4	RP11-37B2.1	8	90769955	0	0	0	0	0	0	0.6101	9.45e-07	2.15e-05	9.82e-13	rs218906	1.72e-07	8:90769247	0.0016	1	0.1261	0.0017	0.0049	1.47e-06	2.75e-05	0.0157	NA	NA	NA	NA	NA
ENSG00000174137.8	FAM53A	4	1686029	0	0	0	0	0	0	-1.3729	9.5e-07	2.16e-05	1.37e-10	rs798764	2.22e-11	rs57840661	0.002	1	-0.2672	4.95e-07	2.76e-06	8.49e-11	5.56e-08	2e-08	NA	4.56e-06	1.27e-21	4.69e-27	7.47e-57
ENSG00000133027.13	PEMT	17	17495022	1	0	0	0	0	0	3.3058	9.52e-07	2.16e-05	1.6e-10	17:17467687	1.78e-07	rs12939945	8e-08	1	4.7175	0.0076	0.0176	6.96e-05	0.0005	0.0202	1.15e-06	1	1.7e-05	2.67e-12	4.75e-21
ENSG00000116874.7	WARS2	1	119683018	0	0	0	0	0	0	1.388	9.58e-07	2.18e-05	3.8e-11	rs2794310	4.49e-08	rs2794310	2.26e-06	1	1.0955	2.64e-08	1.77e-07	7.18e-13	5.51e-14	0.0045	4.36e-11	NA	1.73e-12	1.49e-31	3.41e-56
ENSG00000175634.10	RPS6KB2	11	67195931	0	0	0	0	0	0	2.5589	9.69e-07	2.2e-05	2.94e-10	rs7110021	2.18e-09	rs7110021	2.1e-07	1	3.6032	1.03e-10	9.44e-10	1.13e-14	1.09e-11	9.82e-06	5.14e-05	6.23e-08	1.89e-63	7.18e-112	1.01e-261
ENSG00000198535.5	C2CD4A	15	62359176	0	0	0	0	0	0	1.2359	9.78e-07	2.22e-05	1.36e-10	rs8024230	1.04e-05	rs16946182	0.01	1	-1.8562	0.154	0.1658	7.65e-05	1.12e-05	NA	NA	NA	NA	NA	NA
ENSG00000246705.3	H2AFJ	12	14927270	0	0	0	0	0	0	1.6769	9.81e-07	2.22e-05	1.66e-10	12:14914708	3.1e-08	rs7315277	NA	1	2.1675	9.09e-11	8.39e-10	1.36e-14	1.01e-12	0.0192	1	5.01e-11	7.63e-17	5.18e-65	4.52e-96
ENSG00000204531.11	POU5F1	6	31148508	1	0	0	0	0	0	-0.6082	9.86e-07	2.23e-05	3.51e-12	rs113997311	7.51e-05	rs141494113	6.3e-05	1	0.7524	1.76e-05	7.59e-05	2.04e-09	2.61e-05	1e-08	3.15e-08	7.22e-05	1	1	4.02e-09
ENSG00000211972.2	IGHV3-66	14	107131560	0	0	0	0	0	0	-1.6806	9.89e-07	2.24e-05	1.76e-09	rs2105989	1.96e-05	rs6576232	3.94e-06	1	-1.1986	0.0138	0.029	9.94e-06	0.0001	NA	1	NA	NA	NA	NA
ENSG00000105497.3	ZNF175	19	52074551	0	0	0	0	0	0	0.905	9.92e-07	2.24e-05	2.06e-11	rs1379284	4.33e-09	rs3752132	0.0017	1	0.5446	5.45e-05	0.0002	1.03e-08	3.38e-07	0.0242	2.5e-05	4.49e-06	1	4.92e-12	6.25e-15
ENSG00000227676.2	LINC01068	13	80140881	0	0	0	0	0	0	-1.9009	9.94e-07	2.25e-05	9.89e-10	13:80009228	8.14e-05	13:81021381	NA	1	-2.2763	1.38e-12	1.58e-11	1.21e-16	4.63e-14	NA	NA	NA	NA	NA	NA
ENSG00000196284.9	SUPT3H	6	45345690	0	0	0	0	0	0	-0.3703	9.97e-07	2.25e-05	4.67e-10	6:45239444	8.71e-05	rs527322	1.33e-05	1	-0.027	0.0328	0.0572	2e-05	1.76e-06	0.0298	1	3.21e-06	0.0004	1.22e-28	1.09e-30
ENSG00000203327.2	AC012358.7	2	55443262	0	0	0	0	0	0	-0.5993	9.98e-07	2.25e-05	1.83e-10	rs17046778	8.19e-08	rs17046778	0.0139	1	-2.4303	0.039	0.0651	1.99e-05	4.85e-05	NA	NA	NA	NA	NA	NA
ENSG00000115138.6	POMC	2	25391772	1	0	0	0	0	0	-0.6186	1.01e-06	2.28e-05	2.66e-12	rs76722503	1.14e-22	rs76722503	NA	1	0.4797	0.4929	0.318	0.0007	1.9e-08	0.0878	1.32e-08	1.83e-07	1.43e-22	3.14e-37	2.39e-74
ENSG00000127952.12	STYXL1	7	75677322	0	0	0	0	0	0	1.8168	1.01e-06	2.28e-05	2.27e-10	rs111687970	2.48e-10	rs113229120	0.0005	1	2.2743	4.97e-06	2.36e-05	1.83e-09	2.59e-08	0.019	1.87e-06	8.59e-11	1.88e-08	4.42e-59	2.53e-88
ENSG00000262445.3	CTD-2545H1.2	17	1898908	0	0	0	0	0	0	0.2925	1.01e-06	2.28e-05	1.33e-10	rs12938667	4.41e-11	rs12938667	0.0082	1	0.9656	0.0504	0.0787	1.63e-05	0.0002	NA	NA	NA	NA	NA	NA
ENSG00000249584.1	RP11-478P10.1	5	57194989	0	0	0	0	0	0	-1.0699	1.02e-06	2.28e-05	3.93e-10	rs13186318	2.4e-08	rs13186318	0.0436	1	-4.1057	NA	NA	NA	NA	NA	NA	NA	NA	NA	NA
ENSG00000173786.12	CNP	17	40118759	0	0	0	0	0	0	2.5644	1.02e-06	2.28e-05	9.09e-11	rs11079028	7.47e-08	rs11079028	5.6e-07	1	2.7529	4.48e-09	3.33e-08	1.16e-12	1.1e-07	0.0262	0.0001	0.0003	2.92e-07	8.4e-34	4.34e-33
ENSG00000057593.9	F7	13	113760105	1	1	0	0	0	1	3.3829	1.02e-06	2.29e-05	2.78e-10	13:113759753	4.8e-09	rs510335	0.0009	1	4.4265	0.0005	0.0015	1.24e-07	2.29e-08	0.0515	3.77e-05	1.05e-09	7.61e-06	8.13e-25	1.57e-35
ENSG00000267456.2	RP11-49I11.3	18	33859082	0	0	0	0	0	0	0.1935	1.02e-06	2.29e-05	2.52e-10	rs2252668	9.37e-13	rs604271	NA	1	-1.3416	6.55e-08	4.17e-07	1.59e-11	1.69e-08	NA	NA	NA	NA	NA	NA
ENSG00000167766.14	ZNF83	19	53193749	0	0	0	0	0	0	0.7632	1.03e-06	2.3e-05	1.04e-10	rs1089760	0.0002	rs10405476	2.02e-06	1	1.384	1.65e-10	1.46e-09	1.57e-14	1.5e-06	0.0255	2.4e-05	6.25e-07	6.46e-09	2.3e-26	4.71e-33
ENSG00000137877.8	SPTBN5	15	42182403	0	0	0	0	0	0	-0.4458	1.04e-06	2.32e-05	2.02e-11	rs11070353	1.84e-07	rs1201691	9.2e-07	1	0.11	6.85e-10	5.6e-09	1.76e-13	1.03e-05	0.0763	4.02e-06	1	0.0003	1.72e-05	2.35e-07
ENSG00000133019.7	CHRM3	1	239549865	1	1	0	0	0	1	-0.5703	1.04e-06	2.33e-05	4.59e-11	rs6702543	5.44e-09	rs10926014	0.0002	1	-2.2634	7.49e-07	4.07e-06	1.53e-10	2.26e-07	0.1533	2.78e-07	NA	0.0002	1.79e-45	1.01e-55
ENSG00000221890.2	NPTXR	22	39239987	0	0	0	0	0	0	-0.4887	1.05e-06	2.35e-05	1.13e-10	rs74703065	4.95e-44	rs111241431	0.0053	1	-1.0129	2e-12	2.25e-11	3.38e-16	6.89e-45	NA	6.48e-10	3.1e-14	0.0004	1.7e-43	1.01e-63
ENSG00000128536.11	CDHR3	7	105517242	0	0	0	0	0	0	0.0215	1.05e-06	2.35e-05	7.28e-11	rs10278160	6.31e-07	rs79174407	1e-08	1	0.0707	3.08e-09	2.35e-08	5.1e-13	3.19e-07	0.0011	NA	NA	NA	NA	NA
ENSG00000168032.4	ENTPD3	3	40428647	0	0	0	0	0	0	-1.3928	1.11e-06	2.48e-05	3.44e-10	rs9860002	7.68e-09	rs73078164	7.47e-05	1	-3.3975	NA	NA	NA	NA	NA	1	1	1	0.0006	0.0004
ENSG00000164627.13	KIF6	6	39693181	1	0	0	0	0	0	-2.9207	1.11e-06	2.48e-05	1.29e-10	rs17593922	1.52e-13	rs113427269	0.0028	1	-3.0366	NA	NA	NA	NA	NA	1	1	4.27e-28	6.04e-48	5.46e-86
ENSG00000166037.6	CEP57	11	95523129	0	0	0	0	0	0	3.0523	1.11e-06	2.48e-05	1.48e-10	rs7947840	3.36e-08	rs11021349	0.004	1	2.6552	4.9e-05	0.0002	1.59e-08	1.14e-07	0.0296	0.0001	7.2e-10	1.22e-11	5.82e-18	8.64e-39
ENSG00000136783.9	NIPSNAP3A	9	107509969	0	0	0	0	0	0	2.5483	1.11e-06	2.48e-05	1.68e-11	9:107541899	1.5e-10	9:107541899	0.0159	1	2.4958	9.48e-05	0.0004	1.43e-07	1.3e-06	0.0198	1	9.27e-07	1.58e-09	2.17e-23	7.75e-33
ENSG00000162365.7	CYP4A22	1	47603107	0	1	1	0	0	0	1.6812	1.13e-06	2.51e-05	4.19e-10	rs12408055	8.71e-09	1:47601798	1e-08	1	4.3181	1.38e-09	1.09e-08	3.74e-13	2.14e-11	8.68e-06	NA	1.42e-07	NA	NA	NA
ENSG00000233448.2	PMS2P9	7	76669261	0	0	0	0	0	0	0.5698	1.13e-06	2.51e-05	4.08e-10	7:76529817	6.89e-10	rs2539499	NA	1	1.0237	1.5e-07	9.08e-07	2.78e-11	9.87e-12	NA	NA	NA	NA	NA	NA
ENSG00000169660.11	HEXDC	17	80376194	0	0	0	0	0	0	1.5815	1.15e-06	2.56e-05	2.09e-10	rs1141463	5.47e-09	rs4074069	0.0252	1	3.0203	2.13e-08	1.45e-07	5.63e-12	2.44e-09	0.0603	1	2.65e-09	2.11e-19	2.24e-35	2.81e-71
ENSG00000137760.10	ALKBH8	11	107436472	0	0	0	0	0	0	1.3511	1.15e-06	2.56e-05	2.12e-10	rs645056	5.35e-07	rs604395	0.0002	1	0.6408	3.2e-05	0.0001	1.06e-08	1.19e-07	0.1442	3.67e-10	1	6.82e-07	0.0006	1.28e-10
ENSG00000091136.9	LAMB1	7	107643700	0	0	0	0	0	0	2.7965	1.15e-06	2.56e-05	1.79e-10	rs2023273	1.54e-05	rs138384305	2.19e-05	1	2.3395	9.34e-05	0.0003	3.35e-08	5.06e-08	0.0222	4.25e-06	7.51e-07	6.12e-16	9.6e-43	1.26e-47
ENSG00000220721.1	OR1F12	6	28041094	0	0	0	0	0	0	-2.1353	1.16e-06	2.58e-05	1.43e-11	rs9357042	4.75e-13	6:28137505	NA	1	-7.4154	NA	NA	NA	NA	NA	NA	NA	NA	NA	NA
ENSG00000255753.1	RP11-22B23.2	12	9468769	0	0	0	0	0	0	-1.7254	1.17e-06	2.58e-05	1.43e-10	rs2113899	3.31e-09	rs12423201	0.0088	1	-1.7253	3.11e-25	1.31e-23	3.65e-30	1.89e-16	NA	NA	NA	NA	NA	NA
ENSG00000257128.1	RP11-2A1.1	12	42305058	0	0	0	0	0	0	-2.0152	1.17e-06	2.6e-05	1.54e-10	rs1920686	7.54e-08	rs1920686	NA	1	-7.4154	NA	NA	NA	NA	NA	NA	NA	NA	NA	NA
ENSG00000173811.6	CCDC13-AS1	3	42774067	0	0	0	0	0	0	-0.872	1.18e-06	2.61e-05	3.69e-10	rs78329140	4.4e-10	rs78329140	0.0501	1	-1.0517	0.0471	0.0749	3.52e-05	0.002	NA	NA	NA	NA	NA	NA
ENSG00000206535.3	LNP1	3	100120243	0	0	0	0	0	0	0.5105	1.19e-06	2.62e-05	9.2e-10	rs34064933	1.52e-08	rs56253850	0.0004	1	0.5931	0.0002	0.0008	1.6e-07	7.93e-08	0.084	NA	0.0004	NA	NA	2.59e-24
ENSG00000153179.7	RASSF3	12	65004293	0	0	0	0	0	0	1.9063	1.2e-06	2.65e-05	1.66e-10	rs4964094	2.34e-06	rs11175502	0.0005	1	1.1627	7.72e-06	3.56e-05	3.32e-09	2.52e-07	0.1433	1	1	0.0004	0.001	0.0001
ENSG00000127241.12	MASP1	3	187009810	0	0	0	0	0	0	3.3235	1.2e-06	2.65e-05	2.76e-11	3:187006968	3.53e-12	rs6783637	0.0032	1	3.5574	0.7293	0.3911	0.0006	0.0032	0.0414	1.5e-06	1	3.31e-06	0.0002	5.28e-08
ENSG00000167699.9	GLOD4	17	685512	0	0	0	0	0	0	2.8203	1.21e-06	2.67e-05	1.01e-10	rs12936928	1.47e-07	17:690493	0.0001	1	3.1342	0.0007	0.0021	1.63e-07	4.99e-06	0.0606	0.0002	7.83e-11	1	3.3e-12	1.78e-21
ENSG00000159733.9	ZFYVE28	4	2420390	0	0	0	0	0	0	-0.2802	1.23e-06	2.7e-05	2.6e-10	rs1894434	1.42e-10	rs1894434	1e-08	1	0.6188	2.62e-13	3.28e-12	1.95e-17	6.55e-17	0.0116	2.68e-07	1	1.16e-11	9.47e-37	8.77e-51
ENSG00000260822.1	GS1-358P8.4	X	24563633	0	0	0	0	0	0	1.6994	1.23e-06	2.71e-05	1.29e-09	rs12558717	1.87e-08	rs12558717	NA	1	1.2172	1.14e-08	8.1e-08	9.38e-12	3.63e-11	NA	NA	NA	NA	NA	NA
ENSG00000204217.8	BMPR2	2	203241659	1	1	0	0	0	1	2.6885	1.23e-06	2.71e-05	9.14e-11	rs57267144	6.33e-10	rs57267144	0.0209	1	1.3971	7.71e-13	9.03e-12	1.07e-16	1.13e-13	0.0021	1	5.95e-10	4.68e-14	1.11e-22	6.02e-46
ENSG00000146833.11	TRIM4	7	99517223	0	0	0	0	0	0	2.1546	1.25e-06	2.76e-05	2.05e-09	rs4727438	5.51e-07	rs2572015	1e-08	1	2.1952	5.55e-18	1.14e-16	1.37e-22	1.83e-21	1e-08	2.72e-10	2.44e-05	1.37e-139	8.79e-234	1e-307
ENSG00000237303.2	HIGD1AP8	12	11634317	0	0	0	0	0	0	-0.8025	1.28e-06	2.81e-05	3.49e-10	rs6488358	1.32e-09	rs67955183	NA	1	-7.4154	NA	NA	NA	NA	NA	NA	NA	NA	NA	NA
ENSG00000225507.1	AC069282.6	7	47996390	0	0	0	0	0	0	1.8909	1.28e-06	2.81e-05	8.06e-11	rs2952720	8.39e-07	rs2686840	NA	1	1.5818	4.66e-10	3.88e-09	1.06e-10	1.51e-08	NA	NA	NA	NA	NA	NA
ENSG00000204616.6	TRIM31	6	30080883	0	0	0	0	0	0	-0.4139	1.29e-06	2.83e-05	2.4e-11	6:30265582	1.48e-06	rs150234927	0.0016	1	-1.5536	1.28e-08	9.01e-08	8.83e-13	2.2e-10	0.0208	1	0.0005	1	1	NA
ENSG00000261734.1	RP11-669C19.1	3	20429741	0	0	0	0	0	0	-0.5398	1.31e-06	2.87e-05	1.69e-10	rs6805673	6.53e-08	rs56059530	NA	1	-4.2212	NA	NA	NA	NA	NA	NA	NA	NA	NA	NA
ENSG00000263072.1	RP11-473M20.14	16	3184883	0	0	0	0	0	0	0.2739	1.31e-06	2.88e-05	4.67e-10	rs11639564	9.56e-08	rs4785926	0.0159	1	0.6258	2.47e-06	1.23e-05	6.2e-10	1.01e-07	0.0003	NA	NA	NA	NA	NA
ENSG00000157426.9	AASDH	4	57253666	0	0	0	0	0	0	1.8076	1.31e-06	2.88e-05	2.23e-10	rs150355710	4.77e-08	rs2030362	0.0027	1	1.283	0.0032	0.0083	7.96e-07	4.46e-07	0.0083	1	1.62e-07	1.89e-05	5.09e-33	3.13e-36
ENSG00000005810.13	MYCBP2	13	77901185	0	0	0	0	0	0	2.7467	1.34e-06	2.94e-05	1.1e-11	rs60665817	3.58e-07	rs60665817	7.07e-06	1	1.2803	0.0017	0.0047	8.9e-07	1.04e-07	0.0255	2.34e-06	1.9e-06	1.58e-07	1.16e-07	1.55e-18
ENSG00000252481.1	SCARNA13	14	95999839	0	0	0	0	0	0	5.6685	1.39e-06	3.03e-05	1.1e-10	rs6575519	1.61e-05	rs3742339	NA	1	0.3799	0.9471	0.451	0.0012	0.0009	NA	NA	NA	NA	NA	NA
ENSG00000146039.6	SLC17A4	6	25754927	0	0	0	0	0	0	2.1894	1.39e-06	3.04e-05	7.52e-11	rs9358879	7.53e-09	6:25741293	0.0206	1	2.9905	2.43e-06	1.21e-05	5.09e-10	0.0002	0.1104	1	3.16e-09	5.43e-08	1.01e-17	8.53e-34
ENSG00000130827.5	PLXNA3	X	153686621	0	0	0	0	0	0	-0.1828	1.39e-06	3.04e-05	5.6e-15	rs183781909	4.04e-08	rs183781909	3.74e-05	1	0.7042	5.51e-11	5.21e-10	1.76e-14	1.25e-08	0.0023	1	9.78e-08	1	1	0.0002
ENSG00000257949.2	TEN1	17	73975516	0	0	0	0	0	0	2.0905	1.44e-06	3.14e-05	1.76e-10	rs12945114	8.37e-09	rs2069528	0.002	1	3.3203	8.79e-11	8.13e-10	1.56e-14	1.89e-11	0.0704	NA	NA	NA	NA	NA
ENSG00000172340.10	SUCLG2	3	67705038	0	0	0	0	0	0	4.5697	1.44e-06	3.14e-05	2.41e-10	rs7620241	6.69e-09	rs7620241	9.52e-05	1	4.4641	1.89e-07	1.13e-06	3.78e-11	2.5e-10	0.0516	1	4.04e-07	2.06e-06	1.16e-24	2.32e-32
ENSG00000269386.1	RAB11B-AS1	19	8455569	0	0	0	0	0	0	1.8694	1.45e-06	3.16e-05	3.6e-10	rs2967609	3.13e-08	rs2913981	0.0016	1	2.2622	9.12e-20	2.16e-18	5.13e-24	9.68e-18	0.0635	NA	NA	NA	NA	NA
ENSG00000110675.8	ELMOD1	11	107461817	0	0	0	0	0	0	-1.5608	1.46e-06	3.17e-05	3.81e-10	rs12281067	3.05e-16	rs11212301	0.0016	1	-2.3154	7.15e-13	8.4e-12	9.23e-17	8.11e-13	0.0309	6.36e-07	1	8.11e-12	1.45e-46	2.8e-68
ENSG00000211973.2	IGHV1-69	14	107170428	0	0	0	0	0	0	0.5466	1.48e-06	3.23e-05	4.84e-09	rs55891010	3.06e-05	rs11845244	4.84e-05	1	-0.473	0.0349	0.0599	2.91e-05	1.65e-06	NA	1	NA	1	1	NA
ENSG00000167220.7	HDHD2	18	44676891	0	0	0	0	0	0	2.7443	1.49e-06	3.23e-05	5.22e-10	rs72909248	1.59e-08	rs56269748	0.0146	1	2.4041	0.6415	0.3654	0.0007	0.0015	0.0296	1	1	1.16e-06	0.0002	5.61e-08
ENSG00000260760.1	PWRN3	15	24686274	0	0	0	0	0	0	-1.2276	1.52e-06	3.3e-05	5.06e-10	rs28657978	0.0005	rs55866223	0.0631	1	-3.5485	NA	NA	NA	NA	NA	NA	NA	NA	NA	NA
ENSG00000066230.6	SLC9A3	5	524447	1	0	0	0	0	0	-1.8983	1.53e-06	3.31e-05	2.08e-10	rs77955022	3.11e-05	rs77551385	0.0006	1	-0.6323	6.92e-20	1.67e-18	2e-24	1.24e-13	NA	1	1	2.54e-12	4.01e-59	1.41e-64
ENSG00000257259.1	RP11-767I20.1	12	59175529	0	0	0	0	0	0	-0.4237	1.53e-06	3.32e-05	8.95e-10	rs1845685	0.0005	rs4760222	9.05e-05	1	-1.3723	0.0007	0.0023	8.01e-06	2.44e-05	0.1307	NA	NA	NA	NA	NA
ENSG00000206341.6	HLA-H	6	29856244	0	0	0	0	0	0	1.226	1.54e-06	3.33e-05	2.63e-11	rs113959448	1.52e-09	rs113959448	1e-08	1	2.574	5.04e-10	4.17e-09	1.13e-14	1.42e-08	NA	6.66e-05	1.02e-27	NA	NA	1.55e-24
ENSG00000104325.2	DECR1	8	91013633	0	0	0	0	0	0	4.3493	1.54e-06	3.34e-05	1.95e-10	rs2097825	6.78e-09	rs7463645	0.0204	1	4.5865	3.61e-10	3.05e-09	8.79e-14	6.93e-13	0.2499	9.78e-06	4.87e-18	1.31e-13	2.02e-59	1.6e-100
ENSG00000073711.6	PPP2R3A	3	135684515	1	0	0	0	0	0	0.5627	1.56e-06	3.39e-05	1.06e-09	rs1403766	1.26e-05	rs28453905	0.0001	1	-0.8821	0.0036	0.0094	2.7e-06	5.13e-06	0.059	1	9.83e-05	6.5e-06	7.06e-07	1.22e-10
ENSG00000173040.8	EVC2	4	5711275	0	0	0	0	0	0	-0.8085	1.59e-06	3.44e-05	2.03e-10	rs1545788	4.96e-05	4:5722613	1.83e-05	1	-0.9668	4.57e-05	0.0002	7.12e-09	8.89e-10	0.0004	1	0.0001	1.1e-06	1.51e-08	1.33e-12
ENSG00000180902.12	D2HGDH	2	242673994	0	0	0	0	0	0	1.2808	1.61e-06	3.48e-05	8.61e-10	rs76872006	5.45e-07	rs7608524	0.0098	1	3.0752	1.24e-17	2.45e-16	9.52e-21	5.01e-14	0.0013	3.92e-06	NA	9.91e-14	0.0001	4.22e-15
ENSG00000160284.10	SPATC1L	21	47604390	0	0	0	0	0	0	-1.9802	1.61e-06	3.48e-05	4.7e-10	rs8133205	4.17e-06	rs8133205	0.0003	1	-0.8262	5.08e-14	6.77e-13	2.75e-18	2.46e-10	0.001	NA	NA	NA	NA	NA
ENSG00000163820.10	FYCO1	3	46037307	0	0	0	0	0	0	2.2157	1.62e-06	3.49e-05	3.22e-10	rs35537559	2.3e-06	rs35537559	0.0006	1	1.629	0.0677	0.0972	4.21e-05	1.28e-05	0.0016	4.28e-05	0.0002	0.0004	5.63e-25	3.51e-26
ENSG00000236267.1	AP006216.5	11	116684719	0	0	0	0	0	0	-0.0357	1.64e-06	3.53e-05	1.66e-10	rs5104	1.31e-07	rs5092	0.0058	1	0.6411	3.18e-08	2.1e-07	2.83e-12	4.17e-12	NA	NA	NA	NA	NA	NA
ENSG00000169689.10	STRA13	17	79980794	0	0	0	0	0	0	2.7599	1.64e-06	3.54e-05	1.4e-10	rs3934983	1.09e-09	rs9895872	0.2969	1	3.657	2.06e-06	1.04e-05	5.66e-10	3.5e-08	0.0813	5.23e-06	2.62e-06	1.48e-05	3.12e-23	2.68e-35
ENSG00000140416.15	TPM1	15	63334831	1	0	0	0	0	0	2.6641	1.65e-06	3.55e-05	1.49e-10	rs1071646	4.88e-05	rs2729811	0.0012	1	2.4206	0.1051	0.1308	5.78e-05	0.0004	0.0005	6.72e-05	1.97e-06	4.46e-07	8.41e-17	1.54e-18
ENSG00000165490.8	C11orf82	11	82611017	0	0	0	0	0	0	-0.6473	1.66e-06	3.56e-05	1.84e-10	11:82610040	2.19e-06	rs2374347	0.0119	1	-1.5767	0.0068	0.0159	3.75e-06	3.51e-05	0.1786	2.12e-05	1	2.31e-08	3.37e-10	1.47e-20
ENSG00000170803.4	OR2AG1	11	6806248	0	0	0	0	0	0	-2.5938	1.67e-06	3.58e-05	4.11e-11	rs7128685	6.44e-11	rs12806437	NA	0	NA	NA	NA	NA	NA	NA	NA	1	1	0.0001	5.94e-06
ENSG00000184983.5	NDUFA6	22	42486934	0	0	0	0	0	0	3.762	1.67e-06	3.58e-05	2.21e-12	rs1989202	1.44e-11	rs1989202	0.0121	1	3.8115	2.93e-10	2.51e-09	3.24e-14	4.89e-11	0.0436	4.63e-06	2.24e-08	1.41e-14	1.03e-43	8.37e-75
ENSG00000056050.6	C4orf27	4	170679104	0	0	0	0	0	0	2.4361	1.69e-06	3.63e-05	3.47e-10	rs11540095	4.28e-08	rs11540095	0.0001	1	2.4284	0.2151	0.2025	0.0002	0.0005	0.044	1	1	4.91e-07	1.63e-05	2.55e-06
ENSG00000268873.1	RP11-138H11.1	18	32347627	0	0	0	0	0	0	0.8028	1.73e-06	3.71e-05	7.39e-10	rs114841597	1.17e-06	rs549802	0.0021	1	-3.1727	0.9264	0.445	0.0026	3.13e-07	NA	NA	NA	NA	NA	NA
ENSG00000237356.1	AL163953.3	14	53635772	0	0	0	0	0	0	-2.5968	1.78e-06	3.81e-05	6.72e-10	rs4898786	6.44e-09	rs4898786	0.0007	1	-4.2354	NA	NA	NA	NA	NA	NA	NA	NA	NA	NA
ENSG00000126217.16	MCF2L	13	113548692	0	0	0	0	0	0	-0.2277	1.8e-06	3.85e-05	8e-10	rs66729151	4.37e-08	rs72661996	1.33e-06	1	0.4567	2.25e-10	1.95e-09	3.76e-14	6.38e-11	0.0391	4.47e-07	1	1	7.27e-05	1.37e-06
ENSG00000122679.4	RAMP3	7	45197390	0	1	0	0	0	1	1.9838	1.8e-06	3.85e-05	1.21e-10	rs740088	8.48e-12	rs740088	0.0288	1	1.931	0.0001	0.0004	4.26e-08	1.26e-06	0.0068	5.48e-06	2.74e-17	0.001	5.33e-45	7.89e-66
ENSG00000186529.10	CYP4F3	19	15751707	1	1	1	0	0	0	4.4563	1.83e-06	3.91e-05	4.17e-10	rs1290627	2.93e-09	rs1543285	1e-08	1	4.9762	5.43e-07	3.01e-06	1.56e-10	2.21e-09	0.0001	1	1	NA	NA	NA
ENSG00000244623.1	OR2AE1	7	99474680	0	0	0	0	0	0	-2.127	1.85e-06	3.95e-05	2.41e-10	7:99510166	2.3e-10	rs117705004	NA	1	-7.4154	NA	NA	NA	NA	NA	NA	1	0.0005	8.16e-05	NA
ENSG00000136875.8	PRPF4	9	116037623	0	0	0	0	0	0	2.176	1.87e-06	3.99e-05	3.59e-10	rs3810919	2.97e-05	rs4979229	2.32e-06	1	2.2833	1.28e-25	5.68e-24	6.06e-30	1.74e-25	1e-08	1	9.21e-21	2.83e-08	5.04e-65	9.55e-102
ENSG00000171103.6	TRMT61B	2	29093167	0	0	0	0	0	0	1.943	1.88e-06	4.01e-05	3.61e-10	rs56178008	1.51e-08	rs56178008	0.0133	1	1.5798	0.003	0.0078	1.15e-06	5.37e-09	0.1194	3.29e-08	NA	NA	NA	1.9e-43
ENSG00000133048.8	CHI3L1	1	203155877	1	0	0	0	0	0	5.5589	1.88e-06	4.01e-05	3.16e-10	rs10920579	6.62e-06	rs946262	0.0848	1	4.595	2.2e-09	1.7e-08	3.57e-13	3.64e-05	0.0947	1.61e-08	1	5.69e-07	3.28e-17	2.07e-30
ENSG00000106771.8	TMEM245	9	111882225	0	0	0	0	0	0	3.067	1.89e-06	4.04e-05	1.42e-10	rs838818	1.74e-07	rs838818	0.0018	1	2.1497	0.3488	0.2659	0.0005	0.0005	0.0056	NA	NA	NA	NA	NA
ENSG00000271862.1	RP11-343L5.2	5	82346783	0	0	0	0	0	0	0.2859	1.91e-06	4.08e-05	1.59e-10	rs1993948	7.39e-09	rs2075685	NA	1	-0.3998	0.4305	0.296	0.0004	0.0007	NA	NA	NA	NA	NA	NA
ENSG00000164323.8	KIAA1430	4	186130658	0	0	0	0	0	0	2.9932	1.93e-06	4.1e-05	7.66e-12	rs113289632	7.7e-07	rs10027818	0.0041	1	1.786	0.0017	0.0049	4.35e-07	1.03e-06	0.1496	9.77e-07	NA	2.3e-25	5.41e-112	1.97e-181
ENSG00000244026.2	FAM86DP	3	75484261	0	0	0	0	0	0	0.0828	1.95e-06	4.14e-05	4.52e-11	rs73840494	8.94e-05	rs73840494	0.0001	1	0.0995	1.56e-12	1.77e-11	1.22e-16	6.23e-09	4.71e-06	NA	NA	NA	NA	NA
ENSG00000057608.12	GDI2	10	5884095	0	0	0	0	0	0	4.574	1.96e-06	4.17e-05	3.23e-10	rs55873293	1.71e-08	rs55873293	0.0007	1	3.9927	0.4284	0.2952	0.0002	0.0002	0.0057	1	3.54e-05	0.0003	6.06e-20	9.77e-28
ENSG00000136108.10	CKAP2	13	53029564	0	0	0	0	0	0	0.8975	1.98e-06	4.21e-05	5.66e-10	rs9526927	3.72e-08	13:53153126	0.1177	1	0.0217	3.8e-13	4.6e-12	4.02e-17	5.45e-06	0.1079	1	2.23e-06	3.39e-08	1.23e-50	1.1e-65
ENSG00000122335.9	SERAC1	6	158589312	0	0	0	0	0	0	0.3472	1.99e-06	4.21e-05	2.42e-10	6:158528658	1.27e-08	rs13340445	0.0064	1	-0.0129	0.1363	0.1542	7.53e-05	0.0002	0.0558	4.57e-05	2.28e-06	6.47e-15	3.25e-22	4.31e-37
ENSG00000256436.1	TAS2R31	12	11184006	0	0	0	0	0	0	1.1907	1.99e-06	4.22e-05	3.08e-10	rs1047712	3.18e-08	rs10772397	NA	1	-2.2504	0.6562	0.3697	0.0006	0.0009	NA	NA	NA	NA	NA	NA
ENSG00000250696.1	RP11-704M14.1	4	70061386	0	0	0	0	0	0	0.1658	2.04e-06	4.31e-05	2.18e-10	4:70042014	9.19e-07	rs57718545	0.0124	1	0.606	2.92e-08	1.95e-07	6.2e-12	3.93e-07	0.0017	NA	NA	NA	NA	NA
ENSG00000262294.1	RP11-1260E13.2	17	206850	0	0	0	0	0	0	1.0208	2.06e-06	4.35e-05	1.35e-11	rs8069970	1.74e-08	rs4985610	NA	1	1.6655	8.2e-23	2.65e-21	6.23e-27	4.86e-15	NA	NA	NA	NA	NA	NA
ENSG00000269640.1	CTD-2521M24.9	19	17516503	0	0	0	0	0	0	0.7382	2.06e-06	4.37e-05	4.81e-10	rs74460666	1.02e-10	rs74460666	0.0007	0	NA	NA	NA	NA	NA	NA	NA	NA	NA	NA	NA
ENSG00000101474.7	APMAP	20	24973615	0	0	0	0	0	0	5.3592	2.07e-06	4.38e-05	1.05e-11	rs77309490	4.81e-09	rs77309490	0.0983	1	5.2967	1.61e-06	8.3e-06	5.58e-10	1.01e-05	0.1349	NA	NA	NA	NA	NA
ENSG00000253982.1	CTD-2336O2.1	8	1712668	0	0	0	0	0	0	1.4182	2.1e-06	4.44e-05	2.57e-10	rs2957085	7.3e-09	rs11136422	0.0001	1	2.1428	3.51e-22	1.03e-20	3.49e-27	2.23e-22	1e-08	NA	NA	NA	NA	NA
ENSG00000100997.14	ABHD12	20	25371619	0	0	0	0	0	0	1.6863	2.11e-06	4.45e-05	3.25e-10	rs34507264	2.56e-09	20:25449873	2.01e-05	1	2.5137	1.88e-12	2.13e-11	1.89e-16	3.14e-14	2e-08	1.82e-17	3.49e-31	3.91e-68	1.17e-160	1e-307
ENSG00000262580.1	RP11-334C17.5	17	78179748	0	0	0	0	0	0	-0.414	2.18e-06	4.61e-05	3.62e-10	rs6565646	5.31e-10	rs6565646	0.001	1	0.9828	2.78e-27	1.49e-25	1.66e-29	2.32e-22	1.14e-05	NA	NA	NA	NA	NA
ENSG00000228389.1	AC068039.4	2	172629992	0	0	0	0	0	0	-1.2444	2.2e-06	4.63e-05	2.84e-10	rs7608403	3.32e-09	rs6738445	0.0695	0	NA	NA	NA	NA	NA	NA	NA	NA	NA	NA	NA
ENSG00000138085.12	ATRAID	2	27435155	0	0	0	0	0	0	3.222	2.24e-06	4.73e-05	5.84e-10	rs1275541	2.97e-12	rs1275541	0.432	1	3.6308	0.0223	0.0422	1.8e-05	2.08e-05	0.0993	NA	NA	NA	NA	NA
ENSG00000122126.11	OCRL	X	128673826	1	0	0	0	0	0	1.967	2.29e-06	4.82e-05	5.23e-10	rs2071706	1.43e-06	rs2071706	0.0005	1	2.3647	0.1285	0.1487	0.0019	5.42e-07	0.0575	9.67e-12	1	1	1	1.75e-07
ENSG00000197226.8	TBC1D9B	5	179334859	0	0	0	0	0	0	2.8824	2.3e-06	4.83e-05	3.73e-11	rs152234	3.59e-12	rs152234	0.0005	1	3.2212	0.0789	0.1077	2.65e-05	7.47e-07	0.01	4.06e-06	4.74e-07	0.0003	2.43e-27	6.93e-41
ENSG00000125991.14	ERGIC3	20	34129770	1	0	0	0	0	0	3.5666	2.33e-06	4.9e-05	9.94e-10	rs78434899	1.49e-08	rs224421	1e-08	1	4.0705	0.3012	0.2461	0.0005	0.0006	1.9e-07	1	1	2.79e-08	4.41e-15	7.04e-17
ENSG00000182983.10	ZNF662	3	42947223	0	0	0	0	0	0	0.7247	2.34e-06	4.92e-05	6.67e-10	rs6774801	1.02e-06	rs6774801	0.0102	1	0.9163	0.0871	0.1152	6.46e-05	8.58e-05	0.0275	NA	3.83e-06	1	5.32e-05	2.68e-05
ENSG00000235477.2	RP11-122G18.5	1	161337812	0	0	0	0	0	0	1.5717	2.36e-06	4.95e-05	4.4e-10	rs16832908	4.04e-10	rs16832949	0.1934	0	NA	NA	NA	NA	NA	NA	NA	NA	NA	NA	NA
ENSG00000175087.5	PDIK1L	1	26437664	0	0	0	0	0	0	1.7124	2.37e-06	4.97e-05	5.02e-10	rs61776624	2.04e-09	rs61776624	0.0013	1	1.2031	0.1469	0.1609	0.0001	3.41e-05	0.0274	1	1	1	0.0006	1.7e-06
ENSG00000124615.13	MOCS1	6	39902290	0	0	0	0	0	0	2.6363	2.39e-06	5e-05	1.92e-09	rs2984659	7.88e-10	rs3008818	0.0313	1	3.1821	0.0043	0.0108	5.12e-06	5.79e-06	0.0509	1	0.0002	2.03e-13	1.1e-09	6.77e-21
ENSG00000143156.9	NME7	1	169337205	0	0	0	0	0	0	1.4528	2.39e-06	5.01e-05	5.22e-10	rs3766057	3.19e-08	rs1829286	1e-08	1	0.9728	7.39e-09	5.39e-08	1.21e-12	3.47e-12	2.3e-07	1.83e-08	6.15e-19	1.43e-26	3.1e-68	3.23e-143
ENSG00000075826.12	SEC31B	10	102279711	0	0	0	0	0	0	0.4175	2.47e-06	5.18e-05	4.81e-10	rs144818236	2.12e-06	10:102179222	0.045	1	2.1145	1.98e-05	8.44e-05	6.76e-09	3.68e-07	1e-08	4.81e-08	4.9e-11	7.11e-22	4.29e-30	3.06e-74
ENSG00000225434.2	RP11-63P12.6	9	74920346	0	0	0	0	0	0	-1.1869	2.5e-06	5.22e-05	7.39e-10	rs744061	0.0005	rs111390282	0.0074	1	-2.5147	0.0002	0.0009	1.56e-07	1.41e-06	0.1458	NA	NA	NA	NA	NA
ENSG00000157637.8	SLC38A10	17	79269347	0	0	0	0	0	0	3.3555	2.5e-06	5.22e-05	1.47e-10	rs78635201	3.88e-08	rs148755251	2.38e-06	1	4.0933	7e-06	3.24e-05	1.62e-09	3.11e-06	0.1677	2.53e-07	4.72e-12	NA	NA	6.05e-22
ENSG00000196922.6	ZNF252P	8	146225924	0	0	0	0	0	0	2.2223	2.52e-06	5.26e-05	3.06e-11	rs7006228	3.94e-08	8:146179352	1e-08	1	1.1192	1.14e-08	8.12e-08	3.08e-12	1.05e-11	3.75e-05	NA	NA	NA	NA	NA
ENSG00000273327.1	OR6L2P	10	135244822	0	0	0	0	0	0	-1.1458	2.54e-06	5.3e-05	3.82e-10	rs61868298	1.63e-12	rs61868298	NA	1	-7.4154	NA	NA	NA	NA	NA	NA	NA	NA	NA	NA
ENSG00000178252.13	WDR6	3	49044588	0	0	0	0	0	0	2.6562	2.58e-06	5.37e-05	4.11e-12	rs4279134	8.7e-09	3:49009872	0.028	1	3.5345	1.21e-11	1.23e-10	2.3e-11	7.05e-09	0.1755	5.54e-05	2.77e-11	9.95e-36	2.31e-60	1.41e-129
ENSG00000082293.8	COL19A1	6	70576463	1	0	0	0	0	0	-2.3103	2.59e-06	5.4e-05	8.88e-10	rs79053838	7.64e-19	6:70556588	9.62e-05	1	-4.0265	NA	NA	NA	NA	NA	1	1	0.0003	0.0007	0.0006
ENSG00000186204.10	CYP4F12	19	15783567	1	1	1	0	0	0	1.8974	2.68e-06	5.57e-05	1.18e-10	rs11085978	2.23e-09	rs35974512	9.18e-05	1	3.2876	1.81e-08	1.25e-07	3.39e-12	2.62e-10	2.4e-07	1	4.64e-14	3.87e-27	4.64e-38	2.58e-71
ENSG00000188738.9	FSIP2	2	186603449	0	0	0	0	0	0	-0.6316	2.72e-06	5.66e-05	2.88e-09	rs6718246	6.13e-06	rs113632515	0.0094	1	-3.4279	NA	NA	NA	NA	NA	NA	1	NA	NA	NA
ENSG00000103174.7	NAGPA	16	5084142	1	0	0	0	0	0	0.9542	2.75e-06	5.71e-05	8.17e-10	rs15951	4.29e-08	rs15951	0.0006	1	1.7208	0.0339	0.0586	9.31e-06	7.51e-05	0.0161	7.11e-08	3.16e-06	3.59e-20	2.35e-33	3.37e-63
ENSG00000111364.11	DDX55	12	124086646	0	0	0	0	0	0	1.9485	2.86e-06	5.95e-05	5.19e-10	rs7957429	2.83e-07	12:124149886	0.002	1	2.1883	2.96e-05	0.0001	7.99e-09	1.16e-07	0.109	5.23e-05	1.26e-15	3.47e-40	1.62e-63	1.29e-129
ENSG00000205534.5	RP11-345J4.8	16	29606395	0	0	0	0	0	0	-0.6605	2.9e-06	6.02e-05	2.91e-09	rs8054179	1.67e-08	rs4787494	1e-08	1	-1.2679	0.6368	0.364	0.0011	0.0012	NA	NA	NA	NA	NA	NA
ENSG00000238083.3	LRRC37A2	17	44588877	0	0	0	0	0	0	-0.4546	2.97e-06	6.17e-05	1.36e-09	17:44102682	7.83e-09	rs116588581	0.0317	1	0.1687	3.03e-20	7.58e-19	8.21e-25	9.01e-26	0.1922	6.01e-05	NA	2.26e-40	7.35e-13	2.14e-36
ENSG00000253428.1	CTB-43E15.2	5	173116462	0	0	0	0	0	0	-0.4579	3.01e-06	6.23e-05	4.25e-10	rs703724	3.77e-09	rs2561056	0.0024	1	0.1274	4.5e-14	6.03e-13	6.46e-18	3.29e-15	NA	NA	NA	NA	NA	NA
ENSG00000171517.5	LPAR3	1	85358896	0	0	0	0	0	0	-1.4677	3.02e-06	6.26e-05	9.22e-11	rs1409215	6.22e-06	rs1325272	0.0033	1	-3.9633	NA	NA	NA	NA	NA	1	1	1.97e-05	6.09e-07	4.83e-16
ENSG00000164684.9	ZNF704	8	81787016	0	0	0	0	0	0	1.0953	3.03e-06	6.28e-05	7.95e-10	8:81875332	0.0011	rs1445564	0.0061	1	0.3292	3.1e-06	1.53e-05	9.3e-10	2.89e-10	0.0792	2.72e-10	0.0002	1	2.89e-10	2.36e-12
ENSG00000161904.7	LEMD2	6	33756913	0	0	0	0	0	0	2.1226	3.13e-06	6.47e-05	3.55e-10	rs755497	4.34e-08	rs4711345	0.0119	1	2.7629	8.37e-05	0.0003	1.38e-07	4.26e-05	0.261	0.0002	0.0005	3.28e-07	1.14e-09	3.46e-16
ENSG00000176595.3	KBTBD11	8	1922044	0	0	0	0	0	0	1.7716	3.14e-06	6.49e-05	2.44e-10	rs7012265	3.09e-10	rs4448323	0.0022	1	1.6645	0.3893	0.2811	0.0001	0.0002	NA	1	0.0002	8.83e-08	1.08e-13	1.2e-21
ENSG00000175221.10	MED16	19	893218	0	0	0	0	0	0	1.9895	3.17e-06	6.54e-05	5.96e-10	rs72984031	2.02e-08	rs72984031	0.0053	1	2.9595	5.99e-13	7.12e-12	5.21e-17	3.23e-15	1e-08	1	4.16e-09	1	5.8e-30	3.81e-33
ENSG00000114904.8	NEK4	3	52804965	1	0	0	0	0	0	2.6348	3.17e-06	6.55e-05	1.6e-10	rs4687637	2.85e-09	rs13065019	1.41e-06	1	1.7489	0.5706	0.3436	0.0009	0.0012	0.1649	1	1	0.0002	1.14e-22	2.09e-26
ENSG00000105643.5	ARRDC2	19	18111941	0	0	0	0	0	0	1.5801	3.19e-06	6.57e-05	5.83e-10	19:18156694	1.92e-05	19:18156694	0.0024	1	2.2117	0.2077	0.1985	0.0001	6.06e-05	0.0131	2.64e-05	0.0002	3.57e-05	2.57e-06	6.91e-10
ENSG00000114279.9	FGF12	3	192485553	0	0	0	0	0	0	-1.1256	3.2e-06	6.6e-05	1.32e-09	rs13060241	1e-09	rs80158203	0.0005	1	-2.5973	0.3917	0.2821	0.0003	3.84e-07	0.3797	1	5e-05	5.82e-06	5.87e-19	1.1e-29
ENSG00000227113.2	RP11-460N20.4	7	64535401	0	0	0	0	0	0	0.1039	3.22e-06	6.63e-05	4.63e-10	rs9638216	3.02e-10	rs12671632	NA	1	-1.3827	NA	NA	NA	NA	NA	NA	NA	NA	NA	NA
ENSG00000111906.13	HDDC2	6	125623282	0	0	0	0	0	0	1.4877	3.22e-06	6.63e-05	2.4e-09	rs73772430	1.11e-06	rs59008814	7.7e-07	1	1.8885	0.8525	0.4254	0.0014	0.0006	0.0041	3.42e-09	0.0005	5.36e-05	0.0009	8.12e-08
ENSG00000260671.1	RP11-278A23.2	16	87781312	0	0	0	0	0	0	-0.6885	3.27e-06	6.73e-05	2.74e-10	rs9934565	1.4e-06	rs9934565	0.0057	1	-7.4154	NA	NA	NA	NA	NA	NA	NA	NA	NA	NA
ENSG00000227411.1	BAATP1	9	104101629	0	0	0	0	0	0	-0.5538	3.28e-06	6.73e-05	2.22e-10	rs11793951	3.99e-05	rs73656620	0.0426	1	-0.8841	2.47e-11	2.45e-10	4.57e-15	2.25e-07	NA	NA	NA	NA	NA	NA
ENSG00000003056.3	M6PR	12	9102551	0	1	0	0	0	1	3.359	3.34e-06	6.85e-05	6.77e-10	rs10842665	4.87e-07	12:9095466	0.0014	1	2.5092	0.0143	0.0298	6.13e-06	2.47e-08	0.0019	1	1	3.45e-06	5.68e-28	1.16e-35
ENSG00000116198.8	CEP104	1	3773778	0	0	0	0	0	0	1.7739	3.37e-06	6.92e-05	7.53e-10	rs6424052	1.24e-07	rs2996428	0.0018	1	1.7041	8.56e-10	6.9e-09	7.68e-14	1.48e-10	3.19e-05	NA	NA	NA	NA	NA
ENSG00000250519.2	RP11-680H20.2	11	93971316	0	0	0	0	0	0	-1.7442	3.42e-06	7.02e-05	2.33e-09	rs3020013	1.47e-08	rs76673860	0.0032	1	-2.7887	NA	NA	NA	NA	NA	NA	NA	NA	NA	NA
ENSG00000102934.5	PLLP	16	57318599	0	0	0	0	0	0	0.2702	3.44e-06	7.05e-05	2.03e-10	rs4635334	5.31e-10	rs4635334	0.0024	1	0.5848	4.93e-06	2.35e-05	1.1e-09	1.1e-09	2.91e-05	5.19e-06	1.63e-09	0.0008	2.66e-45	5.97e-54
ENSG00000183454.9	GRIN2A	16	10276611	1	1	0	0	0	1	-1.2867	3.49e-06	7.15e-05	5.26e-12	rs79115214	1.31e-10	rs115892046	0.0002	1	-4.185	NA	NA	NA	NA	NA	1	1.29e-06	0.0008	0.001	0.0012
ENSG00000184787.14	UBE2G2	21	46221934	1	0	0	0	0	0	3.2096	3.53e-06	7.22e-05	3.76e-10	rs3788140	2.93e-08	rs3788140	0.0055	1	3.589	0.5559	0.3392	0.0004	0.0009	0.0608	3.09e-06	0.0001	1	0.0007	0.0003
ENSG00000138735.11	PDE5A	4	120550146	1	1	0	0	0	1	0.7498	3.53e-06	7.22e-05	3.36e-10	rs9683709	0.0024	rs144528437	6.47e-05	1	-0.8198	0.1828	0.1844	0.0002	4.86e-05	0.0013	1	1	1	0.0003	0.0003
ENSG00000180953.7	ST20	15	80207598	0	0	0	0	0	0	1.1581	3.56e-06	7.27e-05	1e-10	15:80222577	8.39e-12	15:80205410	1e-08	1	1.7227	7.25e-11	6.81e-10	6.89e-15	5.6e-13	1e-08	NA	NA	NA	NA	NA
ENSG00000272463.1	RP11-532F6.3	6	711405	0	0	0	0	0	0	-1.7827	3.56e-06	7.28e-05	1.88e-09	rs2244443	1.44e-08	rs2244443	NA	1	-2.5098	2.2e-06	1.11e-05	6.06e-10	1.87e-06	NA	NA	NA	NA	NA	NA
ENSG00000108405.3	P2RX1	17	3819794	1	0	0	0	0	0	-0.983	3.58e-06	7.3e-05	8.72e-10	rs11078477	8.35e-06	rs1516801	0.0262	1	-0.1865	0.3951	0.2832	0.0004	1.45e-05	0.0115	1	4.95e-05	1	9.87e-05	0.0002
ENSG00000115525.12	ST3GAL5	2	86116137	1	0	0	0	0	0	1.7637	3.61e-06	7.36e-05	3.55e-10	rs4613279	8.77e-10	rs4613279	0.0212	1	1.0099	2.64e-07	1.54e-06	5.96e-11	4.72e-10	0.0013	2.53e-06	2.35e-21	8.2e-18	4.17e-25	2.56e-61
ENSG00000254367.1	RP11-211C9.1	8	8639989	0	0	0	0	0	0	-2.4472	3.62e-06	7.38e-05	1.52e-09	rs2409088	1.05e-08	rs7460947	0.0176	1	-7.4154	NA	NA	NA	NA	NA	NA	NA	NA	NA	NA
ENSG00000198836.4	OPA1	3	193310933	1	0	0	0	0	0	3.074	3.65e-06	7.42e-05	1.67e-09	3:193300782	3.3e-07	rs13097120	8.31e-05	1	2.199	0.0291	0.0519	1.03e-05	5.73e-06	0.0002	0.0001	2.7e-09	6.94e-06	9.49e-14	4.67e-21
ENSG00000007402.7	CACNA2D2	3	50541675	1	1	0	0	0	1	-1.6598	3.65e-06	7.44e-05	3.65e-10	rs2073499	4.47e-08	rs2073499	1.17e-05	1	-1.0807	4.36e-05	0.0002	3.9e-08	2.02e-07	0.126	0.0001	5.6e-05	1	0.0009	0.0016
ENSG00000068097.10	HEATR6	17	58156292	0	0	0	0	0	0	0.9884	3.67e-06	7.47e-05	6.93e-10	rs1078378	3.62e-06	rs2087840	0.0002	1	0.8247	2.32e-09	1.79e-08	8.16e-13	1.83e-08	0.2546	2.27e-06	9.26e-10	2.03e-05	1.68e-19	7.91e-37
ENSG00000163131.6	CTSS	1	150738433	1	0	0	0	0	0	3.6347	3.68e-06	7.48e-05	2.47e-09	rs2184833	2.86e-08	rs7549795	0.002	1	2.1646	1.91e-18	4.03e-17	1e-22	2.85e-16	0.027	1	1.77e-08	2.3e-06	4e-16	5.86e-21
ENSG00000131844.11	MCCC2	5	70883115	1	0	0	0	0	0	3.3354	3.68e-06	7.48e-05	2.79e-10	rs149114	3.52e-09	rs10942284	0.0005	1	3.5756	0.0054	0.0131	7.97e-06	1.43e-06	0.1	1	0.0002	1	0.0021	0.0007
ENSG00000172915.14	NBEA	13	35516424	1	0	0	0	0	0	0.1196	3.71e-06	7.54e-05	1.19e-10	rs76937938	7.85e-05	13:35725263	3e-07	1	-1.5814	3.25e-08	2.14e-07	5.98e-12	4.59e-16	0.1671	1	3.75e-05	1.85e-06	8.16e-22	8.16e-24
ENSG00000112249.9	ASCC3	6	101329248	0	0	0	0	0	0	3.0015	3.74e-06	7.59e-05	3.57e-10	rs62420671	4.05e-07	rs79492793	0.0017	1	1.3099	2.02e-08	1.38e-07	5.16e-12	4.55e-09	0.2088	6.76e-05	6.12e-07	2.68e-07	7.74e-09	4.6e-17
ENSG00000259554.1	RP11-408J6.1	15	47566380	0	0	0	0	0	0	-1.1946	3.75e-06	7.59e-05	1.4e-09	rs13329472	1.45e-07	rs1026369	0.2284	1	-7.4154	NA	NA	NA	NA	NA	NA	NA	NA	NA	NA
ENSG00000198035.9	AGAP9	10	48189612	0	0	0	0	0	0	0.2338	3.77e-06	7.65e-05	2.37e-09	rs4013507	1.19e-06	rs57740066	NA	0	NA	NA	NA	NA	NA	NA	NA	1	NA	NA	NA
ENSG00000256019.1	TAS2R63P	12	11201855	0	0	0	0	0	0	0.4497	3.92e-06	7.93e-05	9.46e-10	12:11170074	1.32e-07	12:11170086	NA	1	-3.6666	NA	NA	NA	NA	NA	NA	NA	NA	NA	NA
ENSG00000230373.4	GOLGA6L5	15	85060045	0	0	0	0	0	0	-0.8909	3.94e-06	7.97e-05	1.25e-09	15:84868024	2.09e-08	15:84832805	1.7e-07	1	-0.3465	1.29e-11	1.31e-10	1.19e-15	8.51e-13	0.001	NA	NA	NA	NA	NA
ENSG00000040531.10	CTNS	17	3539762	1	0	0	0	0	0	1.6183	3.99e-06	8.07e-05	2.19e-10	rs465221	1.12e-09	rs465221	0.0004	1	2.2682	5.02e-05	0.0002	1.16e-08	6.9e-09	0.0375	5.15e-12	1	3.35e-15	1.51e-35	7.04e-11
ENSG00000138829.6	FBN2	5	127994878	1	0	0	0	0	0	-1.2579	4e-06	8.09e-05	3.24e-10	rs7709476	6.61e-09	rs79813368	0.0024	1	-3.7353	NA	NA	NA	NA	NA	1	1.49e-09	0.0003	3.31e-25	1.68e-33
ENSG00000260432.1	RP11-297M9.2	16	9851895	0	0	0	0	0	0	-0.75	4.02e-06	8.12e-05	8.64e-12	rs79115214	4.94e-11	rs115892046	NA	0	NA	NA	NA	NA	NA	NA	NA	NA	NA	NA	NA
ENSG00000230830.1	ARPP21-AS1	3	35693453	0	0	0	0	0	0	-1.005	4.03e-06	8.12e-05	2e-09	rs6784165	2.48e-08	rs2280096	0.0043	1	-7.4154	NA	NA	NA	NA	NA	NA	NA	NA	NA	NA
ENSG00000132623.11	ANKEF1	20	10015689	0	0	0	0	0	0	1.5243	4.04e-06	8.13e-05	6.37e-10	rs12106014	4.07e-09	rs12106014	0.0019	1	0.6583	0.0011	0.0033	4.33e-07	8.3e-07	0.0009	NA	NA	NA	NA	NA
ENSG00000233057.1	EEF1A1P14	1	194158097	0	0	0	0	0	0	-0.0203	4.04e-06	8.13e-05	8.11e-10	rs7518647	3.05e-08	rs10921350	NA	1	-1.0846	0.0002	0.0008	1.22e-07	3.78e-05	NA	NA	NA	NA	NA	NA
ENSG00000100116.12	GCAT	22	38203912	0	0	0	0	0	0	2.056	4.06e-06	8.18e-05	3.48e-09	rs12160491	6.1e-07	rs12160491	1e-08	1	3.1866	0.0498	0.0779	2.3e-05	9.56e-05	1e-08	0.0001	0.0001	1	3.73e-17	1.71e-13
ENSG00000234065.2	MTND4P26	2	120971208	0	0	0	0	0	0	-1.6703	4.09e-06	8.22e-05	2.06e-09	rs74750896	2.18e-06	rs74750896	NA	1	-7.4154	NA	NA	NA	NA	NA	NA	NA	NA	NA	NA
ENSG00000160781.11	PAQR6	1	156217881	0	0	0	0	0	0	-0.6773	4.1e-06	8.23e-05	1.45e-09	rs12066033	9.84e-07	rs2075165	4.75e-06	1	1.274	6.73e-22	1.94e-20	2.59e-26	9.63e-12	0.0085	2.43e-12	2.59e-09	5.95e-31	3.38e-96	7.55e-188
ENSG00000164707.11	SLC13A4	7	135414006	0	0	0	0	0	0	-1.148	4.1e-06	8.23e-05	8.57e-10	rs4294134	3.78e-08	7:135272535	0.0416	1	-1.4776	0.307	0.2482	0.0002	3.47e-05	0.0015	1.8e-05	7.53e-05	4.73e-08	7.42e-32	1.56e-25
ENSG00000261338.1	RP11-378A13.1	2	219120042	0	0	0	0	0	0	-0.2359	4.13e-06	8.29e-05	7.19e-10	2:219179729	4.11e-09	2:219179729	NA	1	-0.8682	4.41e-08	2.86e-07	8.19e-12	2.23e-10	NA	NA	NA	NA	NA	NA
ENSG00000211630.2	IGKV1D-13	2	90192768	0	0	0	0	0	0	-2.3722	4.14e-06	8.3e-05	3.87e-07	rs7564744	4.38e-07	rs1724254	NA	0	NA	NA	NA	NA	NA	NA	1	NA	NA	NA	NA
ENSG00000260630.2	SNAI3-AS1	16	88729706	0	0	0	0	0	0	-0.5542	4.19e-06	8.39e-05	2.13e-11	rs8059815	7.65e-06	rs8059815	2.38e-05	1	-0.0857	0.0004	0.0012	6.34e-08	9.17e-06	1e-08	NA	NA	NA	NA	NA
ENSG00000170790.4	OR10A2	11	6890924	0	0	0	0	0	0	-2.3966	4.19e-06	8.4e-05	6.95e-10	rs7128685	3.54e-12	rs12806437	NA	1	-7.4154	NA	NA	NA	NA	NA	1	1	1	0.0011	0.0001
ENSG00000234102.1	KRT19P4	10	70020314	0	0	0	0	0	0	-0.5097	4.24e-06	8.49e-05	3.7e-10	rs4142048	5.88e-07	rs10823165	NA	1	-3.1249	NA	NA	NA	NA	NA	NA	NA	NA	NA	NA
ENSG00000078596.6	ITM2A	X	78623164	1	0	0	0	0	0	0.6932	4.28e-06	8.56e-05	3.29e-09	rs189043926	0.0009	rs68117947	4.3e-06	1	0.0849	0.0011	0.0031	1.34e-06	0.0001	0.1358	2.12e-05	0.0004	1.22e-05	1	2.05e-10
ENSG00000036448.5	MYOM2	8	1993155	0	0	0	0	0	0	-0.8563	4.33e-06	8.66e-05	2.69e-11	rs4876222	5.61e-06	rs60230356	1e-08	1	0.1624	2.85e-05	0.0001	4.86e-09	2.13e-08	0.0466	1.87e-11	6.99e-08	1.6e-19	4.36e-41	5.84e-79
ENSG00000139163.11	ETNK1	12	22778009	0	0	0	0	0	0	3.5964	4.35e-06	8.68e-05	2.08e-09	12:22653760	1.3e-07	rs7305856	0.0031	1	2.3521	8.17e-05	0.0003	3.06e-08	7.76e-05	0.0031	1	5.98e-05	2.4e-05	7.1e-07	8.86e-09
ENSG00000232104.2	RP11-509J21.1	9	3526723	0	0	0	0	0	0	-0.445	4.37e-06	8.73e-05	1.1e-09	rs881167	2.79e-11	rs3954945	0.0008	1	-1.4339	4.22e-08	2.74e-07	5.46e-12	2.59e-11	0.4579	NA	NA	NA	NA	NA
ENSG00000175893.7	ZDHHC21	9	14693469	0	0	0	0	0	0	1.745	4.41e-06	8.79e-05	1.66e-09	rs78357746	3.12e-06	rs4740585	7.35e-05	1	0.6806	7.72e-05	0.0003	1.5e-08	8.19e-07	0.0993	5.74e-06	1	1.28e-07	0.0008	2.7e-10
ENSG00000264745.1	RP11-403A21.2	18	21595303	0	0	0	0	0	0	-0.5751	4.42e-06	8.82e-05	5.36e-11	rs12959792	1.39e-09	rs12954962	8.78e-05	1	-0.68	6.32e-10	5.17e-09	8.25e-14	1.48e-06	NA	NA	NA	NA	NA	NA
ENSG00000213279.2	RP1-29C18.9	22	49969074	0	0	0	0	0	0	-2.5719	4.46e-06	8.89e-05	3.44e-10	rs3884944	8.73e-10	rs3884944	NA	1	-3.4157	NA	NA	NA	NA	NA	NA	NA	NA	NA	NA
ENSG00000204338.4	CYP21A1P	6	31973466	0	0	0	0	0	0	0.9027	4.48e-06	8.92e-05	7.23e-13	rs114867306	4.61e-08	rs74942078	5e-08	1	2.5665	1e-10	9.2e-10	1.29e-15	2.03e-07	5.92e-06	NA	NA	NA	NA	NA
ENSG00000100380.8	ST13	22	41253026	1	0	0	0	0	0	4.0535	4.56e-06	9.08e-05	3.21e-09	rs9611475	1.16e-06	22:41456888	2.05e-05	1	4.2584	2.07e-08	1.41e-07	6.19e-13	2.63e-10	0.2267	1	4.9e-10	3.75e-10	3.37e-67	1.43e-92
ENSG00000237152.2	DLEU7-AS1	13	51381992	0	0	0	0	0	0	-1.4012	4.59e-06	9.12e-05	9.2e-10	rs2812238	2.71e-07	rs2812237	2.62e-05	1	-3.5513	NA	NA	NA	NA	NA	NA	NA	NA	NA	NA
ENSG00000132141.9	CCT6B	17	33288528	0	0	0	0	0	0	0.3553	4.6e-06	9.14e-05	2.2e-09	rs12452326	2.68e-07	rs8074521	1.6e-05	1	0.5559	5.71e-05	0.0002	1.92e-08	3.54e-08	0.022	1	1.5e-07	4.76e-13	1.28e-25	1.23e-43
ENSG00000146223.10	RPL7L1	6	42847356	0	0	0	0	0	0	3.2871	4.64e-06	9.21e-05	1.59e-09	rs11759058	9.39e-07	rs9471941	7.71e-06	1	2.9728	0.0173	0.0347	8.8e-06	3.69e-06	3.23e-05	3.08e-06	7.3e-16	1	0.0015	2.02e-07
ENSG00000125166.8	GOT2	16	58768261	0	0	0	0	0	0	4.3442	4.65e-06	9.23e-05	1.83e-09	rs73550818	3.49e-08	rs73550818	1e-08	1	4.9932	2.93e-05	0.0001	1e-08	1.89e-06	0.0004	1	0.0002	5.94e-06	6.85e-18	7.85e-21
ENSG00000162552.10	WNT4	1	22470462	1	0	0	0	0	0	-0.5318	4.66e-06	9.23e-05	3.77e-10	rs72879291	1.14e-07	rs112191583	0.0148	1	-0.913	0.8161	0.4154	0.0011	8.23e-06	0.0081	2.71e-05	0.0002	0.0004	2e-07	8.83e-12
ENSG00000132842.9	AP3B1	5	77590579	0	0	0	0	0	0	2.3567	4.67e-06	9.25e-05	4.76e-11	rs2046894	2.43e-09	rs11746090	3e-08	1	1.3442	0.021	0.0402	1.16e-05	2.83e-07	0.0833	1	2.3e-11	9.39e-06	6.77e-17	2.04e-30
ENSG00000122378.9	FAM213A	10	82167585	0	0	0	0	0	0	3.6175	4.7e-06	9.3e-05	6.53e-10	rs7087356	5.74e-10	rs7087356	0.0002	1	3.1516	0.4748	0.3117	0.0005	0.0002	0.0528	NA	NA	NA	NA	NA
ENSG00000143622.6	RIT1	1	155881195	0	0	0	0	0	0	1.9602	4.73e-06	9.35e-05	1.94e-09	rs11264422	2.5e-07	rs490498	0.1479	1	1.4726	5.06e-05	0.0002	3e-08	3.37e-15	0.0426	4.53e-05	0.0002	5.13e-08	1.06e-17	7.31e-26
ENSG00000176919.7	C8G	9	139839698	0	0	0	0	0	0	5.0637	4.74e-06	9.38e-05	3.75e-09	rs7862602	2.07e-08	rs2271872	1e-08	1	5.9214	0.0179	0.0355	6.42e-06	5.09e-06	0.0006	1.84e-06	4.69e-06	1	7.52e-35	5.27e-38
ENSG00000132613.10	MTSS1L	16	70719969	0	0	0	0	0	0	3.2955	4.76e-06	9.4e-05	4.61e-10	rs7203578	1.22e-08	rs7203578	0.0064	1	3.6508	0.0018	0.0051	1.14e-06	3.09e-06	0.0852	3.04e-05	NA	0.0003	2.36e-11	2.2e-16
ENSG00000139178.6	C1RL	12	7261869	0	0	0	0	0	0	4.3948	4.8e-06	9.48e-05	6.29e-10	rs7139078	7.28e-11	rs7139078	0.0006	1	4.4701	4.99e-05	0.0002	1.46e-08	7.57e-08	0.0642	1.39e-05	8.37e-14	4.92e-17	1.7e-24	5.99e-59
ENSG00000150967.13	ABCB9	12	123466117	1	1	0	0	0	0	-1.3883	4.84e-06	9.56e-05	1.15e-09	rs12229700	6.79e-09	rs1716162	1e-08	1	-0.2619	4.01e-12	4.32e-11	6.4e-16	4.22e-10	0.014	1	1	3.93e-15	6.68e-80	1.52e-98
ENSG00000260196.1	RP1-239B22.5	11	17402196	0	0	0	0	0	0	-0.666	4.85e-06	9.57e-05	1.05e-09	rs7107745	1.15e-08	rs7937770	NA	1	-0.6886	0.1294	0.1494	9.73e-05	3.36e-07	NA	NA	NA	NA	NA	NA
ENSG00000152926.10	ZNF117	7	64451186	0	0	0	0	0	0	1.1763	4.97e-06	9.79e-05	2.69e-10	rs6961678	3.57e-05	rs112154857	2.89e-06	1	0.5133	0.0024	0.0066	1.89e-06	0.0002	1.8e-05	1	1	0.0003	3.66e-07	1.03e-05
ENSG00000143198.8	MGST3	1	165600098	1	1	0	1	0	0	2.5399	4.98e-06	9.81e-05	1.6e-10	rs12040685	2.17e-10	rs4147593	7.5e-06	1	2.6072	3.02e-05	0.0001	2.04e-07	2.72e-07	1e-08	1.2e-11	3.16e-06	1.04e-25	2.13e-44	6.16e-77
ENSG00000166446.10	CDYL2	16	80838226	0	0	0	0	0	0	1.0178	5.11e-06	0.0001	1.6e-09	rs11646609	7.27e-08	rs11646609	1.16e-05	1	0.1695	0.011	0.0239	2.79e-06	0.0002	0.0688	0.0001	5.31e-06	1	1.05e-12	2.85e-15
ENSG00000232599.1	RP1-161N10.1	X	124338187	0	0	0	0	0	0	-1.7733	5.12e-06	0.0001	9.14e-09	rs28816440	3.72e-08	rs6649763	NA	1	-7.4154	NA	NA	NA	NA	NA	NA	NA	NA	NA	NA
ENSG00000178295.10	GEN1	2	17935125	1	0	0	0	0	0	1.7533	5.12e-06	0.0001	5.56e-10	rs2555078	2.23e-06	rs7556996	1.68e-05	1	1.0195	2.06e-15	3.21e-14	9.43e-17	1.49e-11	1.7e-07	1	1	3.98e-11	3.05e-33	1.56e-38
ENSG00000272761.1	RP11-572C15.6	3	112320749	0	0	0	0	0	0	-0.1495	5.14e-06	0.0001	1.38e-09	rs2633555	4.95e-05	rs1844926	NA	0	NA	NA	NA	NA	NA	NA	NA	NA	NA	NA	NA
ENSG00000155158.16	TTC39B	9	15307358	0	0	0	0	0	0	1.5971	5.14e-06	0.0001	9.12e-10	rs1215112	1.61e-08	rs675849	3.5e-07	1	0.7837	1.9e-07	1.13e-06	2.22e-11	2.64e-08	0.0297	4.39e-05	1	2.4e-07	4.64e-35	2.28e-46
ENSG00000166035.6	LIPC	15	58702768	1	0	0	0	0	0	3.4136	5.15e-06	0.0001	1.39e-10	rs261332	5.79e-09	rs261332	2.32e-06	1	3.2884	1.26e-06	6.63e-06	2.56e-10	2.68e-08	0.0274	1	1.46e-06	4.84e-18	2.86e-32	4.56e-38
ENSG00000169895.5	SYAP1	X	16737755	0	0	0	0	0	0	3.214	5.16e-06	0.0001	9.54e-10	rs4830563	3.41e-07	rs4830563	0.0008	1	2.7288	5.98e-15	8.85e-14	1.38e-18	5.2e-12	0.1871	0.0002	1.74e-10	7.21e-09	1	1.21e-17
ENSG00000184293.3	CLECL1	12	9885895	0	0	0	0	0	0	-0.9951	5.17e-06	0.0001	1.63e-09	rs7956831	1.54e-07	rs10844639	0.0123	1	-2.1928	3.34e-06	1.64e-05	8.64e-10	2.04e-07	0.0718	1	1.64e-16	3.89e-34	7.73e-136	1.25e-297
ENSG00000156510.11	HKDC1	10	70980059	0	0	0	0	0	0	1.1749	5.19e-06	0.0001	3.07e-09	rs35199395	1.82e-06	rs111866111	2.3e-07	1	-0.1832	2.78e-08	1.86e-07	3.48e-10	8.6e-07	0.3468	1.53e-09	1.01e-07	4.08e-07	1.71e-69	4.46e-99
ENSG00000199327.1	RNU6-230P	3	124838044	0	0	0	0	0	0	-0.3473	5.27e-06	0.0001	6.89e-10	rs11718838	1.72e-08	rs9816151	NA	1	-7.4154	NA	NA	NA	NA	NA	NA	NA	NA	NA	NA
ENSG00000138722.5	MMRN1	4	90800683	1	0	0	0	0	0	2.4532	5.33e-06	0.0001	9.86e-10	rs79093919	2.32e-19	rs151186370	0.0011	1	0.0396	1.57e-07	9.49e-07	4.4e-11	1.18e-05	0.3829	9.37e-09	8.84e-09	5.45e-13	1.09e-20	7.31e-48
ENSG00000197568.9	HHLA3	1	70820488	0	0	0	0	0	0	0.5431	5.35e-06	0.0001	2.84e-09	rs12140479	1.11e-08	rs7536099	0.0323	1	2.2395	5.34e-12	5.68e-11	5.61e-16	3.77e-13	0.0069	0.0002	6.03e-10	1	2.02e-51	3.81e-56
ENSG00000246366.2	RP11-382J12.1	8	71520812	0	0	0	0	0	0	-0.06	5.39e-06	0.0001	2.93e-09	rs2380687	2.88e-09	rs7003123	2.18e-05	1	-1.9252	0.0001	0.0004	7.01e-08	1.87e-09	0.0283	NA	NA	NA	NA	NA
ENSG00000259953.1	RP11-4O1.2	9	114800010	0	0	0	0	0	0	-0.3529	5.39e-06	0.0001	5.3e-10	rs10817276	7.73e-08	rs10817276	0.0244	1	-1.1971	0.3244	0.2559	0.0002	2.55e-05	0.0099	NA	NA	NA	NA	NA
ENSG00000138134.7	STAMBPL1	10	90639491	0	0	0	0	0	0	0.3483	5.43e-06	0.0001	1.71e-09	rs1147603	0.0001	rs1214550	0.0014	1	-0.1976	0.0196	0.0382	1.1e-05	9.29e-06	0.0186	2.61e-05	1.1e-10	3.52e-09	8.07e-11	3.61e-31
ENSG00000196263.3	ZNF471	19	57019212	0	0	0	0	0	0	0.095	5.54e-06	0.0001	5.01e-10	rs8110762	0.0001	rs12973457	0.0061	1	0.2193	0.0637	0.093	2.06e-05	2.45e-05	0.1	1	1	1.9e-12	3.99e-14	6.83e-24
ENSG00000131018.18	SYNE1	6	152958936	1	0	0	0	0	0	1.758	5.64e-06	0.0001	1.84e-10	rs214959	2.77e-10	6:152715554	1.16e-06	1	0.7475	0.0003	0.0009	9.42e-08	1.01e-06	0.207	9.29e-05	1	1.83e-07	1.42e-21	1.71e-18
ENSG00000173531.11	MST1	3	49726931	1	0	0	0	0	0	4.7848	5.64e-06	0.0001	1.52e-09	rs71326918	7.53e-08	rs13066140	0.002	1	5.981	1.93e-06	9.79e-06	1.3e-09	5.07e-08	5.3e-06	3.3e-05	1	2.87e-05	2.6e-09	4.89e-11
ENSG00000206503.7	HLA-A	6	29909037	1	0	0	0	0	0	4.6057	5.69e-06	0.0001	9.38e-11	rs115950020	2.76e-09	rs115950020	1e-08	1	5.5277	8.08e-12	8.38e-11	1.18e-16	1.59e-11	1e-08	4.3e-09	4.75e-07	1	1.42e-06	6.21e-13
ENSG00000206129.3	CTD-2008L17.2	18	53858493	0	0	0	0	0	0	-3.3605	5.73e-06	0.0001	8.74e-10	rs73957282	1.81e-09	rs12326152	3.5e-07	1	-7.4154	NA	NA	NA	NA	NA	NA	NA	NA	NA	NA
ENSG00000227359.1	AC017074.2	2	114461655	0	0	0	0	0	0	0.227	5.74e-06	0.0001	2.25e-09	2:114464756	1.88e-09	rs960542	0.1782	1	-0.4312	2.17e-06	1.09e-05	6.89e-10	4.25e-11	NA	NA	NA	NA	NA	NA
ENSG00000197372.5	ZNF675	19	23870022	0	0	0	0	0	0	0.3731	5.78e-06	0.0001	9.57e-10	rs8102710	1.34e-08	rs4449070	3.77e-05	1	-0.5308	1.19e-10	1.08e-09	3e-14	4.96e-13	0.0121	1	1	4.83e-07	2.27e-22	1.35e-20
ENSG00000225784.5	RP11-592B15.4	10	51364771	0	0	0	0	0	0	0.3903	5.87e-06	0.0001	2.98e-09	10:51593069	4.94e-10	rs78937603	NA	0	NA	NA	NA	NA	NA	NA	NA	NA	NA	NA	NA
ENSG00000214646.4	RP11-114H24.4	15	78236924	0	0	0	0	0	0	-2.0727	5.88e-06	0.0001	2.08e-09	rs2867922	7.28e-10	rs3784330	0.0003	1	-7.4154	NA	NA	NA	NA	NA	NA	NA	NA	NA	NA
ENSG00000119720.13	NRDE2	14	90798481	0	0	0	0	0	0	1.5661	5.9e-06	0.0001	2.99e-09	rs80218267	3.66e-10	rs80218267	3.95e-06	1	1.141	6.87e-12	7.21e-11	7.15e-16	1.44e-16	0.0448	NA	NA	NA	NA	NA
ENSG00000169313.9	P2RY12	3	151102600	1	1	0	0	0	1	0.1122	5.92e-06	0.0001	3.46e-09	rs10935841	1.93e-09	rs10935841	0.0092	1	-2.4376	0.5066	0.323	0.0011	8.31e-11	0.037	1	1	0.0005	3.17e-32	1.4e-31
ENSG00000273133.1	RP11-799M12.2	4	15565876	0	0	0	0	0	0	0.2106	5.93e-06	0.0001	4.68e-09	4:15561714	5.78e-08	4:15561714	NA	1	-0.6816	0.0002	0.0008	8.57e-08	3.25e-09	NA	NA	NA	NA	NA	NA
ENSG00000233006.2	AC034220.3	5	131705340	0	0	0	0	0	0	0.8396	5.98e-06	0.0001	2.58e-10	rs272863	9.64e-09	rs274567	0.0001	1	1.0605	2.78e-13	3.46e-12	3.2e-17	2.5e-14	3.6e-07	NA	NA	NA	NA	NA
ENSG00000064995.12	TAF11	6	34855866	0	0	0	0	0	0	2.6233	5.99e-06	0.0001	2.04e-09	rs34902923	1.03e-06	rs13195875	0.0072	1	3.0033	0.0491	0.0771	3.22e-05	0.0001	0.0811	4.79e-05	1	6.27e-11	1.32e-13	1.34e-23
ENSG00000240859.1	AC093627.10	7	149597	0	0	0	0	0	0	-1.301	6.01e-06	0.0001	8.43e-10	rs117495040	4.82e-07	rs74915383	3e-08	1	-1.1452	0.5434	0.3353	0.0004	0.0009	0.021	NA	NA	NA	NA	NA
ENSG00000177511.5	ST8SIA3	18	55018044	0	0	0	0	0	0	-0.5259	6.05e-06	0.0001	2.59e-09	rs1217563	1.59e-08	rs1217562	7e-08	1	-2.6735	0.7417	0.3945	0.0008	0.0002	0.0442	1	1	1	1	8.91e-05
ENSG00000232445.1	RP11-132A1.4	7	100951627	0	0	0	0	0	0	0.6778	6.06e-06	0.0001	1.62e-09	7:100974330	7.6e-08	rs67502950	0.1583	1	0.5473	4.11e-05	0.0002	1.35e-08	1.03e-05	NA	NA	NA	NA	NA	NA
ENSG00000125871.9	MGME1	20	17949624	0	0	0	0	0	0	1.9383	6.07e-06	0.0001	1.43e-09	rs62209764	2.85e-07	rs60295759	0.0755	1	2.0243	0.6358	0.3638	0.0007	2.48e-05	0.0457	NA	NA	NA	NA	NA
ENSG00000188906.9	LRRK2	12	40590546	1	0	0	0	0	0	1.4664	6.09e-06	0.0001	4.05e-10	rs72644819	6.45e-11	rs11175546	4.6e-07	1	0.2954	1.34e-11	1.36e-10	9.06e-16	7.18e-18	0.026	6.65e-10	2.31e-07	4.92e-11	5.16e-26	2.11e-48
ENSG00000114982.13	KANSL3	2	97308524	0	0	0	0	0	0	2.2705	6.09e-06	0.0001	4.19e-10	rs7580048	1.61e-05	rs77300820	0.1091	1	2.6098	0.0282	0.0508	4.4e-05	0.0005	0.1579	NA	NA	NA	NA	NA
ENSG00000156113.16	KCNMA1	10	79398353	1	1	0	0	0	1	0.5509	6.15e-06	0.0001	1.19e-09	rs561861	4.52e-08	rs612797	5.28e-06	1	0.056	1.14e-06	6.02e-06	4.35e-10	1.12e-06	0.0398	2.37e-06	2.15e-09	1.28e-15	1.93e-49	1.26e-81
ENSG00000214264.4	RP11-356J5.5	11	112051496	0	0	0	0	0	0	1.2909	6.19e-06	0.0001	3.98e-09	rs10891336	1.21e-06	rs11214135	0.0245	1	-0.5512	1.47e-08	1.03e-07	3.96e-12	2.57e-06	NA	NA	NA	NA	NA	NA
ENSG00000225190.4	PLEKHM1	17	43568115	0	0	0	0	0	0	1.0188	6.24e-06	0.0001	1.26e-09	17:43504525	6.17e-08	rs1879586	0.0003	1	1.3594	0.4919	0.3177	0.0007	0.0003	0.0065	1	1.59e-07	0.0004	5.08e-36	7.56e-48
ENSG00000178078.7	STAP2	19	4342783	0	0	0	0	0	0	2.1713	6.28e-06	0.0001	1.26e-09	rs79657645	8.2e-06	rs4435381	0.0054	1	3.2868	0.0455	0.0729	1.46e-05	0.0002	2e-08	1.62e-07	1	1	7.2e-20	3.57e-28
ENSG00000165568.13	AKR1E2	10	4828821	0	0	0	0	0	0	-0.4675	6.29e-06	0.0001	2.93e-09	rs78089731	3.12e-08	rs78089731	1.1e-06	1	-1.182	4.51e-07	2.53e-06	9.28e-11	1.83e-08	0.0533	NA	NA	NA	NA	NA
ENSG00000178852.11	EFCAB13	17	45400656	0	0	0	0	0	0	0.9009	6.35e-06	0.0001	5.03e-10	rs118099962	1.86e-06	rs8064871	1e-08	1	-0.0979	2.59e-17	4.88e-16	7.53e-15	6.06e-12	2.78e-05	NA	NA	NA	NA	NA
ENSG00000270605.1	RP5-1092A3.4	1	28567964	0	0	0	0	0	0	-0.1264	6.4e-06	0.0001	3.95e-09	rs76358855	3.88e-05	rs518273	NA	1	1.4008	0.0002	0.0009	1.52e-07	0.0007	NA	NA	NA	NA	NA	NA
ENSG00000259503.1	RP11-543G18.1	15	70613915	0	0	0	0	0	0	-1.6219	6.4e-06	0.0001	2.58e-09	rs7403271	4.68e-07	rs1877421	NA	1	-7.4154	NA	NA	NA	NA	NA	NA	NA	NA	NA	NA
ENSG00000248144.1	ADH1C	4	100274184	1	1	1	0	0	1	4.9307	6.41e-06	0.0001	9.21e-10	rs3762896	4.96e-07	rs12644388	1e-08	1	5.6121	1.83e-06	9.31e-06	5.52e-10	5.41e-08	2.24e-05	5.48e-06	0.0003	9.1e-06	1.57e-15	3.34e-17
ENSG00000176978.9	DPP7	9	140009629	0	0	0	0	0	0	2.8086	6.42e-06	0.0001	9.12e-10	rs4880200	4.9e-09	rs4880197	1.25e-05	1	4.0054	0.1089	0.1338	4.76e-05	0.0001	2.93e-05	1.18e-05	1	1	1.12e-13	2.16e-20
ENSG00000184009.5	ACTG1	17	79490873	1	0	0	0	0	0	5.8219	6.47e-06	0.0001	1.11e-09	rs7342974	1.99e-08	17:79444252	2.4e-06	1	6.0305	4.06e-10	3.41e-09	4.19e-14	1.71e-10	0.0196	1.1e-08	1.68e-13	4.39e-11	1.38e-35	2.18e-64
ENSG00000240915.2	RP11-659E9.2	8	63925627	0	0	0	0	0	0	-0.483	6.49e-06	0.0001	1.03e-09	rs2353363	4.27e-10	rs2353363	NA	1	-0.6507	1e-10	9.2e-10	1.65e-14	3.9e-14	NA	NA	NA	NA	NA	NA
ENSG00000254026.1	RP11-369E15.2	8	20813385	0	0	0	0	0	0	-0.8249	6.59e-06	0.0001	2.16e-09	rs7833773	5.13e-06	rs77935052	NA	1	-7.4154	NA	NA	NA	NA	NA	NA	NA	NA	NA	NA
ENSG00000145241.6	CENPC	4	68411324	1	0	0	0	0	0	2.0798	6.61e-06	0.0001	2.03e-09	rs56073686	0.0011	rs13146055	7.85e-05	1	0.8402	0.2352	0.2134	0.0002	0.0002	0.0075	NA	NA	NA	NA	NA
ENSG00000203630.3	AL136531.1	20	1317555	0	0	0	0	0	0	0.1612	6.64e-06	0.0001	2.51e-09	rs34019978	7.23e-08	rs34019978	NA	0	NA	NA	NA	NA	NA	NA	NA	NA	NA	NA	NA
ENSG00000100522.4	GNPNAT1	14	53258386	0	0	0	0	0	0	3.6585	6.68e-06	0.0001	8.26e-10	rs8005941	2.81e-08	rs2295825	0.0733	1	2.687	6.27e-08	4e-07	1.22e-11	4.32e-11	0.2367	3.12e-07	6.7e-10	1.18e-15	1.23e-60	2.46e-95
ENSG00000169903.6	TM4SF4	3	149191761	0	0	0	0	0	0	4.5446	6.77e-06	0.0001	1.65e-09	rs9824906	4.75e-07	rs9824906	1e-08	1	4.464	0.0422	0.0691	4.95e-05	3.25e-05	0.0632	1	0.0003	1	1.44e-19	5.2e-20
ENSG00000133731.5	IMPA1	8	82598928	1	0	0	0	0	0	2.8674	6.99e-06	0.0001	4.51e-10	rs1967328	7.78e-09	rs2912821	0.0015	1	2.8619	0.1046	0.1305	2.11e-05	8.24e-05	0.0102	3.72e-06	4.88e-14	1.58e-14	3.56e-20	1.44e-43
ENSG00000153066.8	TXNDC11	16	11830089	0	0	0	0	0	0	3.5001	6.99e-06	0.0001	2.52e-10	rs8191279	1.21e-07	16:11778525	2.01e-06	1	3.7795	0.0312	0.0549	1.02e-05	1.91e-05	0.1038	1	0.0001	0.0004	1.19e-19	1.09e-28
ENSG00000188959.9	C9orf152	9	112970469	0	0	0	0	0	0	-1.7625	7.01e-06	0.0001	3.41e-09	9:112979707	0.0001	rs77910359	1.05e-05	1	-1.2831	3.05e-12	3.35e-11	3.26e-16	3.21e-08	NA	NA	1	0.0002	0.0007	0.0004
ENSG00000116406.14	EDEM3	1	184724047	0	0	0	0	0	0	3.6831	7.04e-06	0.0001	4.73e-11	rs1046239	3.06e-07	rs6673341	2.73e-05	1	2.3352	0.0009	0.0026	5.04e-07	7.02e-05	0.1773	2.81e-05	0.0002	4.69e-05	2.57e-09	4.44e-11
ENSG00000131941.3	RHPN2	19	33555794	1	0	0	0	0	0	2.4212	7.07e-06	0.0001	4.34e-09	rs73039434	0.0002	rs111313911	4.1e-07	1	2.3728	8.85e-05	0.0003	2.73e-08	1.16e-05	3.03e-05	2.55e-07	2.88e-05	9.37e-08	4.52e-07	2.7e-13
ENSG00000262319.1	CTC-457L16.2	17	19047002	0	0	0	0	0	0	-1.955	7.08e-06	0.0001	4.56e-09	rs55885404	1.26e-07	rs1533033	NA	1	-4.0303	NA	NA	NA	NA	NA	NA	NA	NA	NA	NA
ENSG00000067601.6	PMS2P4	7	66767894	0	0	0	0	0	0	-0.4248	7.13e-06	0.0001	3.73e-09	7:66763267	4.59e-07	7:66767622	0.0016	1	-0.0139	0.2823	0.2371	0.0003	0.0006	0.0369	NA	NA	NA	NA	NA
ENSG00000107862.4	GBF1	10	104005289	1	0	0	0	0	0	2.7308	7.15e-06	0.0001	1.12e-10	rs1057050	5.54e-08	rs148337160	4e-08	1	2.8661	0.0002	0.0007	1.17e-07	4.68e-08	0.0565	2.97e-06	7.34e-05	0.0008	8.18e-11	1.03e-18
ENSG00000169251.8	NMD3	3	160822484	0	0	0	0	0	0	3.2562	7.15e-06	0.0001	4.9e-09	rs1585481	2.01e-11	3:160778039	4.32e-05	1	2.8205	0.8566	0.4266	0.0052	0.007	0.0477	1	1	1	0.0006	0.0004
ENSG00000128487.12	SPECC1	17	19912657	0	0	0	0	0	0	-0.549	7.2e-06	0.0001	2.47e-09	rs4925088	0.0015	rs4925044	3.5e-05	1	-1.4797	0.0263	0.0481	2.16e-05	1.45e-05	0.0028	2.16e-05	0.0004	6.86e-08	0.0006	9.04e-08
ENSG00000184206.7	GOLGA6L4	15	84904525	0	0	0	0	0	0	-2.5087	7.35e-06	0.0001	4.89e-09	rs6496452	7.07e-09	rs56400200	1.94e-05	1	-2.1454	1.92e-10	1.68e-09	2.16e-14	5.96e-18	NA	NA	NA	NA	NA	NA
ENSG00000171160.13	MORN4	10	99393344	0	0	0	0	0	0	0.2152	7.41e-06	0.0001	4.04e-10	rs35997661	5.2e-08	rs56212613	0.0071	1	0.9779	4.29e-14	5.77e-13	5.81e-18	7.05e-11	0.0072	4.7e-07	1	4.68e-14	2.8e-37	9.98e-50
ENSG00000241052.1	RP11-173D9.1	14	35613686	0	0	0	0	0	0	-0.5118	7.54e-06	0.0001	3.33e-09	rs28399702	2.18e-08	rs28399702	NA	1	-7.4154	NA	NA	NA	NA	NA	NA	NA	NA	NA	NA
ENSG00000240005.1	RP11-293A21.1	4	26862221	0	0	0	0	0	0	-0.6337	7.73e-06	0.0001	6.77e-10	rs13138942	2.66e-07	rs13138942	0.008	1	-0.652	5.89e-20	1.43e-18	6.31e-16	1.36e-13	0.1081	NA	NA	NA	NA	NA
ENSG00000104723.16	TUSC3	8	15274724	1	0	0	0	0	0	0.6707	7.8e-06	0.0001	9.31e-10	rs62504214	0.0007	rs73193356	2e-08	1	0.3326	5.77e-05	0.0002	8.49e-09	1.46e-07	0.041	3.34e-16	1.52e-08	2.63e-08	3.47e-20	6.26e-38
ENSG00000120370.8	GORAB	1	170501270	0	0	0	0	0	0	1.6813	7.81e-06	0.0001	1.1e-09	1:170395273	1.62e-08	rs35392130	0.0002	1	1.3982	0.0023	0.0062	1.21e-06	2.14e-05	0.0819	NA	NA	NA	NA	NA
ENSG00000228049.5	POLR2J2	7	102312076	0	0	0	0	0	0	-2.1422	7.82e-06	0.0001	2.15e-09	rs59924467	1.36e-05	rs59924467	NA	1	-1.3873	8.8e-06	4.02e-05	3.1e-09	1.44e-09	1e-08	1	NA	0.0001	0.0003	0.0002
ENSG00000162078.7	ZG16B	16	2880170	0	0	0	0	0	0	-2.0691	7.84e-06	0.0001	5.06e-09	rs4786326	0.0016	rs7190284	5.78e-05	1	-1.0364	0.7431	0.3949	0.0009	5.46e-13	0.0917	NA	NA	NA	NA	NA
ENSG00000147576.11	ADHFE1	8	67344718	0	1	0	0	0	0	2.5272	7.84e-06	0.0001	3.13e-09	rs2718988	6.93e-07	rs2555565	6.87e-05	1	3.8106	2.37e-09	1.83e-08	5.47e-13	3.18e-10	0.0049	2.37e-11	1.21e-08	1.65e-18	1.5e-82	3.73e-140
ENSG00000106948.12	AKNA	9	117156685	0	0	0	0	0	0	1.6033	7.88e-06	0.0001	2.16e-09	rs4979380	5.29e-07	rs10759692	1e-08	1	1.6514	0.0094	0.0209	3.99e-06	2.15e-05	0.0652	4.77e-07	1	6.64e-05	1	0.0009
ENSG00000142623.8	PADI1	1	17531621	0	0	0	0	0	0	-1.328	7.9e-06	0.0001	6.01e-10	rs72895787	4.15e-08	rs11801925	0.0098	1	-2.7742	2.67e-09	2.04e-08	4.08e-13	1.07e-26	0.0337	1	1	1.86e-10	6.19e-22	3.66e-10
ENSG00000109956.8	B3GAT1	11	134281812	0	1	0	0	0	0	-0.5539	8e-06	0.0001	3.88e-09	rs117735303	0.0007	rs73040326	2.37e-05	1	0.3781	7.23e-12	7.55e-11	6.66e-16	1.33e-05	0.0002	2.55e-07	7.65e-07	6.76e-06	1.56e-14	2.54e-24
ENSG00000232153.2	AC073218.3	2	34962185	0	0	0	0	0	0	0.0019	8.15e-06	0.0002	1.44e-09	rs3108117	1.01e-06	rs12712403	NA	1	-1.686	NA	NA	NA	NA	NA	NA	NA	NA	NA	NA
ENSG00000183807.6	FAM162B	6	117086886	0	0	0	0	0	0	-1.0676	8.16e-06	0.0002	7.62e-09	6:116935829	1.74e-07	rs1398403	0.0428	1	-0.6844	3.14e-19	7.03e-18	3.78e-14	5.96e-16	NA	1.57e-14	1	1.22e-05	6.4e-55	5.75e-73
ENSG00000158731.2	OR10J6P	1	159568088	0	0	0	0	0	0	2.7502	8.29e-06	0.0002	1.25e-09	rs80315604	4.07e-07	rs12029531	NA	1	3.0149	1.61e-13	2.05e-12	2.26e-17	3.95e-12	NA	NA	NA	NA	NA	NA
ENSG00000246982.2	RP1-179N16.6	6	36164982	0	0	0	0	0	0	-1.2871	8.34e-06	0.0002	3.38e-09	rs4713939	7.46e-05	rs4236048	0.006	1	-0.1393	8.09e-11	7.52e-10	1.37e-14	1.17e-15	0.0006	NA	NA	NA	NA	NA
ENSG00000092200.8	RPGRIP1	14	21756098	0	0	0	0	0	0	-1.3461	8.42e-06	0.0002	3.44e-09	rs7155459	1.79e-09	rs4982443	0.0002	1	-0.9551	2.18e-13	2.74e-12	6.09e-13	2.53e-11	0.0993	1.29e-10	8.08e-16	1.85e-20	7.1e-52	2.2e-113
ENSG00000112667.8	DNPH1	6	43197222	0	0	0	0	0	0	2.978	8.42e-06	0.0002	2.61e-09	rs45448395	4.51e-07	rs45448395	0.0085	1	3.8786	0.001	0.003	4.32e-07	5.71e-06	0.0697	NA	NA	NA	NA	NA
ENSG00000266050.2	RP11-822E23.6	17	21477781	0	0	0	0	0	0	-2.2512	8.42e-06	0.0002	1.24e-08	rs60530073	6.36e-07	rs12451306	0.5502	1	-2.5302	7.33e-08	4.63e-07	2.1e-11	7.21e-10	NA	NA	NA	NA	NA	NA
ENSG00000136802.7	LRRC8A	9	131644391	0	0	0	0	0	0	2.6421	8.44e-06	0.0002	9.5e-10	rs10760581	7.07e-07	rs4837327	0.0102	1	2.7697	4.43e-07	2.48e-06	1.11e-10	1.35e-06	0.2916	8.61e-06	3.65e-06	7.85e-06	2.06e-09	5.03e-17
ENSG00000134419.11	RPS15A	16	18801705	0	0	0	0	0	0	3.6544	8.48e-06	0.0002	3.16e-09	rs7204604	0.0002	rs62033229	0.0645	1	4.0627	0.1298	0.1497	9.14e-05	2.13e-05	0.1375	1	0.0003	1	0.0006	NA
ENSG00000022556.11	NLRP2	19	55464498	0	0	0	0	0	0	-0.6924	8.51e-06	0.0002	1.98e-09	rs1671133	1.27e-05	rs146541588	0.0029	1	-1.8604	0.0002	0.0008	3.93e-08	1.02e-08	0.0546	4.06e-09	1	0.0007	7.82e-13	2.29e-13
ENSG00000172216.4	CEBPB	20	48807376	0	1	0	0	0	0	4.5576	8.52e-06	0.0002	1.62e-09	rs1040551	5.25e-07	rs1810502	NA	1	4.9996	0.4605	0.3065	0.0003	3.78e-05	NA	1.79e-05	6.3e-05	0.0002	0.0015	0.0002
ENSG00000262728.1	AC123768.4	15	32907344	0	0	0	0	0	0	0.2489	8.58e-06	0.0002	3.63e-09	rs62001766	1.49e-07	rs8037818	0.0011	1	-1.8277	0.1541	0.1659	7.9e-05	6.01e-06	0.0771	NA	NA	NA	NA	NA
ENSG00000103227.14	LMF1	16	1020999	1	0	0	0	0	0	0.4545	8.62e-06	0.0002	9.07e-10	rs112799060	4.61e-11	rs112799060	4.77e-05	1	1.5348	2.17e-09	1.68e-08	2.63e-13	6.89e-13	0.0666	1.27e-05	0.0002	1	8.1e-06	3.69e-05
ENSG00000263311.1	RP11-498D10.8	16	72038702	0	0	0	0	0	0	1.0535	8.64e-06	0.0002	5.62e-09	rs10048111	9.7e-08	rs10048111	0.0733	1	-0.334	0.2594	0.2262	0.0003	0.0014	NA	NA	NA	NA	NA	NA
ENSG00000183784.5	C9orf66	9	215893	0	0	0	0	0	0	-0.8422	8.75e-06	0.0002	1.83e-10	rs522747	1.93e-09	rs522747	1.69e-05	1	-1.9891	1.03e-12	1.19e-11	5.64e-17	4.41e-12	NA	1	1	0.0006	3.98e-19	1.44e-15
ENSG00000103356.11	EARS2	16	23568391	0	0	0	0	0	0	2.2492	8.86e-06	0.0002	6.21e-09	rs4968016	5.94e-05	rs4968006	5.69e-05	1	2.0994	5.09e-05	0.0002	1.66e-08	3.6e-07	0.1527	0.0001	7.61e-05	NA	NA	2.73e-06
ENSG00000232724.1	AC111186.1	17	73070401	0	0	0	0	0	0	-0.4277	8.9e-06	0.0002	3.26e-10	rs4513132	7.66e-12	rs4513132	0.0592	1	-0.4526	2.92e-18	6.08e-17	1.16e-22	2.68e-17	NA	NA	NA	NA	NA	NA
ENSG00000136237.14	RAPGEF5	7	22396763	1	0	0	0	0	0	2.3237	8.92e-06	0.0002	2.3e-09	rs71526397	3.97e-05	7:21910115	0.0014	1	1.5211	2.68e-08	1.79e-07	3.8e-12	1.64e-07	0.0675	1	NA	0.0009	1.93e-11	8.08e-13
ENSG00000226761.3	TAS2R46	12	11214893	0	0	0	0	0	0	0.8456	8.98e-06	0.0002	1.89e-10	12:11170074	5.27e-09	rs7298020	NA	1	-3.4546	NA	NA	NA	NA	NA	1	1	3.12e-05	0.0008	1.6e-05
ENSG00000188818.8	ZDHHC11	5	851101	0	0	0	0	0	0	-1.1502	9.06e-06	0.0002	2.49e-09	5:858497	1.11e-06	5:858497	0.001	1	0.6399	1.5e-07	9.09e-07	1.89e-11	3.45e-12	1.26e-06	1.9e-05	3.31e-07	2.14e-10	5.79e-41	4.07e-53
ENSG00000135318.7	NT5E	6	86159809	1	0	0	0	0	0	3.0532	9.22e-06	0.0002	1.42e-09	rs9353310	3.52e-08	6:86129104	0.0043	1	2.4007	2.05e-07	1.22e-06	4.6e-11	1.34e-09	0.1387	7.25e-08	2.49e-09	7.5e-09	2.38e-28	7.9e-54
ENSG00000101019.17	UQCC1	20	33999944	0	0	0	0	0	0	1.8357	9.22e-06	0.0002	5.4e-09	rs2145082	1.15e-06	rs2145082	0.0019	1	2.2804	0.0023	0.0062	2.11e-06	0.0004	0.2156	NA	NA	NA	NA	NA
ENSG00000184788.8	SATL1	X	84364054	0	0	0	0	0	0	0.4584	9.28e-06	0.0002	1.1e-08	X:84343215	5.62e-07	rs722718	0.031	1	-7.4154	NA	NA	NA	NA	NA	NA	9.4e-07	1	1	NA
ENSG00000140043.7	PTGR2	14	74318547	0	0	0	0	0	0	1.7768	9.28e-06	0.0002	4.15e-09	rs12893501	6.61e-08	rs12893501	9e-08	1	1.783	1.6e-08	1.11e-07	2.38e-12	7.4e-13	0.2753	8.01e-06	1	2.63e-23	6.23e-20	1.23e-41
ENSG00000179296.9	CTGLF12P	10	49239729	0	0	0	0	0	0	-1.8907	9.36e-06	0.0002	9.79e-09	rs2125066	4.38e-06	rs7084135	NA	0	NA	NA	NA	NA	NA	NA	NA	NA	NA	NA	NA
ENSG00000188582.4	PAQR9	3	142682178	0	0	0	0	0	0	1.7014	9.4e-06	0.0002	1.27e-09	rs9832727	1.47e-09	rs9832727	2.08e-06	1	1.5242	7.93e-06	3.65e-05	3.66e-08	3.32e-09	0.0035	2.57e-08	8.24e-07	0.0003	3.71e-32	9.03e-38
ENSG00000043591.4	ADRB1	10	115803806	1	1	0	0	0	1	-1.6911	9.55e-06	0.0002	8.18e-09	rs72823020	1.6e-06	rs72823014	NA	1	-1.7027	0.7708	0.403	0.0015	3.21e-07	NA	1	1	9.91e-05	2.07e-30	5.42e-27
ENSG00000189366.5	ALG1L	3	125655882	0	0	0	0	0	0	-2.0449	9.9e-06	0.0002	2.84e-09	rs2089013	4.19e-08	rs6783770	0.0131	1	-0.9488	2.94e-20	7.4e-19	8.97e-25	1e-19	0.1304	NA	NA	NA	NA	NA
ENSG00000169230.5	PRELID1	5	176730775	0	0	0	0	0	0	3.5442	1e-05	0.0002	1.64e-09	rs1128287	1.04e-07	rs1128287	0.0802	1	4.272	1.06e-17	2.11e-16	4.72e-22	2.15e-16	0.042	5.31e-05	1.61e-09	1.04e-06	2.77e-91	4.66e-122
ENSG00000078140.9	UBE2K	4	39699664	0	0	0	0	0	0	3.3092	1e-05	0.0002	2.94e-09	4:39696766	8.98e-07	4:39696766	0.0041	1	2.9499	3.32e-10	2.81e-09	1.51e-11	8.4e-11	0.1035	1	5.47e-09	4.41e-12	4.41e-18	5.97e-40
ENSG00000261600.1	RP11-575H3.1	2	91768393	0	0	0	0	0	0	-1.9411	1.03e-05	0.0002	1.35e-05	rs7419424	0.0002	rs4278969	NA	1	-2.4233	1.64e-08	1.14e-07	7.45e-12	9.14e-09	NA	NA	NA	NA	NA	NA
ENSG00000261349.1	RP3-465N24.5	1	25593627	0	0	0	0	0	0	-1.7822	1.03e-05	0.0002	3.34e-09	MERGED_DEL_2_2433	2.79e-06	MERGED_DEL_2_2432	NA	1	-1.4035	2.45e-15	3.78e-14	1.68e-19	2.13e-12	NA	NA	NA	NA	NA	NA
ENSG00000177034.10	MTX3	5	79287082	1	0	0	0	0	0	1.6504	1.04e-05	0.0002	2.86e-09	rs2471104	1.33e-06	5:79297104	0.0056	1	1.1158	0.0402	0.0665	2.26e-05	0.0015	0.0528	1	0.0002	1	5.29e-05	2.94e-10
ENSG00000231852.2	CYP21A2	6	32006042	1	1	1	0	0	0	1.3947	1.04e-05	0.0002	1.45e-11	rs9469079	8.62e-08	rs3749962	4.84e-06	1	2.8604	4.77e-06	2.28e-05	2.62e-10	5.33e-05	0.0001	1.26e-05	6.8e-11	0.0011	1	1.82e-11
ENSG00000260708.1	CTA-29F11.1	22	47158460	0	0	0	0	0	0	0.9169	1.07e-05	0.0002	1.77e-09	rs12389	4.29e-06	rs5769138	NA	1	1.7506	2.05e-16	3.52e-15	6.11e-21	9.61e-12	NA	NA	NA	NA	NA	NA
ENSG00000108556.7	CHRNE	17	4806369	0	0	0	0	0	0	0.7148	1.08e-05	0.0002	2.6e-09	rs2302316	1.85e-08	rs2302316	0.0044	1	1.5307	0.737	0.3932	0.0009	0.0003	0.0198	4.81e-07	1	1	9.65e-17	1.57e-21
ENSG00000197841.10	ZNF181	19	35225060	0	0	0	0	0	0	1.9178	1.09e-05	0.0002	7.17e-09	rs7259475	1.2e-06	rs7259475	3.87e-05	1	1.1915	6.41e-06	2.99e-05	2.11e-09	4.84e-08	0.0483	1	0.0001	NA	NA	0.0003
ENSG00000239665.4	RP11-295P9.3	10	13673143	0	0	0	0	0	0	0.7114	1.1e-05	0.0002	2.78e-09	rs2502209	8.74e-07	rs2895579	1e-08	1	0.943	0.1528	0.1649	4.23e-05	3.62e-05	1e-08	NA	NA	NA	NA	NA
ENSG00000213676.6	ATF6B	6	32096030	0	0	0	0	0	0	2.3962	1.1e-05	0.0002	9.77e-11	rs114613918	9.26e-11	rs114613918	4.63e-05	1	3.26	1.93e-11	1.93e-10	1.81e-16	1.17e-12	0.0928	1.15e-05	0.0003	1	1	2.54e-05
ENSG00000125388.15	GRK4	4	2965335	1	1	0	0	0	0	-0.021	1.1e-05	0.0002	1.63e-09	rs80076664	2.31e-09	rs2471323	0.0039	1	-0.1112	0.0112	0.0243	3.76e-06	3.45e-06	0.0017	1	1	2.5e-07	3.38e-17	2.12e-25
ENSG00000167165.14	UGT1A6	2	234601512	1	1	0	0	0	0	3.0316	1.11e-05	0.0002	2.87e-09	rs11685892	4.38e-05	rs11685892	4.74e-06	1	0.8908	0.6367	0.364	0.0005	8.2e-06	0.0913	1.14e-08	4.22e-05	0.0002	1.36e-09	2.08e-11
ENSG00000165810.12	BTNL9	5	180467225	0	0	0	0	0	0	0.9035	1.11e-05	0.0002	1.54e-09	rs1467	4.24e-06	rs13359580	1.12e-06	1	1.1525	0.148	0.1617	8.47e-05	5.27e-05	0.1031	1.69e-05	1.83e-08	1	1.68e-10	3.79e-08
ENSG00000223745.3	RP4-717I23.3	1	93811444	0	0	0	0	0	0	0.77	1.12e-05	0.0002	8.49e-09	rs771458	2.8e-05	1:93287050	0.0006	1	1.2606	1.72e-22	5.19e-21	2.21e-26	1.17e-15	1e-08	NA	NA	NA	NA	NA
ENSG00000183346.6	C10orf107	10	63422719	0	0	0	0	0	0	-2.7538	1.12e-05	0.0002	7.59e-09	rs7903789	4.11e-10	rs7903791	0.0258	1	-3.1704	6.54e-05	0.0003	2.47e-08	3.1e-09	NA	1	1	0.0003	1.47e-20	4.98e-23
ENSG00000243926.1	TIPARP-AS1	3	156392130	0	0	0	0	0	0	-0.407	1.13e-05	0.0002	1.3e-09	rs9822906	4.54e-07	rs9822906	0.0024	1	-0.0669	2.87e-13	3.55e-12	2.65e-17	2.42e-14	0.0026	NA	NA	NA	NA	NA
ENSG00000159712.10	ANKRD18CP	9	99983517	0	0	0	0	0	0	-1.3897	1.13e-05	0.0002	2.72e-09	rs10981931	8.71e-07	rs10981931	0.0001	1	-3.525	NA	NA	NA	NA	NA	1	NA	NA	NA	NA
ENSG00000109182.7	CWH43	4	48988264	0	0	0	0	0	0	-2.4311	1.15e-05	0.0002	2.51e-08	rs1455942	2.4e-07	rs1455942	0.0975	1	-2.2654	3.25e-17	6.07e-16	4.89e-21	5.7e-12	0.0011	NA	NA	NA	NA	NA
ENSG00000171903.12	CYP4F11	19	16045677	1	1	1	0	0	0	3.5785	1.15e-05	0.0002	1.92e-09	rs12980517	2.16e-09	rs11670222	0.0034	1	3.6036	0.248	0.22	0.0001	0.0004	0.0788	1	2.63e-12	1.38e-05	5.21e-36	6.13e-26
ENSG00000253930.1	RP11-1149O23.2	8	23046792	0	0	0	0	0	0	1.3199	1.16e-05	0.0002	4.23e-09	rs6988146	2.64e-09	rs4872090	0.0279	1	-0.1556	0.1738	0.1789	9.36e-05	6.63e-05	NA	NA	NA	NA	NA	NA
ENSG00000168938.5	PPIC	5	122372436	0	0	0	0	0	0	2.8053	1.18e-05	0.0002	3.02e-09	rs4288111	3.62e-08	rs4836382	0.0089	1	2.7731	0.0008	0.0023	7.43e-05	0.0007	0.0531	1.63e-05	6.73e-10	9.21e-05	5.14e-11	3.11e-19
ENSG00000236467.3	RP11-443A13.5	10	78647802	0	0	0	0	0	0	-0.969	1.18e-05	0.0002	1.48e-09	rs612797	2.14e-08	rs612797	5.06e-05	1	-3.5304	NA	NA	NA	NA	NA	NA	NA	NA	NA	NA
ENSG00000102763.11	VWA8	13	42535256	1	0	0	0	0	0	2.6501	1.18e-05	0.0002	3.5e-09	rs75037512	5.02e-08	rs9566889	2.56e-05	1	1.8466	0.0047	0.0116	2.4e-06	3.29e-05	0.0898	NA	NA	NA	NA	NA
ENSG00000150076.18	C10orf68	10	32871962	0	0	0	0	0	0	-0.2938	1.18e-05	0.0002	8.88e-10	rs11009127	0.0019	rs56679614	0.0002	0	NA	NA	NA	NA	NA	NA	8.02e-05	1	1	0.0001	9.54e-05
ENSG00000188846.9	RPL14	3	40498783	0	0	0	0	0	0	5.1974	1.19e-05	0.0002	2.26e-10	rs1454497	1.72e-06	rs72863262	1e-08	1	3.9098	0.286	0.2389	0.0003	2.27e-06	0.0007	1	0.0001	7.04e-06	4.62e-10	6.95e-07
ENSG00000141447.12	OSBPL1A	18	21977844	0	0	0	0	0	0	1.5528	1.19e-05	0.0002	2.18e-09	rs28683728	1.5e-05	rs117781334	6.21e-05	1	0.8276	0.0323	0.0564	1.69e-05	3.97e-05	0.0426	1.56e-07	1.77e-07	1.31e-11	1.38e-21	2.65e-41
ENSG00000100439.6	ABHD4	14	23069028	0	0	0	0	0	0	2.0665	1.2e-05	0.0002	2.51e-09	rs7140543	3.2e-07	rs7140543	0.0001	1	2.6768	1.33e-07	8.14e-07	2.14e-11	2.5e-06	0.0358	1	1	0.0008	5.02e-05	3.74e-06
ENSG00000164039.10	BDH2	4	104021040	0	1	0	0	0	0	3.0898	1.23e-05	0.0002	6.76e-10	4:104010619	1.98e-07	4:104010619	0.0012	1	3.5436	3.15e-09	2.4e-08	8.27e-13	4.22e-13	0.078	2.35e-08	4.4e-06	1.28e-06	3.92e-22	1.08e-30
ENSG00000231500.2	RPS18	6	33239825	0	0	0	0	0	0	6.3346	1.23e-05	0.0002	6.25e-13	rs115165751	0.0019	rs58304062	0.0224	1	6.705	3.38e-08	2.22e-07	2.41e-12	1.97e-07	0.0304	0.0001	6.36e-14	6.17e-08	8.12e-22	5.89e-36
ENSG00000119977.16	TCTN3	10	97453900	1	0	0	0	0	0	2.355	1.24e-05	0.0002	2.17e-09	rs11188394	1.24e-07	rs57347444	0.0156	1	2.4558	3.71e-05	0.0002	1.38e-08	1.05e-08	0.0092	7.41e-05	1	1.83e-07	8.14e-08	7.9e-16
ENSG00000251379.1	RP11-484O2.1	4	15421656	0	0	0	0	0	0	-1.2817	1.24e-05	0.0002	8.58e-09	rs73125606	1.07e-06	4:15561714	0.0537	1	-7.4154	NA	NA	NA	NA	NA	NA	NA	NA	NA	NA
ENSG00000198677.6	TTC37	5	94890711	0	0	0	0	0	0	3.3224	1.25e-05	0.0002	1.73e-10	rs73777223	3.38e-06	rs73777223	1e-08	1	2.2969	4.62e-05	0.0002	1.76e-08	1.81e-10	0.1195	1	6.45e-07	1.53e-07	2.63e-07	6.91e-08
ENSG00000123213.18	NLN	5	65018023	0	0	0	0	0	0	2.3287	1.27e-05	0.0002	6.42e-09	rs3855589	4.56e-08	rs1301475	8.83e-05	1	1.5832	0.0024	0.0065	1.64e-06	2.58e-06	0.1405	1	1.07e-05	8.46e-08	0.0007	3.24e-10
ENSG00000151806.9	GUF1	4	44680574	0	0	0	0	0	0	2.365	1.28e-05	0.0002	2.19e-09	4:44858530	9.68e-07	rs11730786	0.0035	1	1.836	7.06e-10	5.76e-09	1.31e-13	2.82e-08	0.0001	2.24e-05	3.09e-31	7.4e-46	7.83e-61	2.03e-178
ENSG00000253925.1	CTB-178M22.1	5	167614724	0	0	0	0	0	0	-3.2974	1.29e-05	0.0002	1.24e-09	rs36085460	2.31e-09	rs36085460	0.005	1	-7.4154	NA	NA	NA	NA	NA	NA	NA	NA	NA	NA
ENSG00000123892.7	RAB38	11	87908635	0	0	0	0	0	0	-0.5715	1.29e-05	0.0002	3.16e-09	rs586689	7.29e-08	rs302644	0.0203	1	-0.6829	1.12e-07	6.92e-07	2.75e-11	1.01e-09	0.025	1	4.28e-08	1.81e-07	1.6e-31	9.36e-45
ENSG00000188636.3	LDOC1L	22	44894178	0	0	0	0	0	0	1.2706	1.31e-05	0.0002	2.37e-09	rs131163	2.12e-08	rs5765707	0.0488	1	0.8132	5.83e-06	2.73e-05	3.14e-08	2.99e-06	NA	4.73e-09	4.26e-08	0.0001	3.6e-18	9.84e-36
ENSG00000203260.2	AL356475.1	1	169991390	0	0	0	0	0	0	-1.0801	1.32e-05	0.0002	1.18e-08	rs55821448	7.32e-05	rs113113237	0.032	0	NA	NA	NA	NA	NA	NA	NA	NA	NA	NA	NA
ENSG00000169519.15	METTL15	11	28129856	0	0	0	0	0	0	1.493	1.32e-05	0.0002	1.02e-08	rs4442536	2.96e-06	rs73438533	1e-08	1	0.6718	0.2396	0.2155	0.0003	0.0002	0.1506	NA	NA	NA	NA	NA
ENSG00000010030.9	ETV7	6	36356164	0	0	0	0	0	0	-0.3552	1.32e-05	0.0002	2.4e-09	rs1076928	3.95e-05	rs1076928	7.36e-05	1	-0.7183	0.0002	0.0007	7.49e-08	2.53e-07	0.0274	5.68e-09	0.0002	1.49e-05	1.77e-07	1.32e-15
ENSG00000153933.5	DGKE	17	54911460	0	0	0	0	0	0	1.0936	1.33e-05	0.0002	9.71e-09	rs6503766	2.44e-06	rs1899629	0.0775	1	0.4064	0.0089	0.02	3.52e-06	1.92e-06	0.0104	1	1.01e-08	3.43e-05	4.29e-08	3.28e-12
ENSG00000233974.3	RP11-823P9.3	5	21484120	0	0	0	0	0	0	0.4211	1.33e-05	0.0002	3.96e-09	rs4645308	8.56e-08	rs4645308	NA	1	-3.8554	NA	NA	NA	NA	NA	NA	NA	NA	NA	NA
ENSG00000070669.12	ASNS	7	97501854	1	0	0	0	0	0	1.8713	1.35e-05	0.0002	1.17e-08	7:97587235	4.91e-06	rs11982759	0.0031	1	1.2509	1.18e-05	5.25e-05	3.82e-09	5e-05	0.0322	1.03e-05	2.66e-16	1	1.98e-36	5.45e-60
ENSG00000268912.1	CTD-2619J13.17	19	58942515	0	0	0	0	0	0	-0.1255	1.35e-05	0.0002	1.15e-09	rs7260571	3.53e-06	rs4801583	NA	1	-0.4901	9.8e-06	4.42e-05	9.47e-08	1.85e-08	NA	NA	NA	NA	NA	NA
ENSG00000142188.12	TMEM50B	21	34852318	0	0	0	0	0	0	2.6392	1.36e-05	0.0002	1.78e-09	21:34840554	1.84e-06	rs8132535	1.49e-06	1	2.8857	1.8e-08	1.24e-07	3.67e-12	8.07e-08	0.0082	1	6.96e-19	2.76e-11	1.27e-29	1.85e-54
ENSG00000215795.2	RP11-488L18.3	1	247348784	0	0	0	0	0	0	-1.2104	1.36e-05	0.0002	5.92e-10	rs11588486	2.41e-10	rs11588486	NA	1	-2.7698	0.014	0.0292	5.4e-06	8.22e-06	NA	NA	NA	NA	NA	NA
ENSG00000152268.8	SPON1	11	13983914	0	0	0	0	0	0	0.8918	1.37e-05	0.0002	4.35e-09	rs11023056	7.39e-05	rs28416263	3e-08	0	NA	NA	NA	NA	NA	NA	6.57e-07	5.04e-07	3.69e-24	1.8e-44	2.61e-90
ENSG00000169249.8	ZRSR2	X	15808595	0	0	0	0	0	0	1.1152	1.37e-05	0.0002	1.03e-09	rs34306992	3.81e-07	rs34306992	0.0062	1	1.8404	1.5e-31	1.13e-29	7.94e-36	8.21e-26	0.2615	2.4e-05	6.75e-05	1.66e-07	1	2.93e-10
ENSG00000263400.2	CTC-297N7.5	17	10633094	0	0	0	0	0	0	0.8722	1.37e-05	0.0002	5.26e-09	rs10521170	1.13e-06	17:10630518	0.0002	1	1.6719	0.0049	0.012	1.46e-06	2.31e-07	1e-08	NA	NA	NA	NA	NA
ENSG00000160202.3	CRYAA	21	44589118	0	0	0	0	0	0	0.9937	1.37e-05	0.0002	4.44e-09	rs872331	4.03e-05	rs7278468	0.0219	1	-3.8788	NA	NA	NA	NA	NA	4.81e-06	5.95e-10	0.0004	1.15e-34	6.29e-54
ENSG00000182919.10	C11orf54	11	93475129	0	0	0	0	0	0	3.5751	1.37e-05	0.0002	1.1e-09	rs7950574	0.0001	rs4753501	8.15e-06	1	3.1338	2.3e-07	1.36e-06	6.66e-11	9.11e-07	0.0144	1	1	7.87e-07	3.14e-34	8.73e-44
ENSG00000260470.1	RP11-834C11.11	12	54541009	0	0	0	0	0	0	-2.5064	1.37e-05	0.0002	4.79e-09	rs2233921	7.8e-08	rs2233921	NA	1	-7.4154	NA	NA	NA	NA	NA	NA	NA	NA	NA	NA
ENSG00000120907.13	ADRA1A	8	26724790	1	1	0	0	0	1	3.4328	1.37e-05	0.0002	1.67e-09	rs13269331	5.58e-08	rs17055703	1e-07	1	2.6489	0.1593	0.1692	8.9e-05	0.0004	0.0663	1	2.73e-06	4.45e-10	1.07e-22	1.02e-20
ENSG00000171497.4	PPID	4	159644548	1	0	0	0	0	0	3.2435	1.37e-05	0.0002	3.81e-09	4:159641509	0.0002	rs11737481	0.0116	1	3.3306	0.0048	0.0119	3.87e-06	0.0002	1.14e-05	2.35e-05	1	0.0009	0.0007	0.0005
ENSG00000263335.1	AF001548.5	16	15820531	0	0	0	0	0	0	-1.1427	1.38e-05	0.0002	1.39e-08	rs16967494	5.8e-06	rs16967494	0.0013	1	-1.0107	3.26e-18	6.76e-17	2.69e-22	1.19e-20	NA	NA	NA	NA	NA	NA
ENSG00000161999.7	JMJD8	16	734529	0	0	0	0	0	0	2.433	1.38e-05	0.0002	3.49e-09	rs6597	5.84e-07	rs72773412	0.0038	1	3.2129	0.002	0.0055	5.63e-07	1.5e-06	9e-06	1	NA	NA	NA	9.07e-11
ENSG00000108448.16	TRIM16L	17	18601311	0	0	0	0	0	0	0.2311	1.38e-05	0.0002	2.72e-09	rs11078420	0.0012	rs117160613	0.0131	1	0.7919	0.0181	0.0358	1.52e-05	1.81e-10	0.0003	1	NA	NA	NA	NA
ENSG00000132677.8	RHBG	1	156339003	0	0	0	0	0	0	-0.7338	1.39e-05	0.0002	1.89e-09	rs11586833	3.46e-06	rs74118729	0.0009	1	1.1448	3.2e-11	3.12e-10	9.18e-15	6.95e-08	1e-08	1.66e-07	2.12e-06	3.55e-05	8.64e-50	1.51e-66
ENSG00000147121.11	KRBOX4	X	46306292	0	0	0	0	0	0	1.1174	1.4e-05	0.0002	4.77e-09	rs5906206	1.44e-07	rs5906206	2.37e-06	1	1.6427	5.35e-15	7.98e-14	4.46e-18	6.84e-16	0.0167	NA	NA	NA	NA	NA
ENSG00000166897.10	ELFN2	22	37823505	0	0	0	0	0	0	-3.1107	1.4e-05	0.0002	1.02e-08	rs6000671	0.0001	22:37521547	0.0412	1	-2.6438	0.0004	0.0012	1.2e-07	4.51e-08	0.1821	1	1	1	6.52e-26	1.76e-25
ENSG00000165914.10	TTC7B	14	91282823	1	0	0	0	0	0	1.5164	1.41e-05	0.0002	1.02e-10	rs6575157	3.81e-08	rs6575157	3.02e-05	1	0.296	0.0063	0.0151	4.51e-07	2.19e-07	0.031	4.93e-06	4.6e-05	8.85e-05	8.86e-05	1.44e-06
ENSG00000203872.6	C6orf163	6	88054567	0	0	0	0	0	0	0.1341	1.41e-05	0.0002	1.87e-09	rs7747129	1.76e-07	rs7747129	0.0205	1	-0.8567	0.3698	0.2734	0.0004	9.99e-05	0.0619	NA	1	3.07e-05	0.0014	0.0004
ENSG00000231487.1	AP006285.7	11	1684573	0	0	0	0	0	0	-0.018	1.44e-05	0.0003	2.13e-09	rs6578519	1.22e-09	rs73409592	NA	1	1.5294	1.82e-06	9.31e-06	3.61e-10	1.62e-07	NA	NA	NA	NA	NA	NA
ENSG00000205060.6	SLC35B4	7	134001803	0	0	0	0	0	0	2.2015	1.46e-05	0.0003	3.35e-09	rs35336643	5.14e-08	rs1978504	5.18e-06	1	1.8143	0.1699	0.1761	0.0002	5.32e-05	0.0012	9.71e-11	0.0001	3.79e-32	6.03e-29	1.1e-72
ENSG00000184985.12	SORCS2	4	7194265	0	0	0	0	0	0	-0.2784	1.48e-05	0.0003	8.06e-10	rs12501357	4.86e-05	rs4696737	1e-08	1	0.6404	0.0837	0.112	2.11e-05	2.31e-05	0.0268	3.85e-05	3.82e-11	1e-16	3.87e-40	4.94e-73
ENSG00000176681.10	LRRC37A	17	44370099	1	0	0	0	0	0	-1.802	1.51e-05	0.0003	2.84e-08	rs148910659	9.18e-09	rs190544400	NA	1	-1.5606	3.71e-27	1.93e-25	9.11e-29	1.14e-25	1e-08	NA	0.0004	1.35e-31	2.47e-64	1.47e-107
ENSG00000166825.9	ANPEP	15	90358633	1	0	0	0	0	0	4.5482	1.52e-05	0.0003	6.72e-10	rs72754570	3.2e-07	rs7168849	4.1e-07	1	5.074	0.0382	0.0641	0.0002	0.0003	0.0177	4.86e-10	0.0001	0.0012	5.06e-27	7.51e-27
ENSG00000162415.6	ZSWIM5	1	45771881	0	0	0	0	0	0	-0.5992	1.52e-05	0.0003	3.65e-09	rs149398897	3.31e-06	rs77952288	0.0002	1	-0.9229	0.0481	0.0759	4.88e-05	1.4e-05	NA	1.67e-06	8.3e-05	4.04e-05	7.48e-16	4.19e-25
ENSG00000240288.3	GHRLOS	3	10329098	0	0	0	0	0	0	0.2487	1.52e-05	0.0003	9.17e-09	rs35681	3.44e-07	rs35680	0.0642	1	-0.0281	4.48e-10	3.74e-09	4.26e-12	9.95e-11	0.0164	5.9e-08	NA	NA	NA	NA
ENSG00000138792.5	ENPEP	4	111286889	0	0	0	0	0	0	3.0853	1.54e-05	0.0003	1.04e-09	rs35499292	1.86e-09	rs190979031	8.85e-05	1	2.0342	0.0186	0.0367	9.57e-06	4.56e-06	0.0342	1	1.64e-05	1	2.11e-10	4.32e-12
ENSG00000213663.4	CTD-2158P22.1	5	118883301	0	0	0	0	0	0	-0.5003	1.55e-05	0.0003	3.76e-09	rs17454921	3.79e-10	5:118834286	NA	1	-7.4154	NA	NA	NA	NA	NA	NA	NA	NA	NA	NA
ENSG00000125430.4	HS3ST3B1	17	14204400	0	0	0	0	0	0	3.0133	1.56e-05	0.0003	3.96e-09	rs7216506	1e-07	rs7216506	0.0399	1	2.6234	0.1899	0.1888	7.04e-05	7.71e-08	0.1312	1.06e-05	1	0.0004	7.68e-08	1.11e-08
ENSG00000117533.10	VAMP4	1	171711387	0	0	0	0	0	0	1.7211	1.57e-05	0.0003	6.39e-09	rs78075821	7.49e-08	rs2421911	0.0029	1	1.5025	1.01e-05	4.56e-05	4.25e-09	1.85e-09	0.0422	4.59e-05	5.04e-31	2.07e-28	1.11e-35	1.67e-109
ENSG00000146243.9	IRAK1BP1	6	79577189	0	0	0	0	0	0	-0.1603	1.58e-05	0.0003	2.49e-09	rs2174742	0.0012	rs9352694	0.0015	1	-1.2821	8.3e-11	7.71e-10	1.47e-14	1.77e-13	1e-08	1	1	0.0007	0.0009	4.38e-05
ENSG00000167646.9	DNAAF3	19	55678090	0	0	0	0	0	0	-2.4027	1.59e-05	0.0003	4.38e-09	rs10422172	4.61e-09	rs10422172	0.0428	1	-1.3884	1.06e-16	1.88e-15	3.61e-21	5.63e-13	0.0026	NA	NA	NA	NA	NA
ENSG00000108823.11	SGCA	17	48243346	0	0	0	0	0	0	-1.1406	1.6e-05	0.0003	5.11e-09	rs2586471	4.24e-08	rs2586471	0.0155	1	0.4777	7.54e-21	1.98e-19	2.81e-25	4.42e-09	0.0244	4.54e-12	1.04e-07	3.74e-18	3.68e-68	3.22e-124
ENSG00000138316.6	ADAMTS14	10	72432559	0	0	0	0	0	0	-1.8254	1.61e-05	0.0003	8.25e-09	rs142199091	5.23e-07	rs142199091	0.0009	1	-1.6763	0.0004	0.0014	1.07e-07	8.96e-06	0.0401	3.37e-07	1	1	5.76e-05	0.0004
ENSG00000013583.4	HEBP1	12	13153118	0	0	0	0	0	0	2.2482	1.61e-05	0.0003	3.31e-09	rs3825272	9.36e-07	12:13165945	2.3e-05	1	3.3614	1.79e-05	7.68e-05	4.96e-09	1.68e-07	0.0084	8e-07	2.4e-05	3.26e-06	1.03e-11	3.62e-22
ENSG00000253958.1	CLDN23	8	8559448	0	0	0	0	0	0	0.9059	1.62e-05	0.0003	4.87e-09	rs10088439	1.81e-10	rs10098234	0.1324	1	1.9693	4.06e-08	2.64e-07	6.33e-12	5e-11	NA	1	1.1e-17	2.66e-06	2.18e-85	1.54e-110
ENSG00000170899.6	GSTA4	6	52860176	1	1	0	1	0	0	1.7482	1.63e-05	0.0003	1.58e-10	rs624042	1.02e-05	rs636357	0.0587	1	2.058	6.86e-06	3.19e-05	2.45e-09	1.22e-06	0.1894	2.8e-05	6.66e-06	1.51e-07	4.18e-24	1.43e-36
ENSG00000252531.1	SNORA73	2	3628160	0	0	0	0	0	0	1.1851	1.63e-05	0.0003	3.14e-10	rs34815848	0.0006	rs11696000	NA	0	NA	NA	NA	NA	NA	NA	NA	NA	NA	NA	NA
ENSG00000196365.7	LONP1	19	5720583	0	0	0	0	0	0	3.3272	1.64e-05	0.0003	2.68e-09	rs3892355	3.97e-05	rs671283	1e-08	1	3.6258	0.0009	0.0028	2.54e-07	4.49e-09	0.0149	1.52e-05	2.05e-10	4.79e-09	3.36e-30	1.51e-54
ENSG00000162851.6	TFB2M	1	246729626	0	0	0	0	0	0	3.2083	1.65e-05	0.0003	1.21e-09	rs3124117	3.15e-08	rs3124117	0.0038	1	2.9321	3.99e-05	0.0002	7.52e-09	4.83e-07	NA	1.85e-05	2.38e-14	3.63e-06	9.02e-26	1.27e-40
ENSG00000243955.1	GSTA1	6	52668708	1	1	0	1	0	0	5.2285	1.66e-05	0.0003	5.01e-09	rs6423287	0.0001	rs147600100	1.8e-07	1	6.0497	0.0003	0.001	9.92e-08	5.21e-09	0.063	6.26e-07	0.0004	0.0004	8.89e-30	1.08e-26
ENSG00000163964.9	PIGX	3	196439229	0	0	0	0	0	0	1.0746	1.67e-05	0.0003	4.12e-09	rs55955392	4.37e-07	rs55868175	5.45e-06	1	0.9689	0.0029	0.0076	7.88e-07	0.0002	0.0367	3.51e-06	1	1.45e-19	5.96e-14	2.64e-29
ENSG00000198700.5	IPO9	1	201804082	0	0	0	0	0	0	1.7868	1.67e-05	0.0003	2.06e-09	rs2819346	1.49e-07	rs2820313	1.19e-05	1	1.7739	0.4713	0.3104	0.0003	8.07e-05	0.0963	1	0.0002	1	6.01e-08	1.3e-06
ENSG00000068654.11	POLR1A	2	86333278	0	0	0	0	0	0	1.7628	1.67e-05	0.0003	5.83e-09	rs6709961	9.07e-07	rs6709961	1e-08	1	1.1452	0.1865	0.1866	0.0001	0.0001	1e-08	1	9.4e-07	7.52e-08	3.29e-19	4.84e-19
ENSG00000115816.9	CEBPZ	2	37458773	0	1	0	0	0	0	3.2768	1.68e-05	0.0003	2.73e-09	rs11679617	4e-06	rs13008236	6.21e-05	1	1.9428	0.2459	0.2189	0.0002	0.0002	0.0483	1	0.0003	1.65e-05	1.57e-08	9.03e-15
ENSG00000197888.2	UGT2B17	4	69434245	1	1	0	1	0	0	2.2676	1.68e-05	0.0003	1.13e-08	rs150926359	0.0006	4:70424845	NA	1	1.4347	3.5e-15	5.33e-14	2.78e-19	7.46e-10	NA	1.6e-05	1	1	2.14e-05	1.67e-07
ENSG00000160221.12	C21orf33	21	45553487	0	0	0	0	0	0	4.1758	1.69e-05	0.0003	5.23e-09	21:45440378	3.69e-08	21:45440378	0.0004	1	-0.6393	1.79e-36	2.08e-34	2.59e-42	2.42e-72	NA	7e-05	1	3.15e-07	1.36e-15	1.09e-19
ENSG00000197360.5	ZNF98	19	22715287	0	0	0	0	0	0	-2.7939	1.71e-05	0.0003	5.24e-09	rs10404322	0.0005	rs8108027	6.06e-05	1	-7.4154	NA	NA	NA	NA	NA	NA	1	NA	NA	NA
ENSG00000171495.12	MROH2B	5	41071405	0	0	0	0	0	0	-2.0532	1.72e-05	0.0003	8.5e-09	5:40991275	2.02e-06	5:40991275	1e-08	1	-2.5845	2.84e-18	5.92e-17	1.09e-22	9.04e-12	0.0027	NA	NA	NA	NA	NA
ENSG00000142686.7	C1orf216	1	36185073	0	0	0	0	0	0	0.9004	1.73e-05	0.0003	1.6e-08	rs4653157	2.57e-06	rs274130	0.0137	1	1.1942	0.0005	0.0017	3.55e-07	1.07e-06	0.141	1	1	1	1.63e-13	6.03e-13
ENSG00000264016.2	CTC-297N7.9	17	10672333	0	0	0	0	0	0	0.8165	1.74e-05	0.0003	1.73e-08	rs13341205	2.6e-06	rs13341205	0.0028	1	1.4402	0.2767	0.2346	0.0001	4.91e-05	0.2084	NA	NA	NA	NA	NA
ENSG00000162704.11	ARPC5	1	183604892	1	0	0	0	0	0	3.7093	1.74e-05	0.0003	7.74e-09	rs7519596	1.47e-08	rs7519596	0.0036	1	2.451	2.83e-05	0.0001	1.1e-07	2.34e-06	0.0243	5.97e-05	6.66e-07	5.99e-10	1.01e-31	1.58e-48
ENSG00000153012.7	LGI2	4	25032501	0	0	0	0	0	0	-1.5224	1.76e-05	0.0003	9.62e-10	rs16876637	2.89e-06	rs6820656	0.0007	1	-2.2804	5.3e-05	0.0002	1.26e-07	4.93e-06	0.0604	1	3.93e-07	4.55e-17	3.17e-27	8.45e-53
ENSG00000232229.1	LINC00865	10	91589267	0	0	0	0	0	0	-1.6126	1.76e-05	0.0003	8.59e-09	rs35569149	4.83e-10	rs35569149	0.0124	1	-1.491	1.32e-07	8.09e-07	2.84e-11	5.07e-06	NA	NA	NA	NA	NA	NA
ENSG00000223510.2	CDRT15	17	14140179	0	0	0	0	0	0	-2.1996	1.77e-05	0.0003	4.7e-09	rs6502327	6.7e-07	17:13910746	0.0085	1	-1.9391	3.68e-15	5.58e-14	9.65e-19	1.73e-12	NA	1	1	NA	NA	NA
ENSG00000164334.11	FAM170A	5	118965254	0	0	0	0	0	0	-2.1009	1.79e-05	0.0003	7.97e-09	rs80063787	5.2e-08	rs80001599	0.1757	1	-1.7801	1.18e-10	1.07e-09	1.84e-14	8.62e-15	0.0145	1	NA	NA	NA	2.03e-49
ENSG00000111696.7	NT5DC3	12	104234975	0	0	0	0	0	0	1.1582	1.8e-05	0.0003	6.55e-09	rs61939568	2.22e-08	rs61939568	0.0003	1	1.058	1.11e-23	3.92e-22	4.31e-28	1.44e-20	0.0003	3.57e-08	4.22e-06	1.87e-15	4.97e-43	1.07e-64
ENSG00000217733.2	CCT7P1	6	150201098	0	0	0	0	0	0	-3.0823	1.82e-05	0.0003	3.71e-09	rs9478192	2.06e-07	rs1889472	NA	1	-7.4154	NA	NA	NA	NA	NA	NA	NA	NA	NA	NA
ENSG00000107798.13	LIPA	10	91174314	0	0	0	0	0	0	3.7577	1.83e-05	0.0003	5.78e-09	10:91012222	1.58e-08	rs2243547	3.36e-05	1	2.6441	0.0751	0.1043	4.51e-05	6.54e-05	0.004	1	1.35e-15	4.2e-07	2.49e-65	3.66e-94
ENSG00000184402.10	SS18L1	20	60718822	0	0	0	0	0	0	2.6436	1.85e-05	0.0003	7.67e-09	20:60720374	1.28e-09	rs68101474	0.0002	1	3.121	0.0314	0.0551	9.12e-06	6.55e-07	0.1482	1	0.0002	6.85e-06	8.4e-12	5.03e-17
ENSG00000205403.8	CFI	4	110723335	1	0	0	0	0	0	6.0406	1.88e-05	0.0003	1.33e-10	rs13117504	9.52e-10	rs72674868	1e-08	1	5.5466	0.4463	0.3016	0.0004	0.0002	0.0016	1.63e-06	1	0.0001	4.48e-09	2.43e-12
ENSG00000170889.9	RPS9	19	54704610	0	0	0	0	0	0	4.1446	1.9e-05	0.0003	7.46e-09	rs166252	3.38e-05	19:54701848	0.0002	1	5.0224	0.1224	0.1445	2.85e-05	5.92e-06	1e-08	1	1.99e-09	1	4.74e-15	7.27e-21
ENSG00000231435.1	AC011747.3	2	8715631	0	0	0	0	0	0	-1.9693	1.92e-05	0.0003	1.05e-08	rs11904418	2.25e-07	rs10929538	0.0048	1	-2.0124	4.96e-11	4.71e-10	6.65e-15	5.55e-11	NA	NA	NA	NA	NA	NA
ENSG00000162623.11	TYW3	1	75199093	0	0	0	0	0	0	2.1841	1.93e-05	0.0003	1.68e-08	rs6668736	2.12e-07	rs1327086	0.0498	1	1.5412	0.4376	0.2986	0.0006	1.22e-07	0.0531	1	1	1	0.0001	0.0002
ENSG00000177465.4	ACOT4	14	74058410	0	0	0	0	0	0	2.0821	1.93e-05	0.0003	8.98e-09	rs8018231	6.89e-08	rs4899474	0.0221	1	2.0941	0.0157	0.0319	8.8e-06	4.48e-06	NA	7.11e-05	0.0001	1	4.04e-07	1.93e-12
ENSG00000261490.1	RP11-448G15.3	4	10074643	0	0	0	0	0	0	0.2392	1.93e-05	0.0003	4.99e-09	rs17420513	1.38e-05	rs17420513	0.009	1	-0.1623	0.1121	0.1364	8.23e-05	0.0009	NA	NA	NA	NA	NA	NA
ENSG00000269996.1	RP11-343N15.5	1	121133256	0	0	0	0	0	0	1.6016	1.96e-05	0.0003	3.51e-08	rs10903164	5.2e-08	rs10903164	NA	0	NA	NA	NA	NA	NA	NA	NA	NA	NA	NA	NA
ENSG00000144891.13	AGTR1	3	148415571	1	1	0	0	0	1	3.552	1.96e-05	0.0003	3.77e-09	rs409742	7.06e-05	rs2638363	0.0035	1	3.3312	0.0084	0.0191	3.3e-06	7.67e-08	0.1194	2.77e-06	4.21e-14	5.82e-11	3.62e-26	1.02e-52
ENSG00000049323.11	LTBP1	2	33172039	0	0	0	0	0	0	1.6073	1.97e-05	0.0003	1.46e-08	rs4952281	1.76e-06	rs4952281	1e-08	1	1.3956	0.0008	0.0024	2.46e-07	1.63e-06	0.0305	1	0.0001	3.74e-08	1.7e-32	2.1e-37
ENSG00000137745.7	MMP13	11	102826463	0	1	0	0	0	1	-2.2467	1.97e-05	0.0003	9.04e-09	rs116187470	4.11e-10	rs680753	0.0003	1	-7.4154	NA	NA	NA	NA	NA	1	1	8.68e-05	0.0009	0.0001
ENSG00000175322.7	ZNF519	18	14132489	0	0	0	0	0	0	-0.949	1.97e-05	0.0003	4.42e-09	rs9958799	0.0003	rs8085831	0.0127	1	-1.7766	3.91e-14	5.29e-13	2.73e-18	4.76e-15	0.0081	1	0.0002	0.0001	0.0001	0.0003
ENSG00000144827.4	ABHD10	3	111697857	0	0	0	0	0	0	2.8347	1.99e-05	0.0003	4.52e-10	rs3749306	5.7e-08	rs3749307	0.0016	1	2.848	0.1259	0.1468	9.15e-05	6.87e-06	0.2414	6.05e-07	9.16e-11	8.93e-05	0.0004	5.19e-09
ENSG00000172771.7	EFCAB12	3	129147494	0	0	0	0	0	0	-0.8215	1.99e-05	0.0003	5.39e-09	rs4128191	1.22e-05	rs114110329	0.0019	1	0.3211	0.0182	0.036	1.12e-05	0.0002	0.0019	NA	NA	NA	NA	NA
ENSG00000258701.1	LINC00638	14	105287538	0	0	0	0	0	0	-1.5005	2e-05	0.0003	8.11e-09	rs34149633	6.57e-06	rs12889498	NA	1	-0.9922	1.45e-09	1.14e-08	2.45e-13	8.22e-12	NA	NA	NA	NA	NA	NA
ENSG00000180694.9	TMEM64	8	91803777	0	0	0	0	0	0	2.4783	2.01e-05	0.0003	6.16e-10	rs7012741	2.35e-08	rs16905041	0.0019	1	1.8269	0.0051	0.0124	1.17e-05	2.8e-05	0.2407	2.48e-08	1.64e-11	3.02e-16	1.35e-24	2.03e-55
ENSG00000230563.2	RP5-828H9.1	20	5451853	0	0	0	0	0	0	-3.8831	2.01e-05	0.0003	3.77e-09	rs2423103	5.32e-10	rs2423103	NA	1	-7.4154	NA	NA	NA	NA	NA	NA	NA	NA	NA	NA
ENSG00000129103.13	SUMF2	7	56131695	0	0	0	0	0	0	3.542	2.02e-05	0.0003	5.6e-09	rs12668532	6.26e-09	7:56043875	0.1914	1	3.7017	3.19e-06	1.57e-05	1.06e-09	3.51e-10	0.0369	9.5e-05	8.28e-06	3.03e-14	1.24e-26	2.56e-39
ENSG00000136213.7	CHST12	7	2443223	0	1	0	0	0	0	0.8325	2.03e-05	0.0003	1.03e-08	rs55924469	1.69e-11	rs55924469	0.0882	1	0.0038	2.09e-07	1.24e-06	2.86e-11	2.65e-09	0.0121	7.17e-06	9.44e-08	0.0002	4.4e-10	3.03e-15
ENSG00000248758.1	CTD-2215E18.2	5	96537584	0	0	0	0	0	0	-0.4941	2.04e-05	0.0003	8.58e-09	rs1592764	1.17e-10	rs1592764	NA	1	-7.4154	NA	NA	NA	NA	NA	NA	NA	NA	NA	NA
ENSG00000233445.1	RPL17P11	2	234630711	0	0	0	0	0	0	1.7451	2.05e-05	0.0003	1.77e-09	rs11685892	1.18e-07	rs10179091	NA	1	-0.2606	9.51e-13	1.11e-11	1.47e-16	8.86e-12	NA	NA	NA	NA	NA	NA
ENSG00000236296.3	GUSBP5	4	144480625	0	0	0	0	0	0	-1.263	2.06e-05	0.0004	1.63e-08	4:144475634	4.27e-07	4:144475629	0.0239	1	-1.6779	0.0003	0.0011	2.32e-07	3.19e-06	0.0935	NA	NA	NA	NA	NA
ENSG00000271824.1	AC009014.3	5	135528822	0	0	0	0	0	0	-0.7195	2.08e-05	0.0004	1.11e-08	rs17839786	1.63e-05	rs13181871	NA	1	-3.1952	0.7805	0.4055	0.0011	5.32e-09	NA	NA	NA	NA	NA	NA
ENSG00000168000.10	BSCL2	11	62477317	1	0	0	0	0	0	1.8381	2.09e-05	0.0004	9.27e-10	rs148248716	0.0003	rs61928055	0.0392	1	2.8823	6.03e-12	6.39e-11	9.15e-16	2e-26	0.0018	1.78e-12	8.62e-18	1.62e-05	2.37e-06	4.82e-20
ENSG00000241106.2	HLA-DOB	6	32784825	1	1	0	0	0	0	-0.9673	2.1e-05	0.0004	9.39e-10	6:32796856	7.32e-11	rs4148876	0.0373	1	-0.0915	2.36e-20	5.98e-19	7.11e-26	1.19e-29	0.0034	5.23e-05	1	2.67e-05	1	3.08e-07
ENSG00000228445.1	UGT1A2P	2	234655860	0	0	0	0	0	0	1.8742	2.11e-05	0.0004	1.38e-09	rs10180090	1.34e-05	rs116525028	NA	1	-0.1308	0.0259	0.0474	1.16e-06	1.16e-13	NA	NA	NA	NA	NA	NA
ENSG00000099338.18	CATSPERG	19	38826415	0	0	0	0	0	0	-1.4984	2.12e-05	0.0004	1.44e-09	19:38827049	4.76e-10	rs150783021	0.0096	1	-1.0927	0.0006	0.002	3.23e-07	1.94e-06	0.0095	NA	NA	NA	NA	NA
ENSG00000117480.11	FAAH	1	46859937	1	1	0	0	0	0	2.015	2.14e-05	0.0004	6.09e-09	rs147712895	6e-07	rs147712895	0.0409	1	3.5382	0.2723	0.2326	0.0004	0.0024	0.0047	7.76e-10	3.93e-10	2.56e-14	0.0002	4.55e-19
ENSG00000214253.4	FIS1	7	100895597	0	0	0	0	0	0	3.484	2.14e-05	0.0004	1.21e-08	rs6964812	8.24e-07	rs10487887	0.0376	1	4.2568	0.4416	0.2999	0.0004	0.0001	0.0237	5.76e-07	1.43e-05	7.25e-10	8.08e-27	2.71e-26
ENSG00000200169.1	RNU5D-1	1	45196842	0	0	0	0	0	0	2.3635	2.15e-05	0.0004	1.02e-08	1:45196359	2.17e-05	rs11211026	NA	1	-7.4154	NA	NA	NA	NA	NA	NA	NA	NA	NA	NA
ENSG00000100665.7	SERPINA4	14	95027428	0	0	0	0	0	0	4.0252	2.17e-05	0.0004	9.23e-09	rs910342	6.32e-07	rs113878246	0.0008	1	4.8163	0.1607	0.1702	5.61e-05	4.96e-05	0.0325	5.72e-09	1	0.0002	9.14e-13	6.21e-16
ENSG00000131386.13	GALNT15	3	16216156	0	0	0	0	0	0	0.6056	2.23e-05	0.0004	9.21e-09	rs17041875	1.98e-06	rs112130382	0.0061	1	-0.434	6.01e-08	3.84e-07	1.45e-11	0.0001	0.0113	NA	NA	NA	NA	NA
ENSG00000114054.9	PCCB	3	135969148	1	0	0	0	0	0	3.0924	2.24e-05	0.0004	1.44e-08	rs73222236	1.57e-06	rs5026242	0.0005	1	3.0467	0.0003	0.0011	2.2e-07	1.05e-06	0.1389	1	5.67e-06	2.71e-05	1.5e-18	5e-23
ENSG00000228695.5	CES1P1	16	55794460	1	0	0	0	0	0	1.5552	2.26e-05	0.0004	2.65e-09	rs3859094	2.07e-09	rs34099111	8e-07	1	1.3251	1.84e-08	1.27e-07	3e-12	3.72e-16	1e-08	NA	NA	NA	NA	NA
ENSG00000065457.6	ADAT1	16	75657198	0	0	0	0	0	0	1.615	2.27e-05	0.0004	4.77e-09	rs7199936	1.62e-06	16:75571388	0.04	1	0.9619	2.57e-10	2.21e-09	8.05e-14	6.53e-10	0.0603	1	1.21e-06	0.0007	6.96e-21	9.37e-26
ENSG00000162779.16	AXDND1	1	179334855	0	0	0	0	0	0	-2.8402	2.27e-05	0.0004	4.97e-09	rs41314037	1.36e-05	rs7534976	0.0098	1	-3.7992	NA	NA	NA	NA	NA	NA	NA	NA	NA	NA
ENSG00000064199.2	SPA17	11	124543778	0	0	0	0	0	0	-1.4398	2.28e-05	0.0004	5.24e-09	rs7927406	1.44e-06	rs9735792	0.0219	1	-2.0583	0.0964	0.1234	5.32e-05	5.26e-06	0.1748	1	0.0003	1	8.15e-16	4.67e-20
ENSG00000147573.12	TRIM55	8	67039131	0	0	0	0	0	0	2.4626	2.28e-05	0.0004	3.07e-09	8:67030439	3.89e-09	rs7839635	0.0053	1	2.3327	0.0176	0.0351	1.46e-05	3.42e-05	0.0008	1.46e-06	1.48e-05	0.0002	9.52e-05	8.02e-10
ENSG00000124422.7	USP22	17	20947073	0	0	0	0	0	0	3.4662	2.29e-05	0.0004	2.55e-08	rs6618	1.34e-07	rs899340	0.0005	1	3.0282	0.0087	0.0197	6.35e-06	1.08e-06	0.0287	4.22e-05	1	1.06e-51	7.23e-07	3.47e-40
ENSG00000100413.12	POLR3H	22	41940610	0	0	0	0	0	0	1.9141	2.29e-05	0.0004	3.77e-09	rs203319	7.98e-08	rs6002351	0.0007	1	2.2286	0.3539	0.2675	0.0005	0.0006	0.0167	1	1	1	5.11e-05	3.66e-05
ENSG00000119414.7	PPP6C	9	127952218	0	0	0	0	0	0	2.6023	2.3e-05	0.0004	1.18e-08	9:127908778	4.07e-07	9:127961613	0.0144	1	2.4075	0.079	0.1078	0.0001	9.05e-06	0.0335	1	1	1	1.5e-05	1.74e-06
ENSG00000235200.1	RP4-763G1.2	1	67995313	0	0	0	0	0	0	2.4749	2.3e-05	0.0004	1.63e-08	rs12085737	0.0001	rs1276295	0.0004	1	2.9194	0.0009	0.0028	3.97e-07	3.17e-05	0.0229	NA	NA	NA	NA	NA
ENSG00000236758.1	MTUS2-AS2	13	29824691	0	0	0	0	0	0	-1.5773	2.37e-05	0.0004	1.22e-08	rs619708	1.46e-08	rs619708	0.0355	1	-7.4154	NA	NA	NA	NA	NA	NA	NA	NA	NA	NA
ENSG00000230731.2	RP11-478K15.6	13	44817328	0	0	0	0	0	0	-2.4013	2.37e-05	0.0004	3.23e-08	rs4942288	1.85e-06	rs59757139	NA	1	-2.3291	1.04e-08	7.48e-08	4.21e-12	2.02e-10	NA	NA	NA	NA	NA	NA
ENSG00000171863.8	RPS7	2	3622795	1	0	0	0	0	0	5.336	2.38e-05	0.0004	7.69e-09	rs7604806	1.15e-06	rs13386282	0.0054	1	5.8373	0.0104	0.0229	3.49e-06	3.49e-05	0.0628	1	0.0003	5.46e-08	7.65e-17	2.48e-24
ENSG00000141562.13	NARF	17	80416056	1	0	0	0	0	0	1.6162	2.43e-05	0.0004	5.11e-10	17:80414903	7.44e-06	17:80346678	0.0005	1	2.1754	2.49e-09	1.92e-08	4.81e-13	2.43e-07	0.0394	4.15e-06	0.0002	0.0007	6.26e-41	1.18e-49
ENSG00000141580.11	WDR45B	17	80606429	0	0	0	0	0	0	3.1192	2.43e-05	0.0004	2.49e-09	rs4789814	0.0003	rs76262406	0.0132	1	3.2421	0.1284	0.1486	8.27e-05	4.44e-11	0.1096	NA	NA	NA	NA	NA
ENSG00000130948.5	HSD17B3	9	99064434	0	0	0	0	0	0	-0.0241	2.45e-05	0.0004	7.41e-09	rs12552312	1.23e-07	rs4743709	0.0014	1	1.8754	1.1e-06	5.82e-06	7.14e-08	2.73e-06	0.0308	1	6.37e-08	1.86e-08	2.88e-49	1.09e-63
ENSG00000182093.10	WRB	21	40752170	0	0	0	0	0	0	1.644	2.46e-05	0.0004	2.73e-09	rs10775662	1.34e-07	rs10775662	1e-08	1	1.7326	0.9199	0.4436	0.0001	0.0005	0.0239	1.86e-05	5.59e-07	9.35e-45	4.79e-11	2.87e-56
ENSG00000100197.16	CYP2D6	22	42526908	1	1	1	0	0	0	3.8454	2.46e-05	0.0004	9.86e-10	rs5758536	1.91e-10	rs78725400	1e-08	1	5.3721	9.92e-07	5.28e-06	2.18e-10	9.93e-13	1e-08	6.64e-09	3.96e-08	2.35e-16	1.48e-36	2.35e-62
ENSG00000182141.5	ZNF708	19	21512227	0	0	0	0	0	0	1.4994	2.46e-05	0.0004	8.53e-11	19:21504493	5.27e-05	rs192149174	0.0209	1	0.1509	1.05e-13	1.36e-12	8.34e-18	3.17e-12	0.0363	1	0.0001	0.0004	0.0005	0.0004
ENSG00000105607.8	GCDH	19	13001840	0	0	0	0	0	0	2.8597	2.48e-05	0.0004	6.63e-09	rs2238641	3.45e-07	rs9384	2e-08	1	3.5851	0.0002	0.0009	9.07e-08	6.77e-07	0.0075	2.89e-06	1.21e-13	0.0001	2.62e-90	4.13e-136
ENSG00000050767.11	COL23A1	5	178017556	0	0	0	0	0	0	-1.1145	2.48e-05	0.0004	1.63e-08	rs17589948	2.29e-14	rs75451548	1e-08	1	-0.3877	0.0253	0.0466	7.45e-06	2e-06	0.0029	1	3.03e-05	1.36e-13	1.56e-37	2.43e-49
ENSG00000248636.2	RP11-768F21.1	12	120032306	0	0	0	0	0	0	-1.3497	2.49e-05	0.0004	1.97e-08	rs7963332	2.88e-09	12:120042804	0.0006	1	-1.6596	1.68e-22	5.11e-21	5.28e-27	1.09e-24	0.0086	NA	NA	NA	NA	NA
ENSG00000168936.6	TMEM129	4	1723085	0	0	0	0	0	0	2.2609	2.52e-05	0.0004	2.59e-09	rs114774587	1.19e-06	rs798719	0.0286	1	3.3843	0.059	0.0883	2.61e-05	4.6e-05	2e-08	1	1	1	4.4e-18	9.31e-20
ENSG00000112159.7	MDN1	6	90529442	0	0	0	0	0	0	2.735	2.54e-05	0.0004	3.92e-09	rs74437492	1.72e-10	rs55926724	3e-08	1	1.9128	3.18e-14	4.36e-13	3.02e-18	3.58e-22	0.026	3.47e-06	1.64e-11	4.03e-07	2.43e-97	1.78e-137
ENSG00000232375.1	RP11-136C24.1	3	43078613	0	0	0	0	0	0	-0.0112	2.54e-05	0.0004	1.91e-08	rs1949583	1.41e-06	rs1949583	NA	1	-7.4154	NA	NA	NA	NA	NA	NA	NA	NA	NA	NA
ENSG00000215256.3	DHRS4-AS1	14	24458026	0	0	0	0	0	0	2.2382	2.55e-05	0.0004	1.17e-08	rs193010588	2.94e-10	rs193010588	0.0006	1	2.7474	5.81e-10	4.76e-09	7.54e-14	4e-09	3.87e-05	5.78e-06	NA	5.38e-09	1.11e-22	8.57e-34
ENSG00000163956.6	LRPAP1	4	3534286	1	0	0	0	0	0	2.4067	2.56e-05	0.0004	1.36e-09	rs1730778	4.6e-08	rs1730778	0.0003	1	2.6182	0.019	0.0373	5.7e-06	1.06e-05	0.0078	1	1	1	2.57e-22	2.05e-20
ENSG00000188706.8	ZDHHC9	X	128977885	1	0	0	0	0	0	2.699	2.58e-05	0.0004	1.2e-08	X:128849809	2.68e-05	X:128849809	0.0021	1	2.8665	7e-07	3.81e-06	6.44e-10	1.29e-05	0.0127	1	6.71e-05	1	1	0.0003
ENSG00000256731.1	AL591069.1	6	160824666	0	0	0	0	0	0	1.5543	2.59e-05	0.0004	6.02e-09	rs519118	1.51e-07	rs668871	0.0397	0	NA	NA	NA	NA	NA	NA	NA	NA	NA	NA	NA
ENSG00000165650.7	PDZD8	10	119134978	0	0	0	0	0	0	3.6676	2.59e-05	0.0004	1.39e-08	rs2532808	5.56e-06	rs2532808	0.0045	1	2.0272	7e-05	0.0003	2.87e-08	2.73e-06	0.0788	1	1	1	5.03e-06	1.28e-05
ENSG00000169442.4	CD52	1	26644448	1	1	0	0	0	1	1.2984	2.61e-05	0.0004	2.5e-08	rs11247914	2.12e-06	rs6598958	0.2557	1	1.3698	0.047	0.0747	0.0004	5.93e-07	0.0142	3.34e-07	1	1.84e-15	4.99e-18	3.43e-29
ENSG00000273448.1	RP11-166O4.6	7	66798034	0	0	0	0	0	0	0.5177	2.61e-05	0.0004	7.29e-09	rs139017593	7.84e-10	rs58851315	NA	1	0.1828	2e-07	1.19e-06	8.84e-11	1.05e-08	NA	NA	NA	NA	NA	NA
ENSG00000115523.12	GNLY	2	85921414	0	0	0	0	0	0	-0.252	2.63e-05	0.0004	1.79e-08	rs12151752	9.67e-07	rs12151752	0.001	1	1.3857	2.25e-06	1.13e-05	8.71e-10	2.21e-05	0.0255	7.72e-06	6.75e-06	0.0012	3.78e-10	5.1e-15
ENSG00000163597.10	SNHG16	17	74553848	0	0	0	0	0	0	3.3042	2.63e-05	0.0004	2.23e-10	rs4647885	4.46e-07	rs12944474	7.6e-06	1	2.0943	1.4e-06	7.3e-06	2.77e-10	2.75e-10	1.52e-06	NA	NA	NA	NA	NA
ENSG00000169598.11	DFFB	1	3773845	1	0	0	0	0	0	0.0775	2.64e-05	0.0004	1.51e-08	rs6666303	2.18e-09	rs12038647	0.0002	1	1.2196	3.42e-05	0.0001	6.85e-09	1.25e-10	0.0907	1.09e-05	8.1e-07	0.0003	1.46e-46	4.15e-48
ENSG00000175198.10	PCCA	13	100741269	1	0	0	0	0	0	3.6317	2.64e-05	0.0004	2.51e-09	rs7991062	1.57e-07	rs7990780	0.0001	1	2.6586	0.4739	0.3113	0.0004	5.37e-05	0.0077	1	1	6.15e-06	1.14e-09	2.03e-10
ENSG00000204666.3	CTD-2126E3.1	19	50553846	0	0	0	0	0	0	-2.6084	2.65e-05	0.0004	2.43e-08	19:50497976	5.43e-16	rs3786675	0.0167	1	-2.2256	1.3e-05	5.75e-05	3.56e-09	5.43e-34	NA	NA	NA	NA	NA	NA
ENSG00000173681.12	CXorf23	X	19988416	0	0	0	0	0	0	0.799	2.65e-05	0.0004	2.37e-08	rs7051930	1.9e-06	rs7055469	0.0064	1	0.2723	1.3e-08	9.16e-08	8.77e-12	4.08e-09	0.0791	2.54e-05	1	1	1	NA
ENSG00000142609.13	C1orf222	1	1935153	0	0	0	0	0	0	-2.3906	2.65e-05	0.0004	1.23e-08	rs2803337	1.83e-07	rs2474457	0.0174	1	-0.827	5.14e-06	2.44e-05	2.56e-09	6.13e-06	0.0074	1	1	1	0.0001	0.0013
ENSG00000272966.1	RP11-686O6.1	2	203201462	0	0	0	0	0	0	-1.0097	2.67e-05	0.0004	1.81e-08	rs147851075	1.81e-10	rs59293950	NA	1	-1.9262	0.0004	0.0013	2.17e-07	5.64e-06	NA	NA	NA	NA	NA	NA
ENSG00000140474.8	ULK3	15	75135538	1	0	0	0	0	0	1.9929	2.69e-05	0.0004	4.3e-09	rs4886615	2.11e-07	rs4886615	0.2112	1	3.2383	5.03e-09	3.73e-08	1.09e-12	6.25e-10	1e-08	1	1.87e-05	2.86e-09	1.42e-65	2.08e-86
ENSG00000174567.7	GOLT1A	1	204183220	0	0	0	0	0	0	3.706	2.7e-05	0.0004	1.73e-09	rs4548504	9.57e-07	rs4548504	0.0037	1	4.5126	0.0011	0.0032	4.32e-07	4.15e-05	0.0252	9.41e-05	5e-09	7.88e-08	1.6e-16	9.19e-18
ENSG00000261589.1	CTC-462L7.1	17	53246184	0	0	0	0	0	0	-0.2578	2.72e-05	0.0005	1.08e-08	rs28394892	1e-05	rs28394892	NA	0	NA	NA	NA	NA	NA	NA	NA	NA	NA	NA	NA
ENSG00000161267.7	BDH1	3	197300194	0	0	0	0	0	0	3.1343	2.73e-05	0.0005	1.64e-09	3:197320487	2.47e-07	rs11708643	0.0002	1	4.268	0.0003	0.0011	1.2e-07	5.78e-07	0.0018	3.02e-05	0.0002	1	6.07e-19	3.26e-17
ENSG00000268555.1	RP11-678G14.3	19	21770124	0	0	0	0	0	0	-2.2597	2.73e-05	0.0005	6.22e-09	rs73017716	2.04e-06	rs67876192	0.051	1	-1.6964	1.03e-14	1.49e-13	8.61e-19	7.73e-14	NA	NA	NA	NA	NA	NA
ENSG00000259476.1	RP11-50C13.2	15	58813510	0	0	0	0	0	0	-0.2039	2.74e-05	0.0005	3.14e-09	rs261332	2.06e-05	rs261332	0.0362	1	-2.3862	0.0206	0.0397	8.59e-06	0.0004	NA	NA	NA	NA	NA	NA
ENSG00000261098.1	RP11-819C21.1	11	107186997	0	0	0	0	0	0	0.4884	2.77e-05	0.0005	8.42e-09	11:107137727	8.32e-07	11:107238849	NA	1	-0.5417	0.1895	0.1885	0.0001	0.0004	NA	NA	NA	NA	NA	NA
ENSG00000182472.4	CAPN12	19	39260544	0	0	0	0	0	0	0.5493	2.78e-05	0.0005	3.48e-09	rs138217270	1.44e-05	rs34891759	0.0003	1	2.7661	5.66e-06	2.66e-05	1.66e-09	1.05e-07	0.0075	1	6.11e-20	1.23e-15	2.93e-54	4.65e-105
ENSG00000146066.2	HIGD2A	5	175816332	0	0	0	0	0	0	3.6774	2.79e-05	0.0005	9.93e-09	rs6863122	1.47e-06	rs3172921	NA	1	4.6092	0.0076	0.0177	3.1e-06	3.88e-06	NA	1	0.0002	1	1.79e-09	2.63e-12
ENSG00000168566.11	SNRNP48	6	7590432	0	0	0	0	0	0	2.0263	2.81e-05	0.0005	1.14e-08	rs2744384	8.91e-09	rs2744384	0.0104	1	1.7581	6.04e-07	3.32e-06	1.9e-09	2.55e-07	0.0701	5.97e-06	1	2.14e-06	1.58e-07	6.99e-15
ENSG00000185989.9	RASA3	13	114898086	0	0	0	0	0	0	0.7137	2.89e-05	0.0005	1.16e-08	rs9590437	1.16e-06	rs9525259	5.3e-07	1	1.133	1.51e-07	9.16e-07	4.59e-11	7.99e-09	NA	8.38e-05	1	1	1	NA
ENSG00000131969.10	ABHD12B	14	51338878	0	0	0	0	0	0	-1.1452	2.9e-05	0.0005	2.48e-09	rs12879810	1.46e-07	rs7161495	0.0001	1	-2.9379	0.0025	0.0068	9.1e-07	1.21e-06	0.0289	1	1	0.0003	7.6e-05	4.58e-05
ENSG00000149418.6	ST14	11	130029457	1	0	0	0	0	0	1.0178	2.92e-05	0.0005	1.37e-08	rs10894181	5.87e-06	rs7936981	1e-08	1	1.3531	5.28e-07	2.93e-06	1.06e-10	7.23e-06	0.0931	6.3e-06	1	4.22e-13	3.56e-20	7.87e-39
ENSG00000259867.1	RP11-525K10.3	16	80597032	0	0	0	0	0	0	-3.5158	2.96e-05	0.0005	8.33e-09	rs59345566	5.02e-06	rs59345566	0.0007	1	-3.8156	NA	NA	NA	NA	NA	NA	NA	NA	NA	NA
ENSG00000121454.4	LHX4	1	180199421	0	0	0	0	0	0	-0.0714	2.97e-05	0.0005	2.32e-08	rs3845397	1.51e-07	rs1043744	0.0074	1	-0.7382	8.93e-06	4.07e-05	1.11e-07	1.46e-08	NA	1	1	1	0.0007	NA
ENSG00000197646.6	PDCD1LG2	9	5510545	1	0	0	0	0	0	0.5627	2.97e-05	0.0005	1.52e-08	rs12347614	6.7e-08	rs7865594	0.0194	1	-0.7671	0.12	0.1426	6.68e-05	2.45e-06	NA	1	0.0002	8.75e-07	6.45e-11	1.64e-14
ENSG00000100330.11	MTMR3	22	30279144	1	0	0	0	0	0	1.9386	2.98e-05	0.0005	5.85e-09	rs35089120	2.71e-05	22:30134523	0.0004	1	1.0882	0.0576	0.0868	3.97e-05	0.0002	0.0087	4.59e-05	5.91e-21	2.19e-35	4.5e-78	1.96e-173
ENSG00000212978.5	AC016747.3	2	61372104	0	0	0	0	0	0	0.8077	2.99e-05	0.0005	2.63e-08	rs74992513	1.66e-07	rs11647	1e-08	1	0.7668	0.0015	0.0042	1.82e-06	7.71e-06	1e-08	NA	NA	NA	NA	NA
ENSG00000199990.1	VTRNA1-1	5	140090860	0	0	0	0	0	0	1.5276	3.07e-05	0.0005	1.87e-08	rs801169	1.68e-05	rs801169	NA	1	-7.4154	NA	NA	NA	NA	NA	NA	NA	NA	NA	NA
ENSG00000198042.6	MAK16	8	33342268	0	0	0	0	0	0	2.5065	3.07e-05	0.0005	1.78e-08	rs2676415	0.0001	rs34070248	0.1144	1	1.3856	0.0427	0.0698	3.51e-05	0.0008	0.1012	1	1	3.31e-56	4.8e-184	1e-307
ENSG00000065320.4	NTN1	17	8924859	0	0	0	0	0	0	1.4063	3.08e-05	0.0005	2.83e-11	rs72809986	5.13e-09	rs9897200	1.67e-05	1	1.4588	3.66e-09	2.76e-08	6.75e-13	6.09e-09	0.004	4.16e-05	3.74e-09	4.69e-05	6.66e-05	0.0003
ENSG00000048544.5	MRPS10	6	42185603	0	0	0	0	0	0	3.2079	3.1e-05	0.0005	7.47e-09	6:42156624	6.36e-05	6:42156624	0.0003	1	3.1235	2.72e-19	6.12e-18	1.74e-23	1.2e-14	NA	9.91e-05	7.19e-27	2.94e-26	2.89e-33	6.71e-83
ENSG00000254399.2	GLYATL1P4	11	58810210	0	0	0	0	0	0	-1.3068	3.12e-05	0.0005	1.71e-08	rs2004519	1.44e-05	rs2004519	0.0204	1	-2.1624	8.81e-07	4.72e-06	5.27e-10	6.86e-06	NA	NA	NA	NA	NA	NA
ENSG00000073584.14	SMARCE1	17	38804760	0	0	0	0	0	0	2.2587	3.17e-05	0.0005	2.08e-08	rs7224919	5.88e-05	rs7218478	0.0024	1	2.1589	0.6496	0.3675	0.0009	0.0022	0.0849	2.64e-06	3.75e-18	5.24e-13	3.59e-47	1e-71
ENSG00000146425.6	DYNLT1	6	159065771	0	0	0	0	0	0	2.2708	3.17e-05	0.0005	1.86e-08	rs10806697	1.69e-06	rs10806697	0.0004	1	2.6452	0.0002	0.0007	6.35e-08	4.96e-06	0.046	0.0003	1.81e-08	1	2.35e-18	5.29e-18
ENSG00000133313.10	CNDP2	18	72163051	0	0	0	0	0	0	3.7948	3.18e-05	0.0005	3.08e-08	rs8084109	5.93e-08	rs3764509	2e-08	1	3.9235	0.0124	0.0265	4.7e-06	7.61e-05	0.1629	1	1	1.8e-07	2.9e-14	5.58e-21
ENSG00000135929.4	CYP27A1	2	219646479	1	1	1	0	0	0	4.7357	3.21e-05	0.0005	7.2e-09	rs2272189	1.3e-07	rs6725488	0.0282	1	5.8052	0.0023	0.0062	1.11e-06	8.35e-05	0.1204	8.33e-08	1	1	0.0005	1.29e-07
ENSG00000114547.5	ROPN1B	3	125687987	0	0	0	0	0	0	-2.735	3.21e-05	0.0005	2.93e-08	rs7647098	1.69e-08	rs7647098	0.0102	1	-2.343	0.0024	0.0066	1.01e-06	2.21e-08	0.0844	1.63e-05	8.54e-06	1.29e-09	2.27e-31	3.32e-50
ENSG00000240685.1	RP11-286H14.6	7	128809265	0	0	0	0	0	0	-0.4606	3.22e-05	0.0005	7.17e-09	rs4731549	2.71e-08	rs7779637	NA	0	NA	NA	NA	NA	NA	NA	NA	NA	NA	NA	NA
ENSG00000186628.8	FSD2	15	83474822	0	0	0	0	0	0	-0.3094	3.22e-05	0.0005	2e-08	rs1124911	8.54e-10	rs28540813	0.0015	1	-0.7177	0.0043	0.0108	2.37e-06	0.0003	0.1544	1	1	0.0004	0.001	4.64e-05
ENSG00000163320.6	CGGBP1	3	88198892	0	0	0	0	0	0	3.0781	3.25e-05	0.0005	6.27e-09	rs8274	1.51e-06	rs8274	0.0166	1	2.7127	3.26e-12	3.56e-11	2.95e-16	4.5e-10	0.0003	2.23e-05	2.79e-05	3.11e-07	1.5e-05	3.3e-15
ENSG00000205702.6	CYP2D7P1	22	42540576	0	1	0	0	0	0	2.175	3.33e-05	0.0005	8e-10	rs28735595	9.35e-11	rs112991199	1e-08	1	4.1633	1.49e-06	7.69e-06	8.14e-11	6.67e-07	1e-08	NA	3.88e-09	1	2.14e-35	8.63e-50
ENSG00000166743.5	ACSM1	16	20710212	1	0	0	1	0	0	0.0472	3.34e-05	0.0005	2.13e-08	rs1390814	6.56e-05	rs8050041	7.37e-06	1	0.1785	7.96e-11	7.42e-10	1.43e-14	1.18e-06	5.06e-06	1.35e-10	3.61e-12	1.24e-28	2.56e-81	1.54e-166
ENSG00000198917.7	C9orf114	9	131592100	0	0	0	0	0	0	1.3733	3.34e-05	0.0005	2.16e-08	rs2280841	3.5e-07	rs2280841	0.1235	1	2.4878	0.0002	0.0007	6.62e-08	2.43e-07	0.0747	1	1	1	6.36e-09	4.86e-11
ENSG00000188199.6	NUTM2B	10	81462983	0	0	0	0	0	0	-2.9293	3.35e-05	0.0005	2.96e-08	rs4933802	3.39e-09	rs4933802	0.6912	1	-2.7958	1.39e-13	1.78e-12	7.19e-18	2.86e-14	0.0057	NA	NA	NA	NA	NA
ENSG00000162852.9	CNST	1	246729746	0	0	0	0	0	0	2.524	3.35e-05	0.0005	6.24e-09	rs61839798	2.3e-07	rs12044189	0.0002	1	2.0546	0.0003	0.0011	8.87e-08	4.72e-07	0.0155	NA	NA	NA	NA	NA
ENSG00000244371.2	PFN1P8	1	146392852	0	0	0	0	0	0	-0.1265	3.36e-05	0.0005	1.47e-08	rs2355388	6.55e-06	rs2355388	NA	1	-2.639	NA	NA	NA	NA	NA	NA	NA	NA	NA	NA
ENSG00000273281.1	RP11-339B21.14	9	131068629	0	0	0	0	0	0	2.0686	3.38e-05	0.0005	6.61e-09	rs7874346	8.27e-08	rs7874346	NA	0	NA	NA	NA	NA	NA	NA	NA	NA	NA	NA	NA
ENSG00000228824.2	MIR4500HG	13	88323514	0	0	0	0	0	0	-1.1238	3.42e-05	0.0006	1.59e-08	rs9525140	2.53e-06	rs1330619	1e-08	1	-1.6389	2.13e-11	2.12e-10	3.92e-15	2.16e-11	0.3839	NA	NA	NA	NA	NA
ENSG00000108107.8	RPL28	19	55896713	0	0	0	0	0	0	3.1151	3.43e-05	0.0006	3.76e-09	rs12972567	2.25e-06	rs17700376	1e-08	1	4.3066	2.66e-07	1.55e-06	3.17e-11	6.34e-10	5.62e-06	2.28e-05	4.43e-08	2.87e-11	1.03e-06	1.53e-08
ENSG00000046647.9	GEMIN8	X	14048012	0	0	0	0	0	0	1.2812	3.45e-05	0.0006	1.06e-10	rs9724426	2.59e-08	rs1557725	0.1455	1	1.7294	7.23e-16	1.18e-14	1.16e-19	7.38e-13	0.0646	2.41e-07	3.27e-07	0.0014	1	1.88e-10
ENSG00000175003.8	SLC22A1	6	160542821	1	1	0	0	1	0	4.9529	3.49e-05	0.0006	6.67e-09	rs2297374	5.2e-06	rs9295125	1.12e-05	1	5.9519	1.63e-05	7.07e-05	5.09e-09	1.3e-09	0.0213	0.0002	1.74e-07	8.95e-11	1.09e-49	7.18e-75
ENSG00000271324.1	RP11-10C24.2	3	33835637	0	0	0	0	0	0	-0.3657	3.49e-05	0.0006	1.02e-08	rs9822922	9.26e-10	rs9822922	NA	1	-0.4102	0.0084	0.0191	4.83e-06	0.001	NA	NA	NA	NA	NA	NA
ENSG00000227471.4	AKR1B15	7	134233888	0	0	0	0	0	0	-1.2834	3.51e-05	0.0006	2.18e-08	rs1646764	1.18e-06	rs73724435	8e-08	1	-3.8316	8.48e-05	0.0003	1.78e-06	3e-12	NA	NA	NA	NA	NA	NA
ENSG00000234327.3	AC012146.7	17	5014763	0	0	0	0	0	0	0.0974	3.52e-05	0.0006	4.98e-09	17:4984882	1.26e-06	rs56197642	0.123	1	-0.0733	1.02e-09	8.14e-09	1.43e-13	4.47e-11	0.069	NA	NA	NA	NA	NA
ENSG00000255838.1	RP11-753B7.2	12	129429748	0	0	0	0	0	0	-0.1373	3.52e-05	0.0006	1.18e-08	rs7959189	1.36e-09	rs7959189	0.0781	1	-3.1011	NA	NA	NA	NA	NA	NA	NA	NA	NA	NA
ENSG00000198203.5	SULT1C2	2	108905095	1	1	0	1	0	0	0.2461	3.55e-05	0.0006	2.65e-08	rs4363992	5.57e-06	rs1465631	0.0027	1	-0.9519	2.37e-07	1.4e-06	9.37e-11	1.44e-06	0.0434	5.09e-05	2.42e-05	4.73e-12	7.93e-26	1.65e-47
ENSG00000166140.13	ZFYVE19	15	41099284	0	0	0	0	0	0	1.7531	3.63e-05	0.0006	1.15e-08	rs12909824	2.7e-07	rs12909824	1.8e-07	1	2.7065	1.52e-21	4.26e-20	4.73e-26	1.54e-20	1e-08	6.97e-06	6.41e-20	7.7e-21	3.87e-49	1.38e-102
ENSG00000139651.9	ZNF740	12	53574484	0	0	0	0	0	0	1.979	3.64e-05	0.0006	3.15e-08	rs3825084	1.05e-06	rs3825084	0.5225	1	1.6357	0.0001	0.0004	3.89e-08	7.94e-07	0.0707	1	5.31e-05	0.0003	0.0003	1.24e-05
ENSG00000179406.6	LINC00174	7	65866325	0	0	0	0	0	0	0.0896	3.65e-05	0.0006	9.65e-09	rs34913718	4.6e-07	7:65824384	1.27e-06	1	1.9603	4.17e-09	3.11e-08	1.3e-12	5.35e-10	7.63e-05	NA	NA	NA	NA	NA
ENSG00000184084.7	CTD-2372A4.1	5	73099424	0	0	0	0	0	0	0.1994	3.65e-05	0.0006	1.93e-08	rs10755296	1.31e-06	rs2249074	NA	1	-2.4162	NA	NA	NA	NA	NA	NA	NA	NA	NA	NA
ENSG00000168807.12	SNTB2	16	69221032	0	0	0	0	0	0	1.9673	3.66e-05	0.0006	2.01e-08	rs112738687	0.0005	rs112738687	0.0001	1	0.8111	2.66e-05	0.0001	1.39e-08	7.53e-07	0.1377	7.28e-05	1	1.17e-07	2.35e-09	2.67e-17
ENSG00000066813.10	ACSM2B	16	20587749	1	0	0	1	0	0	4.4441	3.67e-05	0.0006	1.97e-08	rs8045697	6.51e-07	rs141961828	8.97e-06	1	5.0331	0.1116	0.136	7.5e-05	2.91e-05	0.0802	1.22e-06	1	1	4.99e-14	2.91e-15
ENSG00000154380.12	ENAH	1	225840844	0	0	0	0	0	0	1.4771	3.67e-05	0.0006	8.86e-09	rs2246540	0.0002	rs75421992	0.0032	1	0.7119	5.06e-11	4.79e-10	3.24e-12	1.1e-10	0.0577	7.42e-05	1.73e-10	5.46e-13	3.03e-32	1.04e-51
ENSG00000123200.12	ZC3H13	13	46626894	0	0	0	0	0	0	3.5214	3.7e-05	0.0006	4.82e-09	rs1087	1.07e-08	rs1087	4.41e-06	1	3.381	3.18e-06	1.57e-05	1.11e-09	4.75e-08	0.0007	1	3.43e-05	0.0003	0.0007	0.0006
ENSG00000165948.6	IFI27L1	14	94547628	0	0	0	0	0	0	0.2855	3.72e-05	0.0006	2.23e-08	rs941478	4.39e-07	rs941477	0.0136	1	0.8266	1.11e-05	4.95e-05	2.34e-09	1.09e-06	0.0008	3.89e-06	5.57e-05	3.14e-20	2.78e-14	8.23e-37
ENSG00000261795.1	RP11-90P13.1	7	164972	0	0	0	0	0	0	-3.5133	3.72e-05	0.0006	1.64e-08	rs75374501	7.82e-07	7:150371	NA	1	-7.4154	NA	NA	NA	NA	NA	NA	NA	NA	NA	NA
ENSG00000228696.4	ARL17B	17	44439130	0	0	0	0	0	0	-2.0821	3.77e-05	0.0006	5e-08	rs140728087	5.43e-06	rs147739831	2.66e-05	1	-1.796	8.62e-20	2.05e-18	7.06e-24	8.25e-23	1e-08	NA	NA	NA	NA	NA
ENSG00000168243.6	GNG4	1	235814054	1	0	0	0	0	0	-2.1011	3.77e-05	0.0006	2.31e-08	rs8179471	0.0009	rs13374587	4.4e-07	1	-3.8162	NA	NA	NA	NA	NA	1	1	1	1	0.0011
ENSG00000109667.7	SLC2A9	4	10056560	1	1	0	0	0	0	0.9357	3.79e-05	0.0006	7.12e-09	rs12507050	9.95e-07	rs3796839	0.0002	1	1.2619	2.22e-09	1.72e-08	2.08e-13	2.42e-14	0.0002	0.0001	2.4e-13	6.47e-18	3.46e-86	3.65e-138
ENSG00000140367.7	UBE2Q2	15	76135622	0	0	0	0	0	0	1.6175	3.81e-05	0.0006	8.1e-09	rs2593277	0.001	rs12905847	8e-08	1	0.9221	5.63e-05	0.0002	3.71e-08	3.13e-07	0.0333	7.1e-05	6.44e-08	4.07e-17	8.73e-19	1.94e-42
ENSG00000259334.1	LINC00596	14	24403777	0	0	0	0	0	0	-1.2213	3.82e-05	0.0006	6.77e-09	rs2273944	6.63e-12	rs2273944	0.1158	1	-7.4154	NA	NA	NA	NA	NA	NA	NA	NA	NA	NA
ENSG00000254231.1	CTD-2284J15.1	8	87355543	0	0	0	0	0	0	0.7176	3.82e-05	0.0006	1.4e-08	rs78314292	1.61e-08	rs2953517	0.0021	1	1.5137	0.3295	0.2578	0.0004	0.0002	0.1058	NA	NA	NA	NA	NA
ENSG00000234353.2	AP000347.4	22	23982949	0	0	0	0	0	0	0.7485	3.83e-05	0.0006	2.34e-08	rs12170327	3.62e-06	rs34599497	0.0027	1	2.6128	0.0014	0.004	4.36e-07	1.27e-05	0.1777	NA	NA	NA	NA	NA
ENSG00000256053.3	APOPT1	14	104029299	0	0	0	0	0	0	1.3185	3.91e-05	0.0006	1.32e-08	rs7693	8.94e-08	rs7693	0.0006	1	1.7351	1.83e-08	1.26e-07	3.73e-12	3.18e-07	1e-08	NA	NA	NA	NA	NA
ENSG00000167232.9	ZNF91	19	23578362	1	0	0	0	0	0	2.3444	3.92e-05	0.0006	2.44e-09	rs113814783	2.88e-05	rs55746606	5.05e-06	1	0.7456	0.0018	0.005	1.04e-06	0.0007	0.0302	1	8.78e-05	1	0.0003	2.86e-05
ENSG00000205485.9	AC004980.7	7	76178677	0	0	0	0	0	0	0.6998	3.97e-05	0.0006	2.48e-09	7:76234639	7.06e-07	rs10231460	1e-08	1	-0.149	0.0002	0.0006	6.19e-08	8.74e-10	1e-08	NA	NA	NA	NA	NA
ENSG00000147394.14	ZNF185	X	152082986	1	0	0	0	0	0	-0.353	4e-05	0.0006	1.1e-08	rs56296256	3.06e-07	rs56292836	0.004	1	-0.6688	0.0103	0.0228	9.55e-06	1.54e-08	0.1614	1	5.84e-07	1.41e-09	1	2.78e-17
ENSG00000153560.7	UBP1	3	33482863	0	0	0	0	0	0	2.5287	4.02e-05	0.0006	2.77e-08	rs11928797	5.52e-09	rs11928797	1.33e-06	1	2.6626	0.2572	0.225	0.0002	0.0013	0.2196	7.63e-07	5.79e-05	1	1.66e-17	2.88e-19
ENSG00000253947.1	CTB-77H17.1	5	167394091	0	0	0	0	0	0	-2.2974	4.03e-05	0.0006	6.78e-09	rs10076695	1.74e-06	rs11739983	NA	1	-7.4154	NA	NA	NA	NA	NA	NA	NA	NA	NA	NA
ENSG00000160213.5	CSTB	21	45196326	1	0	0	0	0	0	3.3831	4.05e-05	0.0006	1.79e-08	rs35285321	8.35e-06	rs72613643	0.0525	1	3.8911	0.0004	0.0012	1.93e-06	5.37e-10	0.0432	6.2e-06	2.06e-16	2.29e-14	3.39e-50	1.26e-87
ENSG00000188234.9	AGAP4	10	46349323	0	0	0	0	0	0	-1.7208	4.09e-05	0.0007	6.06e-08	rs2279435	7.2e-07	rs2279435	NA	1	0.7753	1.58e-25	6.88e-24	7.43e-31	1.26e-21	0.0291	NA	NA	NA	NA	NA
ENSG00000263432.1	RN7SL689P	5	122358478	0	0	0	0	0	0	0.2366	4.14e-05	0.0007	1.36e-08	rs2577102	1.11e-07	rs2577102	NA	1	-0.3699	0.0002	0.0006	7.41e-08	3.89e-07	NA	NA	NA	NA	NA	NA
ENSG00000110218.4	PANX1	11	93862094	0	0	0	0	0	0	2.7146	4.15e-05	0.0007	8.47e-09	rs56175344	0.001	rs653934	0.0006	1	1.8424	3.99e-05	0.0002	1.35e-08	7.27e-06	0.0345	1	5.99e-06	9.36e-10	1.39e-14	2e-29
ENSG00000069275.12	NUCKS1	1	205719404	0	0	0	0	0	0	4.1597	4.17e-05	0.0007	2.73e-08	rs4245718	2.6e-05	rs11240565	0.0162	1	3.6406	0.0456	0.0731	2.37e-05	6.01e-05	0.0007	1	8.8e-21	1	7.15e-28	2.44e-07
ENSG00000208772.1	SNORD94	2	86362993	0	0	0	0	0	0	5.6598	4.17e-05	0.0007	5.14e-09	rs7559420	0.0002	rs146864932	NA	1	0.1397	0.0007	0.0021	3.22e-07	1.43e-06	NA	NA	NA	NA	NA	NA
ENSG00000118004.13	COLEC11	2	3642426	0	0	0	0	0	0	2.9673	4.18e-05	0.0007	8.89e-09	rs3820897	6.13e-05	rs3820897	1e-08	1	3.7147	0.0057	0.0137	1.61e-06	1.71e-07	0.0056	3.53e-05	2.29e-09	0.0002	1.56e-58	5.19e-80
ENSG00000197177.11	GPR123	10	134884433	0	0	0	0	0	0	-2.0818	4.25e-05	0.0007	8.68e-09	rs11146102	5.84e-08	rs66464155	0.0011	1	-2.3056	4.98e-06	2.37e-05	1.12e-09	1.22e-06	0.0308	5.01e-05	1	1	1	0.001
ENSG00000185561.8	TLCD2	17	1613732	0	0	0	0	0	0	2.1383	4.26e-05	0.0007	5.31e-09	rs8076112	1.42e-07	rs8076112	0.0007	1	1.4623	0.0002	0.0007	3.85e-08	5.33e-07	NA	NA	NA	NA	NA	NA
ENSG00000242247.6	ARFGAP3	22	43254112	1	0	0	0	0	0	3.8813	4.26e-05	0.0007	2.3e-09	rs2413730	2.99e-09	rs71653707	3.09e-06	1	3.3305	0.0256	0.0471	1.09e-05	2.35e-07	1e-08	0.0001	1	0.0001	1.5e-10	1.2e-06
ENSG00000134905.12	CARS2	13	111365624	0	0	0	0	0	0	1.9258	4.28e-05	0.0007	2.21e-09	rs421491	7.62e-06	rs2986328	8.64e-06	1	2.478	5.67e-07	3.13e-06	8.51e-11	1.59e-08	1.02e-05	1.77e-05	8.67e-08	5e-08	1.03e-25	2.51e-44
ENSG00000134201.6	GSTM5	1	110254864	1	1	0	1	0	0	-1.965	4.28e-05	0.0007	2.4e-08	rs11101992	0.0011	rs4839531	0.0048	1	-0.506	5.8e-12	6.17e-11	9.68e-16	9.81e-11	0.0002	1.5e-07	4.76e-13	5.14e-10	2.52e-44	9.84e-77
ENSG00000186910.3	SERPINA11	14	94919127	0	0	0	0	0	0	4.6387	4.29e-05	0.0007	1.19e-08	rs1956720	1.63e-09	rs7152610	0.0004	1	5.0432	0.0014	0.0041	3.83e-07	4.37e-07	NA	4.27e-06	1.38e-05	5.02e-06	3.88e-18	1.08e-24
ENSG00000213612.3	FAM220CP	9	99883941	0	0	0	0	0	0	-2.1232	4.3e-05	0.0007	2.51e-08	rs10981919	1.88e-08	rs10981931	NA	1	-2.4508	0.3417	0.2626	0.0004	4.68e-07	NA	NA	NA	NA	NA	NA
ENSG00000138801.4	PAPSS1	4	108641608	1	0	0	0	0	0	1.5747	4.31e-05	0.0007	7.59e-09	rs2522433	6.9e-08	rs2522433	0.0001	1	1.2926	0.0026	0.0069	1.61e-06	4.88e-05	0.0395	0.0001	1	2.13e-06	5.93e-13	1.69e-20
ENSG00000148459.11	PDSS1	10	26986588	0	0	0	0	0	0	1.3839	4.35e-05	0.0007	8.18e-10	rs1780181	3.04e-07	rs2477297	4.18e-05	1	1.0371	2.01e-05	8.55e-05	5.31e-09	2.16e-06	0.0015	1	4.34e-06	1	5.96e-05	8.24e-08
ENSG00000102048.11	ASB9	X	15288589	0	0	0	0	0	0	0.5123	4.35e-05	0.0007	7.3e-09	rs2101035	3.12e-07	rs2873435	0.0116	1	1.1805	8.94e-17	1.61e-15	4.65e-18	4.7e-13	0.0878	5.68e-05	2.45e-21	1.33e-21	1	1.58e-44
ENSG00000105792.15	C7orf63	7	89874488	0	0	0	0	0	0	1.301	4.37e-05	0.0007	3.77e-08	rs3761805	2.28e-05	rs12667749	0.0145	1	0.6716	0.5767	0.3454	0.0008	7.86e-07	0.0002	7.33e-06	NA	NA	NA	1.55e-05
ENSG00000144357.12	UBR3	2	170683968	0	0	0	0	0	0	3.2208	4.38e-05	0.0007	2.23e-08	rs112324134	1.46e-05	rs112324134	0.0006	1	2.075	0.0208	0.04	9.04e-06	9.94e-07	0.061	1	2.01e-05	2.18e-05	0.0001	9.66e-05
ENSG00000229241.1	PNPT1P1	3	4025979	0	0	0	0	0	0	-0.4006	4.38e-05	0.0007	1.66e-08	rs35083095	1.41e-05	rs35083095	NA	1	-7.4154	NA	NA	NA	NA	NA	NA	NA	NA	NA	NA
ENSG00000267726.1	CTD-2526M8.2	18	54838425	0	0	0	0	0	0	-1.6621	4.41e-05	0.0007	2.79e-08	rs1217561	4.54e-08	rs1217562	NA	1	-0.3579	2.67e-13	3.33e-12	4.03e-17	9.92e-09	NA	NA	NA	NA	NA	NA
ENSG00000262011.1	AC003009.1	16	13426440	0	0	0	0	0	0	-0.92	4.42e-05	0.0007	1.19e-08	rs204037	8.39e-09	rs11644359	NA	1	-7.4154	NA	NA	NA	NA	NA	NA	NA	NA	NA	NA
ENSG00000115350.7	POLE4	2	75185619	1	1	0	0	0	1	2.0838	4.44e-05	0.0007	1.65e-08	rs7573356	8.6e-07	rs7573356	0.034	1	2.7073	0.2257	0.2082	0.0002	0.0005	2e-08	1	1.61e-08	1.73e-09	2.15e-09	7.09e-25
ENSG00000183111.7	ARHGEF37	5	148931510	0	0	0	0	0	0	0.1431	4.45e-05	0.0007	6.42e-09	5:148956982	3.66e-07	rs67190306	0.0004	1	0.4587	2.97e-10	2.54e-09	4.79e-14	6.76e-09	0.0002	NA	NA	NA	NA	NA
ENSG00000125775.10	SDCBP2	20	1309883	0	0	0	0	0	0	1.0076	4.46e-05	0.0007	5.82e-09	rs912118	1.67e-05	rs113597926	4.99e-05	1	1.8254	7.81e-06	3.59e-05	1.4e-09	1.1e-08	0.0013	3.54e-06	3.05e-06	5.41e-05	3.02e-19	4.35e-25
ENSG00000236924.1	RP11-390F4.6	9	6645956	0	0	0	0	0	0	1.1412	4.47e-05	0.0007	3.58e-09	rs820503	1.37e-07	9:6677316	0.0008	1	1.1096	0.0009	0.0027	2.21e-07	1.35e-08	NA	NA	NA	NA	NA	NA
ENSG00000165449.7	SLC16A9	10	61495760	0	0	0	0	0	0	0.0815	4.47e-05	0.0007	3.9e-08	rs715941	0.0001	rs141140791	0.0012	1	-1.441	0.2456	0.2187	0.0003	0.0005	0.277	1.59e-08	9.57e-16	5.88e-12	8.58e-55	8.94e-89
ENSG00000237517.4	DGCR5	22	18958027	0	0	0	0	0	0	-0.0286	4.49e-05	0.0007	1.56e-08	rs116621716	2.36e-08	rs111350766	0.0038	1	1.0375	0.2859	0.2388	0.0002	0.0001	0.0603	1	0.0003	4.47e-05	1.48e-07	1.58e-06
ENSG00000163945.11	UVSSA	4	1341054	0	0	0	0	0	0	1.1761	4.5e-05	0.0007	1.38e-08	rs3796618	2.66e-10	rs111391498	0.001	1	1.2133	2.24e-19	5.07e-18	3.48e-24	6.38e-12	1e-08	NA	NA	NA	NA	NA
ENSG00000130203.5	APOE	19	45409011	1	1	0	0	0	0	7.3603	4.52e-05	0.0007	8.42e-09	rs112784534	4.01e-08	rs73045696	0.0255	1	8.0652	0.0995	0.126	4.65e-05	3.41e-05	0.2298	4.41e-05	1	1	6.63e-08	1.52e-08
ENSG00000197535.10	MYO5A	15	52821247	0	0	0	0	0	0	0.9424	4.57e-05	0.0007	8.16e-09	rs2693463	1.48e-06	rs1615028	1e-08	1	-0.1588	0.001	0.0029	3.85e-07	4.26e-05	0.0492	1.82e-05	1	5.8e-05	2.55e-08	1.41e-11
ENSG00000236554.1	ASNSP3	13	100715855	0	0	0	0	0	0	-0.35	4.62e-05	0.0007	1.37e-08	rs7335993	9.11e-08	rs7335993	NA	1	-1.143	0.3583	0.2689	0.0002	1.89e-05	NA	NA	NA	NA	NA	NA
ENSG00000166787.3	SAA3P	11	18137679	0	0	0	0	0	0	2.1087	4.64e-05	0.0007	1.54e-08	rs7103375	2.73e-07	rs7103375	0.0354	1	1.5241	0.0211	0.0404	1.16e-05	2.72e-06	NA	2.9e-05	NA	5.9e-05	1.44e-12	2.3e-15
ENSG00000267481.1	CTC-559E9.5	19	19901340	0	0	0	0	0	0	0.9665	4.68e-05	0.0007	8.91e-09	rs12052168	9.47e-06	19:19897677	0.0462	1	-0.223	0.0062	0.0147	3.33e-06	1.82e-05	NA	NA	NA	NA	NA	NA
ENSG00000231130.1	HLA-T	6	29864431	0	0	0	0	0	0	1.3764	4.68e-05	0.0007	6.34e-09	rs113056556	2.64e-07	6:29879428	0.0112	1	-2.1626	0.0806	0.1092	5.68e-05	2.29e-06	NA	NA	NA	NA	NA	NA
ENSG00000204516.5	MICB	6	31462658	1	0	0	0	0	0	-0.214	4.71e-05	0.0007	8.83e-10	rs115285623	5.14e-08	rs147267276	0.0012	1	-0.2527	1.43e-14	2.04e-13	4.48e-20	4.75e-18	0.0103	2.51e-07	8.08e-08	0.0003	1	5.91e-08
ENSG00000202374.1	SNORA62	4	68612954	0	0	0	0	0	0	-0.1422	4.73e-05	0.0007	3.2e-08	rs2319658	1.08e-09	rs2319658	NA	1	-7.4154	NA	NA	NA	NA	NA	NA	9.82e-05	NA	NA	NA
ENSG00000160190.9	SLC37A1	21	43916118	0	0	0	0	0	0	0.5108	4.75e-05	0.0007	7.91e-09	rs228057	4.07e-06	rs228098	1.93e-05	1	0.6437	1.21e-10	1.1e-09	8.32e-15	4.17e-08	0.0139	9.81e-09	0.0002	2.02e-07	1.13e-06	3.88e-16
ENSG00000137411.12	VARS2	6	30881982	1	0	0	0	0	0	1.9076	4.76e-05	0.0007	7.3e-10	rs114969940	6.7e-08	rs115454480	9.1e-07	1	2.9891	1.14e-13	1.47e-12	6.68e-19	3.06e-17	0.0008	1.74e-05	1.56e-11	1.14e-06	1	1.31e-16
ENSG00000249188.1	ENPP7P1	8	8011830	0	0	0	0	0	0	-2.3012	4.79e-05	0.0007	2.15e-08	rs7823056	1.14e-05	rs6997764	NA	1	-7.4154	NA	NA	NA	NA	NA	NA	NA	NA	NA	NA
ENSG00000128310.2	GALR3	22	38219389	1	0	0	0	0	0	-3.0485	4.79e-05	0.0007	1.51e-08	rs8138029	6.05e-09	rs11375053	NA	1	-1.7926	3.98e-11	3.81e-10	6.03e-15	7.76e-13	NA	1.29e-05	1	0.0002	6.92e-15	1.21e-10
ENSG00000146250.5	PRSS35	6	84222194	0	0	0	0	0	0	-1.1113	4.79e-05	0.0007	1.98e-08	rs6937193	0.0004	rs73749778	0.0254	1	-1.8116	2.45e-14	3.4e-13	7.8e-18	3.86e-09	NA	1	7.65e-07	3.15e-22	6.53e-56	5.86e-97
ENSG00000141179.9	PCTP	17	53828340	0	0	0	0	0	0	3.0135	4.91e-05	0.0008	1.93e-08	rs111819298	3.72e-07	rs75922319	4.98e-05	1	3.5577	0.4537	0.3044	0.0004	0.0018	0.0323	1.25e-05	1.8e-05	1	1.24e-08	1.1e-09
ENSG00000136100.8	VPS36	13	53024757	0	0	0	0	0	0	2.6071	4.95e-05	0.0008	4.32e-08	13:53043731	1.61e-05	13:53043731	0.0003	1	2.3679	0.2787	0.2357	0.0003	6.71e-05	0.0009	1	5.63e-06	2.93e-07	0.0007	2.33e-10
ENSG00000172482.4	AGXT	2	241807896	0	0	0	1	0	0	6.0346	4.96e-05	0.0008	8.61e-09	rs10933516	6.23e-06	rs10933516	4.73e-05	1	7.4568	0.0003	0.0011	6.2e-08	8.07e-08	0.1845	4.38e-10	0.0001	1.38e-05	5.41e-25	3.44e-26
ENSG00000249919.1	FABP5P6	5	118891353	0	0	0	0	0	0	-1.2935	4.96e-05	0.0008	1.73e-08	rs2636966	1.18e-08	rs2636966	NA	1	-7.4154	NA	NA	NA	NA	NA	NA	NA	NA	NA	NA
ENSG00000245662.2	RP11-184E9.1	5	25190791	0	0	0	0	0	0	-2.4285	4.98e-05	0.0008	8.92e-09	5:25192250	1.09e-09	rs72751462	0.0005	1	-7.4154	NA	NA	NA	NA	NA	NA	NA	NA	NA	NA
ENSG00000226733.1	RP11-397G17.1	6	50061424	0	0	0	0	0	0	0.8712	5.08e-05	0.0008	6.7e-09	rs1324518	0.0008	rs1408487	0.0172	1	0.7951	0.0007	0.0023	5.07e-07	7.18e-05	0.0696	NA	NA	NA	NA	NA
ENSG00000197479.4	PCDHB11	5	140579183	0	0	0	0	0	0	-1.6146	5.1e-05	0.0008	3.59e-08	rs111302655	5.76e-06	rs61474131	NA	1	-2.6662	0.1913	0.1895	0.0002	0.0002	0.1405	5.21e-06	1	1	8.11e-17	3.99e-11
ENSG00000170959.10	DCDC1	11	31391357	0	0	0	0	0	0	-0.232	5.13e-05	0.0008	4.76e-08	rs291163	1.5e-05	rs291163	1e-08	1	-0.4247	0.4866	0.316	0.0007	0.0015	0.0524	1.84e-06	1	1	0.0006	0.0007
ENSG00000230104.1	AC018712.2	2	173539626	0	0	0	0	0	0	-2.3701	5.15e-05	0.0008	8.36e-09	rs12988039	1.46e-09	rs12622656	NA	1	-7.4154	NA	NA	NA	NA	NA	NA	NA	NA	NA	NA
ENSG00000272656.1	RP11-219D15.3	3	139068169	0	0	0	0	0	0	0.8181	5.22e-05	0.0008	2.54e-08	rs61659722	9.47e-07	3:139047090	NA	1	-0.0791	1.66e-05	7.18e-05	4.49e-09	8.85e-08	NA	NA	NA	NA	NA	NA
ENSG00000261064.1	RP11-1000B6.3	15	32828248	0	0	0	0	0	0	-0.263	5.22e-05	0.0008	2.57e-08	rs12594943	4.31e-08	rs141817041	NA	1	-1.1996	3.04e-05	0.0001	8.46e-09	2.52e-08	0.2252	NA	NA	NA	NA	NA
ENSG00000255200.1	AP003068.18	11	64943941	0	0	0	0	0	0	-0.7102	5.23e-05	0.0008	2.86e-08	rs34007842	1.11e-06	rs34007842	0.0102	1	0.0149	4.29e-07	2.41e-06	1.26e-10	6.69e-06	0.0207	NA	NA	NA	NA	NA
ENSG00000169684.9	CHRNA5	15	78857862	1	0	0	0	0	0	-2.0023	5.34e-05	0.0008	1.91e-08	rs55690619	1.79e-06	rs71409208	0.13	1	-3.1416	NA	NA	NA	NA	NA	1	1	1	4.3e-11	1.23e-08
ENSG00000228709.1	AP001065.15	21	45905460	0	0	0	0	0	0	0.9606	5.39e-05	0.0008	4.4e-09	rs34672935	5.99e-05	rs117709556	0.0002	1	1.8887	0.0048	0.0119	1.93e-06	1.32e-08	NA	NA	NA	NA	NA	NA
ENSG00000242550.1	SERPINB10	18	61575194	0	0	0	0	0	0	-3.4519	5.4e-05	0.0008	2.32e-09	rs8085490	5.42e-09	rs976038	0.0528	1	-7.4154	NA	NA	NA	NA	NA	1	NA	1	0.001	0.0008
ENSG00000249740.1	CTD-2127H9.1	5	38845931	0	0	0	0	0	0	0.1693	5.44e-05	0.0008	2.55e-08	rs2043110	1.63e-05	rs3763097	0.01	1	-2.3177	0.8567	0.4266	0.0013	1.14e-06	0.1535	NA	NA	NA	NA	NA
ENSG00000188820.8	FAM26F	6	116782533	0	0	0	0	0	0	1.0646	5.46e-05	0.0008	1.31e-08	rs117361304	2.86e-05	rs117361304	0.0418	1	0.0791	4.13e-06	1.99e-05	1.46e-09	0.0002	0.0628	2.14e-12	8.84e-26	1.6e-09	1.16e-34	7.01e-80
ENSG00000258735.1	LINC00637	14	104314058	0	0	0	0	0	0	-3.1059	5.47e-05	0.0008	9.18e-09	rs79445108	2.71e-08	rs79445108	NA	1	-3.2976	NA	NA	NA	NA	NA	NA	NA	NA	NA	NA
ENSG00000175643.7	RMI2	16	11343506	0	0	0	0	0	0	-1.0733	5.48e-05	0.0008	1.67e-08	rs11645404	0.0001	rs7190769	0.0004	1	-1.1165	4.09e-08	2.66e-07	2.9e-11	0.0002	0.1524	NA	NA	NA	NA	NA
ENSG00000230395.1	AC092651.1	2	87348103	0	0	0	0	0	0	-1.6018	5.49e-05	0.0008	6.03e-08	rs55984711	1.58e-05	rs1460507	0.008	1	-7.4154	NA	NA	NA	NA	NA	NA	NA	NA	NA	NA
ENSG00000142627.9	EPHA2	1	16482582	1	1	0	0	0	1	2.0024	5.5e-05	0.0008	2.06e-08	rs10907282	1.96e-07	rs9700627	0.0003	1	2.1506	1.08e-07	6.69e-07	2.57e-09	7.03e-06	0.2133	1	4.01e-15	8.65e-14	6.46e-52	4.08e-87
ENSG00000151611.9	MMAA	4	146539415	0	0	0	0	0	0	2.0518	5.53e-05	0.0009	5.43e-08	rs113007107	1.2e-06	rs113518121	2.4e-07	1	1.6478	0.002	0.0055	1.42e-06	7.26e-07	1e-08	1	6.42e-06	1.21e-12	9.72e-12	1.05e-21
ENSG00000070019.3	GUCY2C	12	14849519	0	1	0	0	0	1	-1.0328	5.54e-05	0.0009	1.35e-08	rs12425606	0.0001	rs146612691	0.0004	1	-2.3908	0.0014	0.0041	6.71e-07	1.35e-05	NA	1	1	9.99e-06	4.67e-05	0.0002
ENSG00000196440.7	ARMCX4	X	100673275	0	0	0	0	0	0	-0.1916	5.56e-05	0.0009	7.26e-09	rs2071228	0.0012	rs6523467	0.0017	1	0.044	0.0218	0.0414	2.83e-05	0.0003	2.6e-07	1	1.9e-06	6.58e-05	1	2.38e-09
ENSG00000170949.13	ZNF160	19	53606689	0	0	0	0	0	0	1.6349	5.57e-05	0.0009	2.62e-09	rs329713	1.1e-07	rs329713	7.26e-05	1	1.5919	7.23e-08	4.57e-07	8.09e-12	6.85e-09	0.0015	1	8.19e-05	1	1.7e-17	4.61e-16
ENSG00000105321.8	CCDC9	19	47759237	0	0	0	0	0	0	1.2826	5.62e-05	0.0009	8.74e-09	rs4804033	1.17e-06	rs9304666	0.0007	1	2.2284	0.2318	0.2116	0.0001	0.0004	0.049	1.26e-12	1	1	0.0002	2.8e-08
ENSG00000181915.3	ADO	10	64564516	0	0	0	0	0	0	1.724	5.62e-05	0.0009	3.01e-08	rs224082	1.69e-07	10:64465569	0.1035	1	1.323	0.3838	0.2792	0.0004	9.76e-05	NA	6.24e-09	3.51e-06	1.31e-08	1.87e-16	1.06e-26
ENSG00000225101.3	OR52K3P	11	4496043	0	0	0	0	0	0	-2.3219	5.63e-05	0.0009	1.38e-08	rs11529906	2.98e-07	rs11529906	NA	1	-1.8586	0.0001	0.0004	2.65e-08	3.94e-08	NA	1	NA	1	3.28e-05	0.0007
ENSG00000231816.1	RP4-782L23.1	1	60238467	0	0	0	0	0	0	0.5231	5.68e-05	0.0009	2.24e-08	1:60228309	3.77e-10	1:60228309	0.0031	0	NA	NA	NA	NA	NA	NA	NA	NA	NA	NA	NA
ENSG00000229212.3	RP11-561C5.4	15	85778026	0	0	0	0	0	0	-2.2943	5.7e-05	0.0009	3.29e-08	rs6496801	1.01e-08	rs6496801	1.7e-06	1	-2.3092	0.6794	0.3765	0.0009	0.0011	0.1599	NA	NA	NA	NA	NA
ENSG00000227799.1	AC012358.4	2	55451535	0	0	0	0	0	0	-0.416	5.7e-05	0.0009	2.28e-08	rs17046778	1.95e-08	rs17046778	0.0211	1	-0.7485	0.3223	0.2552	0.0003	0.0007	NA	NA	NA	NA	NA	NA
ENSG00000269728.1	RP11-145M9.4	3	179115965	0	0	0	0	0	0	2.1212	5.81e-05	0.0009	1.02e-08	rs13061218	0.0001	3:179065148	0.001	0	NA	NA	NA	NA	NA	NA	NA	NA	NA	NA	NA
ENSG00000184232.4	OAF	11	120081475	0	0	0	0	0	0	4.0342	5.85e-05	0.0009	1.18e-08	rs2444239	4.81e-06	rs2444239	0.0221	1	5.2007	0.464	0.3078	0.0003	0.0002	0.0652	1	1	0.0003	6.47e-10	6.2e-14
ENSG00000261556.4	RP11-296I10.6	16	70279519	0	0	0	0	0	0	0.3122	5.9e-05	0.0009	2.4e-08	rs9934440	3.04e-05	16:69764148	8.54e-05	1	1.3164	0.0037	0.0094	2.68e-06	0.0005	0.1284	NA	NA	NA	NA	NA
ENSG00000176998.3	HCG4	6	29760213	0	0	0	0	0	0	-0.8145	5.95e-05	0.0009	5.43e-09	6:29759679	6.34e-07	rs114677658	0.0042	1	-1.1323	0.0008	0.0025	2.87e-07	1.53e-08	NA	1	2.57e-09	NA	NA	1.93e-08
ENSG00000203306.3	AP001007.1	11	124959132	0	0	0	0	0	0	0.4694	5.95e-05	0.0009	1.21e-08	rs4936977	3.67e-08	rs4936977	0.0245	0	NA	NA	NA	NA	NA	NA	NA	NA	NA	NA	NA
ENSG00000130208.5	APOC1	19	45417504	1	0	0	0	0	0	7.166	5.97e-05	0.0009	8.55e-09	rs73045691	8.5e-09	rs73045696	0.0255	1	7.9715	0.0695	0.0989	3.12e-05	2.8e-06	0.0716	1.35e-08	1	1	2.9e-06	4.75e-07
ENSG00000134569.5	LRP4	11	46940193	1	0	0	0	0	0	-0.5984	6.02e-05	0.0009	8.16e-09	rs2903522	6.73e-05	rs10769260	0.0011	1	-1.3914	6.04e-06	2.83e-05	3.66e-09	3.2e-07	0.0029	1	1	0.0003	8.75e-14	1.4e-14
ENSG00000230295.1	RP11-458F8.2	7	66345695	0	0	0	0	0	0	-0.1292	6.04e-05	0.0009	6.79e-09	rs145854733	2.25e-05	rs35095999	0.0738	1	0.3538	0.0008	0.0025	4.87e-07	2.93e-06	NA	NA	NA	NA	NA	NA
ENSG00000171298.8	GAA	17	78075355	0	1	0	0	0	1	2.3687	6.07e-05	0.0009	5.3e-09	rs8067178	2.52e-09	rs8067178	8.7e-05	1	3.3132	0.1452	0.1599	4.49e-05	6.69e-07	0.0547	1.52e-05	5.97e-05	3.61e-15	9.84e-25	4.78e-42
ENSG00000167468.12	GPX4	19	1103936	0	1	0	0	0	0	4.2294	6.09e-05	0.0009	3.1e-08	rs4807542	1.38e-07	rs4807542	0.0581	1	5.2896	5.04e-12	5.39e-11	3.47e-16	3.16e-17	0.0294	1	5.59e-21	4.6e-05	7.11e-54	3.27e-81
ENSG00000197894.6	ADH5	4	100009952	1	1	1	0	0	0	3.9589	6.1e-05	0.0009	9.12e-10	rs146140960	3.1e-09	rs2851282	0.0449	1	4.1134	6.29e-05	0.0002	2.58e-08	1.37e-08	0.0002	1.49e-05	0.0002	2.3e-09	8.64e-23	3.86e-34
ENSG00000182923.12	CEP63	3	134204869	0	0	0	0	0	0	1.4821	6.11e-05	0.0009	2.05e-08	rs1863911	4.2e-08	rs62271514	0.0008	1	1.3853	0.0052	0.0128	2.42e-06	8.39e-08	0.0141	3.08e-07	1.75e-10	1.1e-21	1.16e-13	1.59e-46
ENSG00000154227.9	CERS3	15	101085200	0	0	0	0	0	0	-3.2938	6.14e-05	0.0009	1.76e-08	15:101008011	3.33e-06	rs7172975	0.0001	1	-3.6653	NA	NA	NA	NA	NA	NA	NA	NA	NA	NA
ENSG00000228133.2	AC099684.1	17	1921010	0	0	0	0	0	0	-0.7971	6.15e-05	0.0009	1.76e-08	17:1913594	3.81e-07	rs12450831	0.0077	1	-0.4077	0.0008	0.0025	2.2e-07	6.73e-05	0.0391	NA	NA	NA	NA	NA
ENSG00000117114.15	LPHN2	1	81771845	0	0	0	0	0	0	3.2284	6.21e-05	0.0009	3.24e-09	rs3748770	6.31e-07	rs12730336	1e-07	1	2.308	3.35e-08	2.2e-07	6.46e-12	3.6e-10	0.0048	3.44e-08	1.57e-11	6.21e-15	3.7e-39	3.39e-65
ENSG00000186153.12	WWOX	16	78133310	1	0	0	0	0	0	1.139	6.29e-05	0.001	3.61e-09	16:78291832	3.44e-07	rs8054537	0.0002	1	0.9345	4.96e-06	2.36e-05	8.01e-10	6.08e-09	0.0245	4.05e-06	2.91e-06	7.65e-05	3.25e-07	4.28e-08
ENSG00000225151.6	AC103965.1	15	84898888	0	0	0	0	0	0	-2.4124	6.33e-05	0.001	2.94e-08	rs34672825	2.7e-06	rs8024135	0.0608	1	-2.6457	0.0035	0.009	2.01e-06	1.56e-06	NA	NA	NA	NA	NA	NA
ENSG00000135778.7	NTPCR	1	233086351	0	0	0	0	0	0	0.604	6.37e-05	0.001	2.51e-08	rs56271595	6.17e-07	rs7533630	1e-08	1	0.4611	4.51e-14	6.03e-13	2.42e-18	3.39e-12	1e-08	NA	NA	NA	NA	NA
ENSG00000124357.8	NAGK	2	71291474	0	0	0	0	0	0	1.4979	6.48e-05	0.001	9.79e-09	rs6546661	1.92e-05	rs11680831	2.72e-05	1	2.0384	0.1062	0.1317	5.14e-05	0.0011	0.0181	6.54e-05	1.72e-05	1.22e-07	1.69e-32	1.69e-38
ENSG00000183087.10	GAS6	13	114567046	1	0	0	0	0	0	1.8877	6.52e-05	0.001	2.85e-08	rs6602909	1.14e-06	MERGED_DEL_2_75485	0.0004	1	3.7724	1.18e-08	8.4e-08	6.04e-10	2.3e-07	0.0903	2.74e-05	1.44e-09	3.9e-05	2.72e-35	2.21e-52
ENSG00000259740.1	RP11-142J21.2	15	47817366	0	0	0	0	0	0	-1.6375	6.53e-05	0.001	2.99e-08	rs12900855	6.58e-07	rs2413858	NA	1	-7.4154	NA	NA	NA	NA	NA	NA	NA	NA	NA	NA
ENSG00000164406.7	LEAP2	5	132208014	0	0	0	0	0	0	4.4972	6.57e-05	0.001	1.99e-08	5:132291646	6.17e-06	rs12521723	0.0042	1	4.5419	0.0128	0.0272	6.89e-06	0.0003	0.0115	1	3.7e-05	2.66e-09	4.35e-25	6.65e-40
ENSG00000223749.3	MIR503HG	X	133680741	0	0	0	0	0	0	0.3594	6.6e-05	0.001	1.89e-07	rs6638254	0.001	rs6638254	0.0005	1	0.865	0.0124	0.0265	2.05e-05	0.0006	0.0011	NA	NA	NA	NA	NA
ENSG00000251580.1	RP11-539L10.3	4	6672726	0	0	0	0	0	0	0.5009	6.63e-05	0.001	8.03e-09	rs7662433	3.71e-06	rs4689510	NA	1	0.9851	0.0002	0.0006	4.74e-08	7.24e-06	0.0419	NA	NA	NA	NA	NA
ENSG00000108187.11	PBLD	10	70092806	0	0	0	0	0	0	4.2674	6.67e-05	0.001	1.56e-08	rs2305083	8.98e-09	rs6480325	0.0001	1	4.5298	8.65e-12	8.91e-11	8.87e-16	3.45e-16	0.0206	0.0001	1	1.67e-12	3.2e-18	1.55e-30
ENSG00000186952.10	TMEM232	5	110074657	0	0	0	0	0	0	-1.3614	6.7e-05	0.001	1.52e-08	rs11241069	2.45e-05	5:109640560	0.0012	1	-2.5436	0.2	0.1942	0.0001	1.84e-06	0.1697	NA	NA	NA	NA	NA
ENSG00000241764.3	AC002467.7	7	107384881	0	0	0	0	0	0	-0.2624	6.7e-05	0.001	1.92e-08	rs41666	9.45e-10	rs41666	0.1692	1	0.5377	3.77e-12	4.08e-11	3.59e-16	1.37e-10	0.1362	NA	NA	NA	NA	NA
ENSG00000184254.12	ALDH1A3	15	101417919	1	1	1	0	0	0	0.1176	6.74e-05	0.001	2.37e-08	rs7167736	1.27e-06	rs11853213	0.002	1	-0.4144	0.0076	0.0177	1.91e-06	2.32e-06	0.0087	0.0001	1.6e-08	7.55e-17	8.56e-34	1.15e-59
ENSG00000166922.4	SCG5	15	32933877	1	0	0	0	0	0	0.8927	6.75e-05	0.001	3.42e-08	rs7170561	0.0001	rs16960847	7.52e-06	1	1.6823	3.87e-08	2.53e-07	7.58e-12	4.15e-10	0.0289	1	1.27e-10	3.88e-09	1.72e-77	1.41e-107
ENSG00000248114.1	AC114812.9	2	234647598	0	0	0	0	0	0	1.4626	6.78e-05	0.001	2.21e-08	rs11685892	7.38e-07	rs11685892	0.0106	1	-1.6793	0.3248	0.256	0.0003	0.0004	NA	NA	NA	NA	NA	NA
ENSG00000164919.6	COX6C	8	100906290	0	0	0	0	0	0	3.8098	6.84e-05	0.001	3.16e-08	rs34830464	2.56e-05	8:100888592	0.003	1	3.9931	0.7105	0.3853	0.0013	0.0007	1e-08	6.03e-05	0.0002	0.0006	0.0001	0.0003
ENSG00000204257.10	HLA-DMA	6	32936871	0	0	0	0	0	0	1.7809	6.84e-05	0.001	1.25e-09	rs116626458	2.09e-06	rs114105355	1e-08	1	2.2352	5.64e-31	3.97e-29	1.18e-37	3.72e-52	1e-08	4.49e-09	2.47e-07	0.0006	0.0011	1.27e-09
ENSG00000251022.2	THAP9-AS1	4	83822113	0	0	0	0	0	0	1.776	6.85e-05	0.001	4.16e-09	rs12643434	6.65e-06	rs10011106	6.26e-06	1	2.1245	0.21	0.1997	0.0001	0.0004	0.0006	NA	NA	NA	NA	NA
ENSG00000148110.11	HIATL1	9	97136833	0	0	0	0	0	0	2.5049	6.87e-05	0.001	1.71e-08	rs10993229	2.71e-06	9:97281237	0.0025	1	1.9886	0.025	0.0461	1.91e-05	0.0001	0.0446	1	1	3.57e-11	0.0005	8.01e-06
ENSG00000157578.9	LCA5L	21	40817729	0	0	0	0	0	0	-0.4878	6.9e-05	0.001	1.03e-08	rs13051054	1.04e-08	rs7277633	0.0021	1	-1.1297	0.0003	0.0011	2.35e-08	6.26e-06	0.0547	1	1	5.37e-05	2.93e-05	1.64e-06
ENSG00000103363.10	TCEB2	16	2827298	0	0	0	0	0	0	3.9692	6.9e-05	0.001	6.01e-08	16:2821988	1.14e-08	rs2285877	1e-08	1	4.7244	0.3439	0.2636	0.0002	0.0001	1e-08	6.24e-10	1	1	0.0019	NA
ENSG00000135968.15	GCC2	2	109065017	0	0	0	0	0	0	2.6077	6.96e-05	0.001	8.63e-09	2:109064575	6.12e-07	rs6756886	1e-08	1	1.384	1.94e-08	1.33e-07	3.62e-12	2.19e-09	0.0001	1	1	1.18e-05	0.0004	0.0003
ENSG00000152778.7	IFIT5	10	91174343	0	0	0	0	0	0	2.5311	6.98e-05	0.001	3.32e-08	10:91175946	9.54e-06	rs10887957	0.0125	1	1.5626	4.97e-06	2.37e-05	1.49e-09	4.92e-09	NA	9.09e-05	4.13e-10	1.99e-15	1.76e-43	5.57e-75
ENSG00000230445.4	LRRC37A6P	10	27548384	0	0	0	0	0	0	-2.3056	7e-05	0.0011	3.97e-08	rs10764689	2.74e-06	10:27519840	0.0117	1	-3.2463	NA	NA	NA	NA	NA	NA	NA	0.0004	0.0012	NA
ENSG00000086544.2	ITPKC	19	41223008	1	0	0	0	0	0	2.18	7e-05	0.0011	5.69e-08	rs2604887	7.21e-07	rs2604887	0.138	1	2.2646	1.58e-05	6.86e-05	5.49e-08	3.33e-08	0.0072	9.22e-06	6.22e-05	1	0.0011	5.05e-07
ENSG00000223648.2	IGHV3-64	14	107114274	0	0	0	0	0	0	-1.5056	7e-05	0.0011	3.2e-07	rs11628176	0.0005	14:107194796	3.08e-05	1	-2.0533	1.86e-06	9.5e-06	3.19e-10	1.17e-09	NA	NA	NA	NA	NA	NA
ENSG00000185829.11	ARL17A	17	44657088	0	0	0	0	0	0	-1.6602	7.04e-05	0.0011	1.15e-07	rs3809857	8.7e-08	rs141293023	0.0003	1	-1.4269	1.59e-08	1.11e-07	4.69e-12	2.49e-10	NA	3.65e-08	9.51e-15	1.25e-10	2.75e-25	8.43e-33
ENSG00000138459.4	SLC35A5	3	112280894	0	0	0	0	0	0	2.29	7.04e-05	0.0011	1.53e-08	3:112260977	3.65e-08	3:112295907	0.0013	1	1.6432	0.0001	0.0005	4.6e-08	4.33e-07	0.0162	0.0001	4.17e-05	8.33e-15	4.75e-12	1.22e-27
ENSG00000240661.1	RP11-174O3.3	3	120068357	0	0	0	0	0	0	-2.7013	7.07e-05	0.0011	1.37e-10	rs115506398	5.5e-11	rs114872182	NA	1	-4.4283	NA	NA	NA	NA	NA	NA	NA	NA	NA	NA
ENSG00000141027.16	NCOR1	17	16121499	1	1	0	0	0	0	2.9454	7.09e-05	0.0011	1.5e-08	rs178794	5.65e-07	rs12945855	0.0303	1	2.262	0.0963	0.1233	6e-05	3.29e-05	0.3411	1.69e-05	0.0001	4.49e-05	3.02e-25	5.66e-27
ENSG00000134250.13	NOTCH2	1	120612240	1	0	0	0	0	0	2.8768	7.1e-05	0.0011	1.22e-09	rs2487569	3.44e-06	rs699779	0.0167	1	1.946	4.65e-08	3e-07	2.35e-11	9.39e-12	1e-08	2.66e-05	1	0.0008	1.91e-09	3.14e-13
ENSG00000249956.3	RP11-790I12.2	4	70274554	0	0	0	0	0	0	0.1496	7.12e-05	0.0011	5.77e-08	4:69973134	5.97e-07	4:69973134	0.0978	1	-2.9276	0.0005	0.0015	2.73e-07	3.37e-08	NA	NA	NA	NA	NA	NA
ENSG00000259865.1	RP11-488L18.10	1	247351828	0	0	0	0	0	0	1.7043	7.2e-05	0.0011	8.1e-09	rs61839997	4.21e-10	rs57861883	NA	1	1.918	0.1733	0.1785	7.77e-05	0.0001	NA	NA	NA	NA	NA	NA
ENSG00000228775.3	WEE2-AS1	7	141438120	0	0	0	0	0	0	-0.9566	7.24e-05	0.0011	3.01e-08	rs79762525	1.33e-06	rs11761832	9.43e-05	1	-0.5369	0.0004	0.0014	7.68e-08	5.78e-06	0.0001	NA	NA	NA	NA	NA
ENSG00000136448.7	NMT1	17	43129030	1	0	0	0	0	0	3.0775	7.25e-05	0.0011	2.01e-08	rs9899380	7.62e-06	rs7213273	0.0013	1	3.3415	0.0062	0.0147	6.02e-06	3.15e-07	0.0661	1	1.63e-05	2.05e-10	2.55e-10	2.53e-21
ENSG00000262881.1	RP11-669E14.4	17	43988145	0	0	0	0	0	0	-0.4668	7.33e-05	0.0011	2.48e-08	rs151005845	3.88e-05	17:43840726	NA	1	1.1734	1.37e-26	6.81e-25	3.17e-31	6.04e-15	NA	NA	NA	NA	NA	NA
ENSG00000140575.8	IQGAP1	15	90931450	1	0	0	0	0	0	3.0367	7.47e-05	0.0011	7.27e-09	15:91000142	3.99e-09	rs62019399	1.2e-07	1	1.4206	1.82e-13	2.3e-12	6.96e-18	1.02e-11	0.0178	2.37e-05	1.43e-08	0.0003	5.66e-05	4.27e-10
ENSG00000101158.8	NELFCD	20	57556263	1	0	0	0	0	0	2.9723	7.53e-05	0.0011	5.66e-08	rs34563478	2.6e-07	rs34563478	0.0067	1	3.5035	2.99e-16	5.01e-15	1.95e-20	6.92e-18	0.1162	NA	NA	NA	NA	NA
ENSG00000272129.1	RP11-250B2.6	6	81065141	0	0	0	0	0	0	1.2238	7.57e-05	0.0011	4.15e-09	6:81061856	4.55e-09	rs12203572	NA	1	0.776	3.44e-07	1.97e-06	6.97e-11	2.14e-09	NA	NA	NA	NA	NA	NA
ENSG00000214855.5	APOC1P1	19	45430061	0	0	0	0	0	0	3.3408	7.66e-05	0.0011	6.23e-08	rs3826688	1.05e-05	rs143741254	2.35e-06	1	4.7296	2.23e-17	4.21e-16	1.64e-16	3.06e-15	1e-08	NA	NA	NA	NA	NA
ENSG00000227802.1	DNAJB3	2	234652661	0	0	0	0	0	0	1.3086	7.75e-05	0.0012	2.6e-08	rs11685892	6.42e-07	rs11685892	NA	1	-0.7499	0.0282	0.0508	1.19e-05	3.84e-05	0.0591	1	NA	0.0002	0.0002	NA
ENSG00000272501.1	XXbac-BPG299F13.17	6	31165814	0	0	0	0	0	0	-0.4193	7.82e-05	0.0012	4.76e-09	rs114008766	3.49e-08	rs114600934	0.0085	1	0.5504	2.42e-08	1.63e-07	8.33e-13	1.14e-09	NA	NA	NA	NA	NA	NA
ENSG00000196653.7	ZNF502	3	44754135	0	0	0	0	0	0	0.402	7.83e-05	0.0012	1.25e-08	rs11922470	1.12e-05	rs12495512	0.0181	1	0.3443	6.87e-09	5.02e-08	2.22e-12	8.39e-10	0.1679	2.16e-07	1.07e-07	7.13e-21	1.31e-39	4.19e-82
ENSG00000146281.5	PM20D2	6	89855769	0	0	0	0	0	0	2.0021	7.93e-05	0.0012	1.82e-08	rs6914234	5.11e-07	rs6914234	9.93e-05	1	1.2373	0.0419	0.0688	0.0002	4.15e-06	NA	1.44e-05	1.56e-06	3.01e-13	2.07e-17	4.59e-40
ENSG00000136816.11	TOR1B	9	132565432	0	0	0	0	0	0	2.7243	7.93e-05	0.0012	2.67e-08	rs71499495	2.49e-06	rs35595055	0.0223	1	2.4557	0.416	0.2908	0.0004	7.59e-06	0.1252	1	9.39e-06	1.87e-05	1.43e-25	4.16e-26
ENSG00000103932.7	RPAP1	15	41836467	0	0	0	0	0	0	0.9487	7.93e-05	0.0012	3.46e-08	rs11070334	6.9e-06	rs11070334	0.0161	1	1.6189	0.0006	0.002	9.62e-06	8.86e-05	0.0545	1.64e-06	1e-09	3.38e-11	1.08e-35	7.93e-58
ENSG00000234577.1	SYNE1-AS1	6	152701681	0	0	0	0	0	0	-1.2979	7.95e-05	0.0012	3.5e-08	6:152715554	3.32e-10	6:152715554	NA	1	-7.4154	NA	NA	NA	NA	NA	NA	NA	NA	NA	NA
ENSG00000075391.12	RASAL2	1	178063120	1	0	0	0	0	0	1.2538	7.95e-05	0.0012	6.19e-08	rs77844973	0.0012	1:178027030	0.0002	1	0.1103	0.0754	0.1045	6.13e-05	0.0003	0.0028	6.01e-06	1	0.0001	0.0002	0.0002
ENSG00000136824.14	SMC2	9	106856541	0	0	0	0	0	0	1.3787	8.03e-05	0.0012	3.03e-08	rs10991125	9.94e-06	rs28558214	0.003	1	0.1369	2.3e-05	9.7e-05	7.05e-09	0.0001	0.0042	9.51e-05	4.74e-06	1.98e-11	3.76e-45	1.44e-57
ENSG00000171320.10	ESCO2	8	27629466	1	0	0	0	0	0	-0.8568	8.05e-05	0.0012	5.29e-08	rs7842666	0.0002	rs73239497	0.0016	1	-2.4045	3.12e-12	3.42e-11	3.89e-16	2.38e-07	6.16e-06	1	1	1.83e-14	3.07e-10	1.88e-22
ENSG00000239887.3	C1orf226	1	162348631	0	0	0	0	0	0	2.0906	8.06e-05	0.0012	2.2e-08	rs164191	3.62e-05	rs924834	5.79e-05	1	2.553	0.2137	0.2017	0.0004	0.0007	0.0066	0.0001	NA	NA	NA	7.74e-06
ENSG00000149403.7	GRIK4	11	120382468	1	0	0	0	0	0	-3.0959	8.08e-05	0.0012	1.91e-07	rs7128466	8.56e-06	rs4412763	0.0049	1	-3.7836	NA	NA	NA	NA	NA	1	1	6.12e-05	0.0013	6.42e-05
ENSG00000238142.1	RP11-108M9.4	1	17216144	0	0	0	0	0	0	2.0784	8.09e-05	0.0012	3.29e-09	rs56290406	2.06e-05	rs279024	NA	1	1.9305	4.45e-05	0.0002	1.18e-08	3.04e-08	1.27e-06	NA	NA	NA	NA	NA
ENSG00000153037.8	SRP19	5	112196919	1	0	0	0	0	0	3.0172	8.16e-05	0.0012	3.04e-08	rs373059	2.38e-06	rs2545156	0.1242	1	2.5526	0.0011	0.0033	4.36e-07	1.5e-07	0.0078	1	0.0002	1	6.92e-06	1.25e-08
ENSG00000127083.7	OMD	9	95186743	0	0	0	0	0	0	0.3994	8.18e-05	0.0012	8.92e-09	rs7860297	6.62e-05	rs17517507	0.0229	1	-1.5164	0.0178	0.0354	1.14e-05	0.001	NA	1	0.0001	0.0007	0.0008	NA
ENSG00000163637.7	PRICKLE2	3	64253655	0	0	0	0	0	0	1.1176	8.22e-05	0.0012	1.77e-08	rs1471377	1.93e-05	rs853263	1e-08	1	0.167	6.31e-07	3.45e-06	7.04e-11	2.02e-07	0.0229	2.64e-09	3.83e-06	8.54e-08	2.95e-10	3.9e-20
ENSG00000148290.5	SURF1	9	136223552	0	0	0	0	0	0	2.951	8.27e-05	0.0012	3.13e-08	rs3118667	1.93e-07	rs3118667	0.0064	1	3.7499	0.013	0.0275	4.18e-06	1.08e-05	0.0519	0.0001	5.26e-09	1.89e-12	3.83e-31	4.5e-52
ENSG00000233005.1	AC067959.1	2	21444047	0	0	0	0	0	0	-1.089	8.28e-05	0.0012	3.18e-08	rs312050	0.0001	rs11694766	3.2e-07	1	-1.4908	0.1248	0.1461	6.46e-05	0.0001	NA	NA	NA	NA	NA	NA
ENSG00000163069.8	SGCB	4	52904648	0	0	0	0	0	0	1.8091	8.42e-05	0.0012	7.82e-08	rs970899	7.45e-07	4:53078721	0.1154	1	1.3874	0.017	0.0342	2.29e-05	2.19e-05	0.0791	1.46e-05	1	0.0001	4.97e-09	2.44e-11
ENSG00000270055.1	CTD-3092A11.2	15	30780166	0	0	0	0	0	0	1.4999	8.43e-05	0.0012	6.38e-10	rs66501706	1.78e-08	rs11857533	NA	1	2.5093	1.4e-05	6.16e-05	5.33e-09	1.79e-05	NA	NA	NA	NA	NA	NA
ENSG00000002834.13	LASP1	17	37026112	1	0	0	0	0	0	3.047	8.45e-05	0.0012	2.88e-09	rs533075	5.6e-06	rs525767	2.72e-05	1	3.4451	0.0007	0.0021	3.76e-07	0.0002	0.061	0.0002	6.25e-05	1	1.65e-18	1.29e-21
ENSG00000256073.2	C21orf119	21	33765439	0	0	0	0	0	0	0.8238	8.52e-05	0.0013	8.19e-09	21:33702795	1.93e-08	rs12329905	NA	1	1.508	9.14e-05	0.0003	2.82e-08	4.5e-08	NA	5.46e-05	1	2.39e-12	2.06e-28	2.97e-45
ENSG00000197134.7	ZNF257	19	22235254	0	0	0	0	0	0	-1.0517	8.54e-05	0.0013	9.51e-09	rs7260164	4.7e-05	rs8108027	0.0086	1	-2.4331	0.0796	0.1082	6.38e-05	0.0013	0.1386	1.87e-07	1	1	0.0003	0.0003
ENSG00000103423.9	DNAJA3	16	4475806	0	0	0	0	0	0	3.4977	8.57e-05	0.0013	3.82e-08	16:4478105	3.38e-07	16:4478105	1e-08	1	3.6835	0.0757	0.1049	7.91e-05	0.0002	0.0274	1	1	1	0.0005	0.001
ENSG00000171860.4	C3AR1	12	8219067	0	0	0	0	0	0	1.7041	8.61e-05	0.0013	3.47e-08	rs7842	8.53e-08	rs7842	0.0092	1	0.069	0.1626	0.1714	4.06e-05	1.76e-07	0.03	8.75e-05	2.53e-05	1	0.0002	9.01e-11
ENSG00000182612.6	TSPAN10	17	79604197	0	0	0	0	0	0	-2.499	8.67e-05	0.0013	3.8e-08	rs35570626	1.43e-07	rs7406825	1e-08	1	-1.1183	2.09e-24	8.08e-23	2.62e-29	5.21e-26	1e-08	4.47e-06	2.47e-10	3.12e-71	6.5e-157	1e-307
ENSG00000236209.1	AC104135.2	2	75151973	0	0	0	0	0	0	-2.7134	8.68e-05	0.0013	1.33e-08	rs7586613	1.79e-06	rs12366	NA	1	-4.3765	NA	NA	NA	NA	NA	NA	NA	NA	NA	NA
ENSG00000137955.11	RABGGTB	1	76252384	0	0	0	0	0	0	3.1215	8.7e-05	0.0013	5.09e-08	rs1146632	4.4e-05	rs721204	0.0033	1	2.6792	0.3957	0.2834	0.0004	5.75e-07	0.0362	3.98e-06	5.5e-05	1	4.92e-08	8.46e-14
ENSG00000107672.10	NSMCE4A	10	123734732	0	0	0	0	0	0	2.2134	8.73e-05	0.0013	1.99e-08	10:123560175	3.31e-06	rs4498920	0.0135	1	2.6541	0.0376	0.0634	1.52e-05	0.0004	0.0099	1	3.79e-05	4.24e-06	2.22e-21	4.44e-31
ENSG00000043514.11	TRIT1	1	40349183	0	0	0	0	0	0	1.748	8.81e-05	0.0013	4.55e-08	1:40331264	1.81e-06	rs61318917	0.0701	1	2.1197	2.5e-07	1.47e-06	6.41e-11	8.55e-07	0.0225	3.65e-06	3.2e-15	7.22e-13	6.18e-53	6.48e-85
ENSG00000238005.2	RP11-443B7.1	1	235105809	0	0	0	0	0	0	0.2337	8.83e-05	0.0013	2.66e-08	rs71640616	3.57e-07	rs71640616	0.0067	1	0.4116	1.37e-08	9.63e-08	3.28e-12	5.33e-08	0.0056	NA	NA	NA	NA	NA
ENSG00000197498.8	RPF2	6	111303218	0	0	0	0	0	0	2.4666	8.88e-05	0.0013	7.27e-08	6:111296498	7.17e-06	rs11754508	1e-08	1	2.1649	1.69e-06	8.66e-06	4.03e-10	2.34e-07	2.15e-06	NA	NA	NA	NA	NA
ENSG00000142494.9	SLC47A1	17	19398698	1	1	0	0	0	0	3.3018	8.91e-05	0.0013	8.14e-08	rs2440155	1.09e-06	rs2440155	0.0041	1	3.7187	3.99e-07	2.26e-06	1.66e-10	6.36e-12	0.1051	1	0.0004	1	0.0003	7.71e-06
ENSG00000211967.2	IGHV3-53	14	107049341	0	0	0	0	0	0	-0.9163	8.93e-05	0.0013	3.09e-07	rs2583354	4.64e-05	rs2337921	0.0085	1	-0.2533	5.14e-06	2.44e-05	1.81e-09	0.0002	NA	NA	NA	NA	NA	NA
ENSG00000048342.11	CC2D2A	4	15471489	1	0	0	0	0	0	0.5655	8.98e-05	0.0013	5.05e-08	rs6839438	0.0001	rs203441	0.0009	1	-0.5167	0.0804	0.109	4.26e-05	0.0001	0.0644	1	NA	3.49e-07	1.43e-30	7.75e-31
ENSG00000242110.3	AMACR	5	34008220	1	0	0	0	0	0	2.6704	8.99e-05	0.0013	2.36e-08	rs16892201	1.73e-06	rs10077475	0.0193	1	2.9511	0.0438	0.0709	2.35e-05	0.0003	0.0354	1	1.41e-09	9.81e-06	1.16e-11	1.18e-23
ENSG00000233942.1	AC004012.1	7	95101147	0	0	0	0	0	0	-0.1285	9.1e-05	0.0013	3.92e-08	rs6973126	3.65e-07	rs10278417	1e-08	1	0.182	1.36e-10	1.22e-09	3.81e-12	9.29e-08	NA	NA	NA	NA	NA	NA
ENSG00000166532.11	RIMKLB	12	8834287	0	0	0	0	0	0	0.6432	9.15e-05	0.0013	6.55e-08	rs61919240	0.0006	rs148640443	0.0001	1	0.0455	0.1869	0.1869	0.0001	9.85e-06	0.1939	1	2.87e-05	5.08e-07	1.4e-19	3.86e-26
ENSG00000237037.5	NDUFA6-AS1	22	42486960	0	0	0	0	0	0	-0.1756	9.18e-05	0.0013	1.71e-09	rs5751229	1.73e-06	rs117826003	1e-08	1	-0.2654	3.42e-11	3.31e-10	3.14e-15	1.13e-13	1e-08	NA	NA	NA	NA	NA
ENSG00000188725.3	SMIM15	5	60457054	0	0	0	0	0	0	3.3657	9.23e-05	0.0013	5.57e-08	rs7721096	0.0003	5:60233900	0.1264	1	2.8891	0.3127	0.2507	0.0004	2.36e-05	0.0249	NA	NA	NA	NA	NA
ENSG00000151746.9	BICD1	12	32259769	0	0	0	0	0	0	-0.1888	9.28e-05	0.0014	3.73e-08	rs1716942	0.0012	12:33051783	8.78e-05	1	-1.5173	1.09e-05	4.88e-05	2.26e-09	8.55e-09	0.0498	2e-05	0.0004	5.43e-07	2.61e-21	1.9e-26
ENSG00000157542.8	KCNJ6	21	39288749	1	0	0	0	0	0	-3.2827	9.37e-05	0.0014	8.94e-08	rs2835996	0.0003	rs117381241	0.0018	1	-5.8868	NA	NA	NA	NA	NA	1	1	1	0.0005	0.0006
ENSG00000249293.1	CTC-575I10.1	5	73082316	0	0	0	0	0	0	-0.6272	9.39e-05	0.0014	3.74e-08	rs2544645	7.07e-06	rs2544654	0.004	1	-2.7877	NA	NA	NA	NA	NA	NA	NA	NA	NA	NA
ENSG00000251521.2	IMPA1P	8	82543369	0	0	0	0	0	0	-1.8738	9.4e-05	0.0014	1.2e-07	rs2400589	8.89e-06	rs2306917	0.0107	1	-2.8101	NA	NA	NA	NA	NA	NA	NA	NA	NA	NA
ENSG00000233008.1	RP11-475O6.1	1	84326706	0	0	0	0	0	0	0.2255	9.41e-05	0.0014	7.09e-08	1:84417499	7.45e-05	rs315535	0.0021	1	-1.2297	0.5274	0.3299	0.0006	3.15e-06	0.0522	NA	NA	NA	NA	NA
ENSG00000234675.1	RP11-242F11.2	6	148342110	0	0	0	0	0	0	0.1803	9.52e-05	0.0014	3.82e-08	rs9399607	2.79e-08	rs9399607	0.0031	1	-7.4154	NA	NA	NA	NA	NA	NA	NA	NA	NA	NA
[truncated: 27,246 more rows]

## Sheet: Columns_Descriptions
The data on the first tab are:
	Ensembl - Ensembl ID (GENCODE v19)
	Symbol - Gene symbol (GENCODE v19)
	CHR - Chromosome
	TSS - Transcription start site (GRCh37/hg19)
	PharmGKB - as described in Methods, 1=Yes, 0=No
	DrugResponse - as described in Methods
	Phase I - as described in Methods
	Phase II - as described in Methods
	Transporters - as described in Methods
	Drug Targets (DrugBank) - as described in Methods
	UNC_TPM - UNC Liver average gene expression, expressed in TPM
	UNC_eGene_p - UNC Liver eGene gene level p-value
	UNC_eGene_q - UNC Liver eGene gene level q-value
	UNC_Matrix_eQTL - UNC Liver most significant cis-SNP p-value using MatrixeQTL linear model
	UNC_Matrix_eQTL_SNP - SNP for UNC Liver most significant cis-eQTL using MatrixeQTL linear model
	UNC_ACMEeqtl - UNC Liver most significant cis-SNP p-value using ACME allelic fold-change model
	UNC_Matrix_eQTL_SNP - SNP for UNC Liver ACME analysis most significant cis-eQTL
	UNC_sQTLseekeR - UNC most significant cis-SNP p-value for exon usage using sQTLseekeR
	GTEx_V8 - Indicator (1=Yes) for the gene appearing in GTEx v8 for liver
	GTEx_V8_TPM - GTEx Liver average gene expression, expressed in TPM
	GTEx_V8_eGene_p - GTEx Liver eGene gene level p-value
	GTEx_V8_eGene_q - GTEx Liver eGene gene level q-value
	GTEx_V8_Matrix_eQTL - GTEx Liver most significant cis-SNP p-value using Matrix eQTL linear model
	GTEx_V8_ACMEeqtl - GTEx Liver most significant cis-SNP p-value using ACME allelic fold-change model
	GTEx_V8_sQTLseekeR - GTEx most significant cis-SNP p-value for exon usage using sQTLseekeR
	Innocenti_2011 - most significant cis- p-value from Innocenti (2011)
	Schröder_2013 - most significant cis- p-value from Schröder (2013)
	Greenawalt_2011- most significant cis- p-value from Greenawalt (2011)
	Schadt_2008- most significant cis- p-value from Schadt (2008)
	Etheridge_meta_2020- most significant cis- p-value from Etheridge (2020)
